# Supplementary material for: IQGAP3 in clear cell renal cell carcinoma contributes to drug resistance and genome stability
Source: PeerJ. 2022 Oct 18;10:e14201. doi: 10.7717/peerj.14201 (PMC9586079; doi:10.7717/peerj.14201)
Supplement: Supplemental Information 1 [file peerj-10-14201-s001.zip]

Archive with 56 entries (55 files):
- Supplemental file Raw data-0824/
- Supplemental file Raw data-0824/Supplemental file-Raw data for Figure 1A.xlsx
- Supplemental file Raw data-0824/Supplemental file-Raw data for Figure 1B.xlsx
- Supplemental file Raw data-0824/Supplemental file-Raw data for Figure 1C.xlsx
- Supplemental file Raw data-0824/Supplemental file-Raw data for Figure 1D.xlsx
- Supplemental file Raw data-0824/Supplemental file-Raw data for Figure 1E.xlsx
- Supplemental file Raw data-0824/Supplemental file-Raw data for Figure 1F.xlsx
- Supplemental file Raw data-0824/Supplemental file-Raw data for Figure 1G.xlsx
- Supplemental file Raw data-0824/Supplemental file-Raw data for Figure 1H-Normal-1.jpg
- Supplemental file Raw data-0824/Supplemental file-Raw data for Figure 1H-Normal-2.jpg
- Supplemental file Raw data-0824/Supplemental file-Raw data for Figure 1H-Normal-3.jpg
- Supplemental file Raw data-0824/Supplemental file-Raw data for Figure 1H-Tumor-1.jpg
- Supplemental file Raw data-0824/Supplemental file-Raw data for Figure 1H-Tumor-2.jpg
- Supplemental file Raw data-0824/Supplemental file-Raw data for Figure 1H-Tumor-3.jpg
- Supplemental file Raw data-0824/Supplemental file-Raw data for Figure 2A.xlsx
- Supplemental file Raw data-0824/Supplemental file-Raw data for Figure 2B.xlsx
- Supplemental file Raw data-0824/Supplemental file-Raw data for Figure 2C.xlsx
- Supplemental file Raw data-0824/Supplemental file-Raw data for Figure 2D.xlsx
- Supplemental file Raw data-0824/Supplemental file-Raw data for Figure 2E.xlsx
- Supplemental file Raw data-0824/Supplemental file-Raw data for Figure 3A.xlsx
- Supplemental file Raw data-0824/Supplemental file-Raw data for Figure 3B.xlsx
- Supplemental file Raw data-0824/Supplemental file-Raw data for Figure 3C.xlsx
- Supplemental file Raw data-0824/Supplemental file-Raw data for Figure 3D.xlsx
- Supplemental file Raw data-0824/Supplemental file-Raw data for Figure 4A-1.jpg
- Supplemental file Raw data-0824/Supplemental file-Raw data for Figure 4A-2.jpg
- Supplemental file Raw data-0824/Supplemental file-Raw data for Figure 4A-3.xlsx
- Supplemental file Raw data-0824/Supplemental file-Raw data for Figure 4A-4.jpg
- Supplemental file Raw data-0824/Supplemental file-Raw data for Figure 4A-5.jpg
- Supplemental file Raw data-0824/Supplemental file-Raw data for Figure 4A-6.xlsx
- Supplemental file Raw data-0824/Supplemental file-Raw data for Figure 4B.xlsx
- Supplemental file Raw data-0824/Supplemental file-Raw data for Figure 4C-1.jpg
- Supplemental file Raw data-0824/Supplemental file-Raw data for Figure 4C-2.jpg
- Supplemental file Raw data-0824/Supplemental file-Raw data for Figure 4C-3.jpg
- Supplemental file Raw data-0824/Supplemental file-Raw data for Figure 4C-4.jpg
- Supplemental file Raw data-0824/Supplemental file-Raw data for Figure 4C-5.jpg
- Supplemental file Raw data-0824/Supplemental file-Raw data for Figure 4C-6.jpg
- Supplemental file Raw data-0824/Supplemental file-Raw data for Figure 4D.xlsx
- Supplemental file Raw data-0824/Supplemental file-Raw data for Figure 4E.xlsx
- Supplemental file Raw data-0824/Supplemental file-Raw data for Figure 5A-1.tif
- Supplemental file Raw data-0824/Supplemental file-Raw data for Figure 5A-2.tif
- Supplemental file Raw data-0824/Supplemental file-Raw data for Figure 5B.xlsx
- Supplemental file Raw data-0824/Supplemental file-Raw data for Figure 5C-1.jpg
- Supplemental file Raw data-0824/Supplemental file-Raw data for Figure 5C-2.jpg
- Supplemental file Raw data-0824/Supplemental file-Raw data for Figure 5C-3.jpg
- Supplemental file Raw data-0824/Supplemental file-Raw data for Figure 5C-4.jpg
- Supplemental file Raw data-0824/Supplemental file-Raw data for Figure 5D-1.jpg
- Supplemental file Raw data-0824/Supplemental file-Raw data for Figure 5D-2.jpg
- Supplemental file Raw data-0824/Supplemental file-Raw data for Figure 5D-3.jpg
- Supplemental file Raw data-0824/Supplemental file-Raw data for Figure 5D-4.xlsx
- Supplemental file Raw data-0824/Supplemental file-Raw data for Figure 5E.xlsx
- Supplemental file Raw data-0824/Supplemental file-Raw data for Figure 5F-1.jpg
- Supplemental file Raw data-0824/Supplemental file-Raw data for Figure 5F-2.jpg
- Supplemental file Raw data-0824/Supplemental file-Raw data for Figure 5F-3.jpg
- Supplemental file Raw data-0824/Supplemental file-Raw data for Figure 6A.xlsx
- Supplemental file Raw data-0824/Supplemental file-Raw data for Figure 6B.xlsx
- Supplemental file Raw data-0824/Supplemental file-Raw data for Figure 6C.xlsx
