# Supplementary material for: IQGAP3 in clear cell renal cell carcinoma contributes to drug resistance and genome stability
Source: PeerJ. 2022 Oct 18;10:e14201. doi: 10.7717/peerj.14201 (PMC9586079; doi:10.7717/peerj.14201)
Supplement: Supplemental Information 1 [file peerj-10-14201-s001.zip › Supplemental file Raw data-0824/Supplemental file-Raw data for Figure 1C.xlsx]

## Sheet: KIRC Unpaired sample
sample_id	gene	status	expr
TCGA-A3-3358-11A-01R-1541-07	IQGAP3	Normal	0.202589
TCGA-A3-3387-11A-01R-1541-07	IQGAP3	Normal	0.177919
TCGA-B0-4700-11A-01R-1541-07	IQGAP3	Normal	0.135347
TCGA-B0-4712-11A-02R-1503-07	IQGAP3	Normal	0.154687
TCGA-B0-5402-11A-01R-1503-07	IQGAP3	Normal	0.381817
TCGA-B0-5690-11A-01R-1541-07	IQGAP3	Normal	0.149262
TCGA-B0-5691-11A-01R-1541-07	IQGAP3	Normal	0.382659
TCGA-B0-5694-11A-01R-1541-07	IQGAP3	Normal	0.332804
TCGA-B0-5696-11A-01R-1541-07	IQGAP3	Normal	0.319955
TCGA-B0-5697-11A-01R-1541-07	IQGAP3	Normal	0.10761
TCGA-B0-5699-11A-01R-1541-07	IQGAP3	Normal	0.194118
TCGA-B0-5701-11A-01R-1541-07	IQGAP3	Normal	0.536104
TCGA-B0-5703-11A-01R-1541-07	IQGAP3	Normal	0.225974
TCGA-B0-5705-11A-01R-1541-07	IQGAP3	Normal	0.132113
TCGA-B0-5706-11A-01R-1541-07	IQGAP3	Normal	0.136907
TCGA-B0-5709-11A-01R-1541-07	IQGAP3	Normal	0.215203
TCGA-B0-5711-11A-01R-1672-07	IQGAP3	Normal	0.198116
TCGA-B0-5712-11A-01R-1672-07	IQGAP3	Normal	0.361516
TCGA-B2-5636-11A-01R-1541-07	IQGAP3	Normal	0.305785
TCGA-B2-5641-11A-01R-1541-07	IQGAP3	Normal	0.0864919
TCGA-B8-4619-11A-01R-1758-07	IQGAP3	Normal	0.213832
TCGA-B8-4620-11A-01R-1758-07	IQGAP3	Normal	0.493018
TCGA-B8-4622-11A-01R-1758-07	IQGAP3	Normal	0.428685
TCGA-B8-5549-11A-01R-1541-07	IQGAP3	Normal	0.0932667
TCGA-B8-5552-11A-01R-1672-07	IQGAP3	Normal	1.53484
TCGA-CJ-5672-11A-01R-1541-07	IQGAP3	Normal	0.104244
TCGA-CJ-5676-11A-01R-1541-07	IQGAP3	Normal	0.330289
TCGA-CJ-5677-11A-01R-1541-07	IQGAP3	Normal	0.262863
TCGA-CJ-5678-11A-01R-1541-07	IQGAP3	Normal	0.210412
TCGA-CJ-5679-11A-01R-1541-07	IQGAP3	Normal	0.361069
TCGA-CJ-5680-11A-01R-1541-07	IQGAP3	Normal	0.962717
TCGA-CJ-5681-11A-01R-1541-07	IQGAP3	Normal	1.76749
TCGA-CJ-5689-11A-01R-1541-07	IQGAP3	Normal	0.277109
TCGA-CJ-6030-11A-01R-1672-07	IQGAP3	Normal	0.189224
TCGA-CJ-6033-11A-01R-1858-07	IQGAP3	Normal	0.121562
TCGA-CW-5580-11A-02R-1672-07	IQGAP3	Normal	0.10872
TCGA-CW-5581-11A-01R-1541-07	IQGAP3	Normal	0.135099
TCGA-CW-5584-11A-01R-1541-07	IQGAP3	Normal	0.88751
TCGA-CW-5585-11A-01R-1541-07	IQGAP3	Normal	0.225419
TCGA-CW-5587-11A-01R-1541-07	IQGAP3	Normal	0.378177
TCGA-CW-5589-11A-01R-1541-07	IQGAP3	Normal	0.370167
TCGA-CW-5591-11A-01R-1541-07	IQGAP3	Normal	1.21279
TCGA-CW-6087-11A-01R-1672-07	IQGAP3	Normal	0.21777
TCGA-CW-6088-11A-01R-1672-07	IQGAP3	Normal	0.0765531
TCGA-CW-6090-11A-01R-1672-07	IQGAP3	Normal	0.250418
TCGA-CZ-4863-11A-01R-1503-07	IQGAP3	Normal	0.188427
TCGA-CZ-4864-11A-01R-1503-07	IQGAP3	Normal	0.470631
TCGA-CZ-4865-11A-01R-1503-07	IQGAP3	Normal	0.104855
TCGA-CZ-5451-11A-01R-1503-07	IQGAP3	Normal	0.178396
TCGA-CZ-5452-11A-01R-1503-07	IQGAP3	Normal	0.0458496
TCGA-CZ-5453-11A-01R-1503-07	IQGAP3	Normal	0.0721669
TCGA-CZ-5454-11A-01R-1503-07	IQGAP3	Normal	0.258657
TCGA-CZ-5455-11A-01R-1503-07	IQGAP3	Normal	0.182434
TCGA-CZ-5456-11A-02R-1503-07	IQGAP3	Normal	0.0694709
TCGA-CZ-5457-11A-01R-1503-07	IQGAP3	Normal	0.154904
TCGA-CZ-5458-11A-01R-1503-07	IQGAP3	Normal	0.0651701
TCGA-CZ-5461-11A-01R-1503-07	IQGAP3	Normal	0.252336
TCGA-CZ-5462-11A-01R-1503-07	IQGAP3	Normal	0.104736
TCGA-CZ-5463-11A-01R-1503-07	IQGAP3	Normal	0.239133
TCGA-CZ-5465-11A-01R-1503-07	IQGAP3	Normal	0.0365135
TCGA-CZ-5466-11A-01R-1503-07	IQGAP3	Normal	0.34323
TCGA-CZ-5467-11A-01R-1503-07	IQGAP3	Normal	0.150469
TCGA-CZ-5468-11A-01R-1503-07	IQGAP3	Normal	0.29216
TCGA-CZ-5469-11A-01R-1503-07	IQGAP3	Normal	0.0866111
TCGA-CZ-5470-11A-01R-1503-07	IQGAP3	Normal	0.100461
TCGA-CZ-5982-11A-01R-1672-07	IQGAP3	Normal	0.101512
TCGA-CZ-5984-11A-01R-1672-07	IQGAP3	Normal	0.183686
TCGA-CZ-5985-11A-01R-1672-07	IQGAP3	Normal	0.222838
TCGA-CZ-5986-11A-01R-1672-07	IQGAP3	Normal	0.190135
TCGA-CZ-5987-11A-01R-1672-07	IQGAP3	Normal	0.635774
TCGA-CZ-5988-11A-01R-1672-07	IQGAP3	Normal	0.173529
TCGA-CZ-5989-11A-01R-1672-07	IQGAP3	Normal	0.25809
TCGA-3Z-A93Z-01A-11R-A37O-07	IQGAP3	Tumor	0.862304
TCGA-6D-AA2E-01A-11R-A37O-07	IQGAP3	Tumor	0.190909
TCGA-A3-3306-01A-01R-0864-07	IQGAP3	Tumor	1.07177
TCGA-A3-3307-01A-01R-0864-07	IQGAP3	Tumor	0.850115
TCGA-A3-3308-01A-02R-1325-07	IQGAP3	Tumor	1.50964
TCGA-A3-3311-01A-02R-1325-07	IQGAP3	Tumor	1.3411
TCGA-A3-3313-01A-02R-1325-07	IQGAP3	Tumor	1.24746
TCGA-A3-3316-01A-01R-0864-07	IQGAP3	Tumor	1.84923
TCGA-A3-3317-01A-02R-1325-07	IQGAP3	Tumor	1.77896
TCGA-A3-3319-01A-02R-1325-07	IQGAP3	Tumor	2.46113
TCGA-A3-3320-01A-02R-1325-07	IQGAP3	Tumor	0.576235
TCGA-A3-3322-01A-02R-1325-07	IQGAP3	Tumor	1.57455
TCGA-A3-3323-01A-02R-1325-07	IQGAP3	Tumor	0.984514
TCGA-A3-3324-01A-02R-1325-07	IQGAP3	Tumor	0.591839
TCGA-A3-3325-01A-01R-0864-07	IQGAP3	Tumor	1.07679
TCGA-A3-3326-01A-01R-0864-07	IQGAP3	Tumor	1.62142
TCGA-A3-3328-01A-01R-0864-07	IQGAP3	Tumor	0.7765
TCGA-A3-3329-01A-01R-0864-07	IQGAP3	Tumor	0.62919
TCGA-A3-3331-01A-02R-1325-07	IQGAP3	Tumor	1.01533
TCGA-A3-3335-01A-01R-0864-07	IQGAP3	Tumor	0.766089
TCGA-A3-3343-01A-01R-0864-07	IQGAP3	Tumor	0.970572
TCGA-A3-3346-01A-01R-1766-07	IQGAP3	Tumor	2.39694
TCGA-A3-3347-01A-02R-1325-07	IQGAP3	Tumor	2.76592
TCGA-A3-3349-01A-01R-1188-07	IQGAP3	Tumor	1.11296
TCGA-A3-3351-01A-02R-1325-07	IQGAP3	Tumor	1.33394
TCGA-A3-3352-01A-01R-0864-07	IQGAP3	Tumor	0.913191
TCGA-A3-3357-01A-02R-1420-07	IQGAP3	Tumor	1.30614
TCGA-A3-3358-01A-01R-1541-07	IQGAP3	Tumor	1.10466
TCGA-A3-3359-01A-01R-0864-07	IQGAP3	Tumor	0.85343
TCGA-A3-3362-01A-02R-1325-07	IQGAP3	Tumor	1.15157
TCGA-A3-3363-01A-01R-0864-07	IQGAP3	Tumor	0.626353
TCGA-A3-3365-01A-01R-0864-07	IQGAP3	Tumor	0.455104
TCGA-A3-3367-01A-02R-1420-07	IQGAP3	Tumor	1.32906
TCGA-A3-3370-01A-02R-1420-07	IQGAP3	Tumor	1.32607
TCGA-A3-3372-01A-02R-1325-07	IQGAP3	Tumor	1.20188
TCGA-A3-3373-01A-02R-1420-07	IQGAP3	Tumor	0.960484
TCGA-A3-3374-01A-02R-1325-07	IQGAP3	Tumor	0.955386
TCGA-A3-3376-01A-02R-1420-07	IQGAP3	Tumor	1.1825
TCGA-A3-3378-01A-02R-1325-07	IQGAP3	Tumor	1.44739
TCGA-A3-3380-01A-01R-0864-07	IQGAP3	Tumor	0.628619
TCGA-A3-3382-01A-02R-1325-07	IQGAP3	Tumor	1.38064
TCGA-A3-3383-01A-02R-1325-07	IQGAP3	Tumor	0.866451
TCGA-A3-3385-01A-02R-1420-07	IQGAP3	Tumor	2.04683
TCGA-A3-3387-01A-01R-1541-07	IQGAP3	Tumor	1.72041
TCGA-A3-A6NI-01A-11R-A33J-07	IQGAP3	Tumor	1.00696
TCGA-A3-A6NJ-01A-12R-A33J-07	IQGAP3	Tumor	0.432678
TCGA-A3-A6NL-01A-11R-A33J-07	IQGAP3	Tumor	0.84464
TCGA-A3-A6NN-01A-12R-A33J-07	IQGAP3	Tumor	0.965706
TCGA-A3-A8CQ-01A-11R-A37O-07	IQGAP3	Tumor	1.1376
TCGA-A3-A8OU-01A-11R-A37O-07	IQGAP3	Tumor	1.12824
TCGA-A3-A8OV-01A-11R-A37O-07	IQGAP3	Tumor	0.46162
TCGA-A3-A8OW-01A-11R-A37O-07	IQGAP3	Tumor	0.634543
TCGA-A3-A8OX-01A-11R-A37O-07	IQGAP3	Tumor	1.14183
TCGA-AK-3425-01A-02R-1277-07	IQGAP3	Tumor	0.665993
TCGA-AK-3426-01A-02R-1325-07	IQGAP3	Tumor	2.17518
TCGA-AK-3427-01A-01R-0864-07	IQGAP3	Tumor	0.0614584
TCGA-AK-3428-01A-02R-1277-07	IQGAP3	Tumor	0.60044
TCGA-AK-3429-01A-02R-1325-07	IQGAP3	Tumor	0.602368
TCGA-AK-3431-01A-02R-1277-07	IQGAP3	Tumor	0.8223
TCGA-AK-3433-01A-02R-1277-07	IQGAP3	Tumor	0.172208
TCGA-AK-3434-01A-02R-1277-07	IQGAP3	Tumor	0.734286
TCGA-AK-3436-01A-02R-1325-07	IQGAP3	Tumor	0.83699
TCGA-AK-3440-01A-02R-1277-07	IQGAP3	Tumor	0.290134
TCGA-AK-3443-01A-02R-1325-07	IQGAP3	Tumor	0.256164
TCGA-AK-3445-01A-02R-1277-07	IQGAP3	Tumor	1.66222
TCGA-AK-3447-01A-01R-1766-07	IQGAP3	Tumor	0.0230345
TCGA-AK-3450-01A-02R-1277-07	IQGAP3	Tumor	0.591523
TCGA-AK-3451-01A-02R-1188-07	IQGAP3	Tumor	0.526478
TCGA-AK-3453-01A-02R-1277-07	IQGAP3	Tumor	1.77396
TCGA-AK-3454-01A-02R-1277-07	IQGAP3	Tumor	2.55624
TCGA-AK-3455-01A-01R-0864-07	IQGAP3	Tumor	0.29239
TCGA-AK-3456-01A-02R-1325-07	IQGAP3	Tumor	0.381972
TCGA-AK-3458-01A-01R-1503-07	IQGAP3	Tumor	0.850259
TCGA-AK-3460-01A-02R-1277-07	IQGAP3	Tumor	1.30249
TCGA-AK-3461-01A-02R-1277-07	IQGAP3	Tumor	1.20122
TCGA-AK-3465-01A-02R-1325-07	IQGAP3	Tumor	0.633192
TCGA-AS-3777-01A-01R-0864-07	IQGAP3	Tumor	0.811226
TCGA-AS-3778-01A-01R-A32Z-07	IQGAP3	Tumor	1.46232
TCGA-B0-4688-01A-01R-1277-07	IQGAP3	Tumor	3.44683
TCGA-B0-4690-01A-01R-1277-07	IQGAP3	Tumor	2.93109
TCGA-B0-4691-01A-01R-1277-07	IQGAP3	Tumor	1.37113
TCGA-B0-4693-01A-01R-1277-07	IQGAP3	Tumor	0.702973
TCGA-B0-4694-01A-01R-1277-07	IQGAP3	Tumor	0.69214
TCGA-B0-4696-01A-01R-1277-07	IQGAP3	Tumor	3.08506
TCGA-B0-4697-01A-01R-1277-07	IQGAP3	Tumor	1.66503
TCGA-B0-4698-01A-01R-1503-07	IQGAP3	Tumor	3.90438
TCGA-B0-4699-01A-01R-1277-07	IQGAP3	Tumor	2.00544
TCGA-B0-4700-01A-02R-1541-07	IQGAP3	Tumor	1.54912
TCGA-B0-4701-01A-01R-1277-07	IQGAP3	Tumor	1.73731
TCGA-B0-4703-01A-01R-1277-07	IQGAP3	Tumor	1.94953
TCGA-B0-4706-01A-01R-1503-07	IQGAP3	Tumor	1.38324
TCGA-B0-4707-01A-01R-1277-07	IQGAP3	Tumor	2.01287
TCGA-B0-4710-01A-01R-1503-07	IQGAP3	Tumor	1.27502
TCGA-B0-4712-01A-01R-1503-07	IQGAP3	Tumor	2.01727
TCGA-B0-4713-01A-01R-1277-07	IQGAP3	Tumor	1.93026
TCGA-B0-4714-01A-01R-1277-07	IQGAP3	Tumor	1.21441
TCGA-B0-4718-01A-01R-1277-07	IQGAP3	Tumor	0.722347
TCGA-B0-4810-01A-01R-1503-07	IQGAP3	Tumor	1.78906
TCGA-B0-4811-01A-01R-1503-07	IQGAP3	Tumor	2.45151
TCGA-B0-4813-01A-01R-1277-07	IQGAP3	Tumor	1.46801
TCGA-B0-4814-01A-01R-1277-07	IQGAP3	Tumor	1.78592
TCGA-B0-4815-01A-01R-1503-07	IQGAP3	Tumor	3.00596
TCGA-B0-4816-01A-01R-1503-07	IQGAP3	Tumor	1.01358
TCGA-B0-4817-01A-01R-1277-07	IQGAP3	Tumor	1.23569
TCGA-B0-4818-01A-01R-1503-07	IQGAP3	Tumor	0.797821
TCGA-B0-4819-01A-01R-1277-07	IQGAP3	Tumor	1.17454
TCGA-B0-4821-01A-01R-1503-07	IQGAP3	Tumor	2.28903
TCGA-B0-4822-01A-01R-1277-07	IQGAP3	Tumor	2.53902
TCGA-B0-4823-01A-02R-1420-07	IQGAP3	Tumor	0.764856
TCGA-B0-4824-01A-01R-1277-07	IQGAP3	Tumor	1.30917
TCGA-B0-4827-01A-02R-1420-07	IQGAP3	Tumor	1.012
TCGA-B0-4828-01A-01R-1277-07	IQGAP3	Tumor	1.91057
TCGA-B0-4833-01A-01R-1305-07	IQGAP3	Tumor	1.26731
TCGA-B0-4834-01A-01R-1305-07	IQGAP3	Tumor	0.339244
TCGA-B0-4836-01A-01R-1305-07	IQGAP3	Tumor	1.73643
TCGA-B0-4837-01A-01R-1305-07	IQGAP3	Tumor	1.198
TCGA-B0-4838-01A-01R-1305-07	IQGAP3	Tumor	0.874965
TCGA-B0-4839-01A-01R-1305-07	IQGAP3	Tumor	0.562796
TCGA-B0-4841-01A-01R-1277-07	IQGAP3	Tumor	0.62941
TCGA-B0-4842-01A-02R-1420-07	IQGAP3	Tumor	0.682468
TCGA-B0-4843-01A-01R-1277-07	IQGAP3	Tumor	1.13022
TCGA-B0-4844-01A-01R-1277-07	IQGAP3	Tumor	1.16806
TCGA-B0-4845-01A-01R-1277-07	IQGAP3	Tumor	1.6332
TCGA-B0-4846-01A-01R-1277-07	IQGAP3	Tumor	0.522726
TCGA-B0-4847-01A-01R-1277-07	IQGAP3	Tumor	1.67641
TCGA-B0-4848-01A-01R-1277-07	IQGAP3	Tumor	1.35335
TCGA-B0-4849-01A-01R-1277-07	IQGAP3	Tumor	0.679433
TCGA-B0-4852-01A-01R-1503-07	IQGAP3	Tumor	1.29928
TCGA-B0-4945-01A-01R-1420-07	IQGAP3	Tumor	0.316179
TCGA-B0-5075-01A-01R-1334-07	IQGAP3	Tumor	1.38581
TCGA-B0-5077-01A-01R-1334-07	IQGAP3	Tumor	1.41344
TCGA-B0-5080-01A-01R-1503-07	IQGAP3	Tumor	0.866381
TCGA-B0-5081-01A-01R-1334-07	IQGAP3	Tumor	1.84798
TCGA-B0-5083-01A-02R-1420-07	IQGAP3	Tumor	0.175201
TCGA-B0-5084-01A-01R-1334-07	IQGAP3	Tumor	4.13659
TCGA-B0-5085-01A-01R-1334-07	IQGAP3	Tumor	1.12459
TCGA-B0-5088-01A-01R-1334-07	IQGAP3	Tumor	1.26678
TCGA-B0-5092-01A-01R-1420-07	IQGAP3	Tumor	2.06016
TCGA-B0-5094-01A-01R-1420-07	IQGAP3	Tumor	1.49048
TCGA-B0-5095-01A-01R-1420-07	IQGAP3	Tumor	2.11122
TCGA-B0-5096-01A-01R-1420-07	IQGAP3	Tumor	1.79725
TCGA-B0-5097-01A-01R-1420-07	IQGAP3	Tumor	2.06012
TCGA-B0-5098-01A-01R-1420-07	IQGAP3	Tumor	2.9988
TCGA-B0-5099-01A-01R-1420-07	IQGAP3	Tumor	1.12245
TCGA-B0-5100-01A-01R-1420-07	IQGAP3	Tumor	0.711442
TCGA-B0-5102-01A-01R-1420-07	IQGAP3	Tumor	0.374971
TCGA-B0-5104-01A-01R-1420-07	IQGAP3	Tumor	0.634289
TCGA-B0-5106-01A-01R-1420-07	IQGAP3	Tumor	0.410482
TCGA-B0-5107-01A-01R-1420-07	IQGAP3	Tumor	2.84711
TCGA-B0-5108-01A-01R-1420-07	IQGAP3	Tumor	0.633507
TCGA-B0-5109-01A-02R-1420-07	IQGAP3	Tumor	3.46047
TCGA-B0-5110-01A-01R-1420-07	IQGAP3	Tumor	0.617422
TCGA-B0-5113-01A-01R-1420-07	IQGAP3	Tumor	0.46204
TCGA-B0-5115-01A-01R-1420-07	IQGAP3	Tumor	1.39974
TCGA-B0-5116-01A-02R-1420-07	IQGAP3	Tumor	2.23757
TCGA-B0-5117-01A-01R-1420-07	IQGAP3	Tumor	0.242491
TCGA-B0-5119-01A-02R-1420-07	IQGAP3	Tumor	1.33989
TCGA-B0-5120-01A-01R-1420-07	IQGAP3	Tumor	0.767136
TCGA-B0-5121-01A-02R-1420-07	IQGAP3	Tumor	0.85233
TCGA-B0-5399-01A-01R-1503-07	IQGAP3	Tumor	1.18542
TCGA-B0-5400-01A-01R-1503-07	IQGAP3	Tumor	0.621861
TCGA-B0-5402-01A-01R-1503-07	IQGAP3	Tumor	0.576212
TCGA-B0-5690-01A-11R-1541-07	IQGAP3	Tumor	0.80971
TCGA-B0-5691-01A-11R-1541-07	IQGAP3	Tumor	0.93434
TCGA-B0-5692-01A-11R-1541-07	IQGAP3	Tumor	0.646424
TCGA-B0-5693-01A-11R-1541-07	IQGAP3	Tumor	0.970923
TCGA-B0-5694-01A-11R-1541-07	IQGAP3	Tumor	0.638622
TCGA-B0-5695-01A-11R-1541-07	IQGAP3	Tumor	0.611223
TCGA-B0-5696-01A-11R-1541-07	IQGAP3	Tumor	0.477307
TCGA-B0-5697-01A-11R-1541-07	IQGAP3	Tumor	0.738647
TCGA-B0-5698-01A-11R-1672-07	IQGAP3	Tumor	0.667434
TCGA-B0-5699-01A-11R-1541-07	IQGAP3	Tumor	1.65835
TCGA-B0-5700-01A-11R-1541-07	IQGAP3	Tumor	0.85285
TCGA-B0-5701-01A-11R-1541-07	IQGAP3	Tumor	1.84455
TCGA-B0-5702-01A-11R-1541-07	IQGAP3	Tumor	0.328078
TCGA-B0-5703-01A-11R-1541-07	IQGAP3	Tumor	1.20951
TCGA-B0-5705-01A-11R-1541-07	IQGAP3	Tumor	0.854546
TCGA-B0-5706-01A-11R-1541-07	IQGAP3	Tumor	0.696834
TCGA-B0-5707-01A-11R-1541-07	IQGAP3	Tumor	0.54295
TCGA-B0-5709-01A-11R-1541-07	IQGAP3	Tumor	1.6571
TCGA-B0-5710-01A-11R-1672-07	IQGAP3	Tumor	0.582968
TCGA-B0-5711-01A-11R-1672-07	IQGAP3	Tumor	0.818375
TCGA-B0-5712-01A-11R-1672-07	IQGAP3	Tumor	0.755971
TCGA-B0-5713-01A-11R-1672-07	IQGAP3	Tumor	0.981341
TCGA-B0-5812-01A-11R-1672-07	IQGAP3	Tumor	0.822949
TCGA-B2-3923-01A-02R-1325-07	IQGAP3	Tumor	0.241543
TCGA-B2-3923-01A-02R-A277-07	IQGAP3	Tumor	0.280579
TCGA-B2-3923-01B-10R-A277-07	IQGAP3	Tumor	0.387948
TCGA-B2-3924-01A-02R-1325-07	IQGAP3	Tumor	0.761887
TCGA-B2-3924-01A-02R-A277-07	IQGAP3	Tumor	1.05273
TCGA-B2-3924-01B-03R-A277-07	IQGAP3	Tumor	1.13671
TCGA-B2-4098-01A-02R-1325-07	IQGAP3	Tumor	1.26082
TCGA-B2-4099-01A-02R-1188-07	IQGAP3	Tumor	0.908635
TCGA-B2-4101-01A-02R-1277-07	IQGAP3	Tumor	0.841626
TCGA-B2-4102-01A-02R-1325-07	IQGAP3	Tumor	0.950578
TCGA-B2-5633-01A-01R-1541-07	IQGAP3	Tumor	0.832638
TCGA-B2-5633-01A-01R-A277-07	IQGAP3	Tumor	0.577396
TCGA-B2-5633-01B-04R-A277-07	IQGAP3	Tumor	1.17345
TCGA-B2-5635-01A-01R-1541-07	IQGAP3	Tumor	0.665648
TCGA-B2-5635-01A-01R-A277-07	IQGAP3	Tumor	0.597372
TCGA-B2-5635-01B-04R-A277-07	IQGAP3	Tumor	0.672968
TCGA-B2-5636-01A-02R-1541-07	IQGAP3	Tumor	0.457158
TCGA-B2-5639-01A-01R-1541-07	IQGAP3	Tumor	1.1796
TCGA-B2-5641-01A-01R-1541-07	IQGAP3	Tumor	1.02443
TCGA-B2-A4SR-01A-11R-A266-07	IQGAP3	Tumor	0.803917
TCGA-B4-5377-01A-01R-1503-07	IQGAP3	Tumor	0.617375
TCGA-B4-5378-01A-01R-1503-07	IQGAP3	Tumor	0.52957
TCGA-B4-5832-01A-11R-1672-07	IQGAP3	Tumor	0.549229
TCGA-B4-5834-01A-11R-1672-07	IQGAP3	Tumor	0.709454
TCGA-B4-5835-01A-11R-1672-07	IQGAP3	Tumor	1.86262
TCGA-B4-5836-01A-11R-1672-07	IQGAP3	Tumor	0.967729
TCGA-B4-5838-01A-11R-1672-07	IQGAP3	Tumor	1.7817
TCGA-B4-5843-01A-11R-1672-07	IQGAP3	Tumor	1.77601
TCGA-B4-5844-01A-11R-1672-07	IQGAP3	Tumor	0.698695
TCGA-B8-4143-01A-01R-1188-07	IQGAP3	Tumor	2.85605
TCGA-B8-4146-01B-11R-1672-07	IQGAP3	Tumor	1.10897
TCGA-B8-4148-01A-02R-1325-07	IQGAP3	Tumor	1.51621
TCGA-B8-4151-01A-01R-1188-07	IQGAP3	Tumor	0.632695
TCGA-B8-4153-01B-11R-1672-07	IQGAP3	Tumor	0.685332
TCGA-B8-4154-01A-01R-1188-07	IQGAP3	Tumor	0.669941
TCGA-B8-4619-01A-02R-1325-07	IQGAP3	Tumor	0.241448
TCGA-B8-4620-01A-02R-1325-07	IQGAP3	Tumor	1.04228
TCGA-B8-4621-01A-01R-1503-07	IQGAP3	Tumor	0.522112
TCGA-B8-4622-01A-02R-1277-07	IQGAP3	Tumor	1.03807
TCGA-B8-5158-01A-01R-1420-07	IQGAP3	Tumor	2.32605
TCGA-B8-5159-01A-01R-1420-07	IQGAP3	Tumor	1.10775
TCGA-B8-5162-01A-01R-1420-07	IQGAP3	Tumor	1.18963
TCGA-B8-5163-01A-01R-1420-07	IQGAP3	Tumor	1.30452
TCGA-B8-5164-01A-01R-1420-07	IQGAP3	Tumor	0.783972
TCGA-B8-5165-01A-01R-1420-07	IQGAP3	Tumor	0.573445
TCGA-B8-5545-01A-01R-1672-07	IQGAP3	Tumor	0.905451
TCGA-B8-5546-01A-01R-1541-07	IQGAP3	Tumor	0.543947
TCGA-B8-5549-01A-01R-1541-07	IQGAP3	Tumor	0.916064
TCGA-B8-5550-01A-01R-1541-07	IQGAP3	Tumor	1.75341
TCGA-B8-5551-01A-01R-1541-07	IQGAP3	Tumor	2.79487
TCGA-B8-5552-01B-11R-1672-07	IQGAP3	Tumor	0.685873
TCGA-B8-5553-01A-01R-1541-07	IQGAP3	Tumor	0.783485
TCGA-B8-A54D-01A-21R-A266-07	IQGAP3	Tumor	1.6461
TCGA-B8-A54E-01A-11R-A266-07	IQGAP3	Tumor	0.252418
TCGA-B8-A54F-01A-11R-A266-07	IQGAP3	Tumor	0.778422
TCGA-B8-A54G-01A-11R-A266-07	IQGAP3	Tumor	1.09983
TCGA-B8-A54H-01A-11R-A33J-07	IQGAP3	Tumor	0.30352
TCGA-B8-A54I-01A-21R-A33J-07	IQGAP3	Tumor	1.2559
TCGA-B8-A54J-01A-11R-A33J-07	IQGAP3	Tumor	0.895856
TCGA-B8-A54K-01A-11R-A33J-07	IQGAP3	Tumor	0.882311
TCGA-B8-A7U6-01A-12R-A37O-07	IQGAP3	Tumor	1.35595
TCGA-B8-A8YJ-01A-13R-A39I-07	IQGAP3	Tumor	0.56638
TCGA-BP-4158-01A-02R-1289-07	IQGAP3	Tumor	1.21189
TCGA-BP-4159-01A-02R-1289-07	IQGAP3	Tumor	0.564967
TCGA-BP-4160-01A-02R-1289-07	IQGAP3	Tumor	0.760001
TCGA-BP-4161-01A-02R-1325-07	IQGAP3	Tumor	1.42867
TCGA-BP-4162-01A-02R-1325-07	IQGAP3	Tumor	1.08621
TCGA-BP-4163-01A-02R-1325-07	IQGAP3	Tumor	0.882422
TCGA-BP-4164-01A-02R-1325-07	IQGAP3	Tumor	1.02336
TCGA-BP-4165-01A-02R-1289-07	IQGAP3	Tumor	0.686052
TCGA-BP-4166-01A-02R-1289-07	IQGAP3	Tumor	0.800117
TCGA-BP-4167-01A-02R-1325-07	IQGAP3	Tumor	1.00745
TCGA-BP-4169-01A-02R-1289-07	IQGAP3	Tumor	1.56844
TCGA-BP-4170-01A-02R-1289-07	IQGAP3	Tumor	0.577347
TCGA-BP-4173-01A-02R-1289-07	IQGAP3	Tumor	1.53362
TCGA-BP-4174-01A-02R-1289-07	IQGAP3	Tumor	0.904765
TCGA-BP-4176-01A-02R-1289-07	IQGAP3	Tumor	1.11714
TCGA-BP-4177-01A-02R-1420-07	IQGAP3	Tumor	0.268911
TCGA-BP-4325-01A-02R-1289-07	IQGAP3	Tumor	1.7556
TCGA-BP-4326-01A-01R-1289-07	IQGAP3	Tumor	1.04259
TCGA-BP-4327-01A-01R-1289-07	IQGAP3	Tumor	1.02687
TCGA-BP-4329-01A-02R-1289-07	IQGAP3	Tumor	0.394639
TCGA-BP-4330-01A-01R-1289-07	IQGAP3	Tumor	1.09567
TCGA-BP-4331-01A-01R-1289-07	IQGAP3	Tumor	1.336
TCGA-BP-4332-01A-01R-1289-07	IQGAP3	Tumor	1.00875
TCGA-BP-4334-01A-01R-1289-07	IQGAP3	Tumor	0.335755
TCGA-BP-4335-01A-01R-1289-07	IQGAP3	Tumor	1.08028
TCGA-BP-4337-01A-01R-1289-07	IQGAP3	Tumor	1.12092
TCGA-BP-4338-01A-01R-1289-07	IQGAP3	Tumor	1.97176
TCGA-BP-4340-01A-01R-1289-07	IQGAP3	Tumor	1.32029
TCGA-BP-4341-01A-01R-1289-07	IQGAP3	Tumor	1.05921
TCGA-BP-4342-01A-01R-1289-07	IQGAP3	Tumor	1.89674
TCGA-BP-4343-01A-02R-1289-07	IQGAP3	Tumor	0.671983
TCGA-BP-4344-01A-01R-1289-07	IQGAP3	Tumor	0.54006
TCGA-BP-4345-01A-01R-1289-07	IQGAP3	Tumor	1.26452
TCGA-BP-4346-01A-01R-1289-07	IQGAP3	Tumor	1.94206
TCGA-BP-4347-01A-01R-1289-07	IQGAP3	Tumor	1.32015
TCGA-BP-4349-01A-01R-1289-07	IQGAP3	Tumor	0.581677
TCGA-BP-4351-01A-01R-1289-07	IQGAP3	Tumor	1.97935
TCGA-BP-4352-01A-01R-1289-07	IQGAP3	Tumor	2.65358
TCGA-BP-4353-01A-02R-1289-07	IQGAP3	Tumor	0.767575
TCGA-BP-4354-01A-02R-1289-07	IQGAP3	Tumor	2.74906
TCGA-BP-4355-01A-01R-1289-07	IQGAP3	Tumor	0.678403
TCGA-BP-4756-01A-01R-1289-07	IQGAP3	Tumor	0.965403
TCGA-BP-4758-01A-01R-1289-07	IQGAP3	Tumor	0.930728
TCGA-BP-4759-01A-01R-1289-07	IQGAP3	Tumor	0.934081
TCGA-BP-4760-01A-02R-1420-07	IQGAP3	Tumor	0.599259
TCGA-BP-4761-01A-01R-1289-07	IQGAP3	Tumor	1.88234
TCGA-BP-4762-01A-02R-1289-07	IQGAP3	Tumor	0.815485
TCGA-BP-4763-01A-01R-1289-07	IQGAP3	Tumor	0.690639
TCGA-BP-4765-01A-01R-1289-07	IQGAP3	Tumor	1.23355
TCGA-BP-4766-01A-01R-1289-07	IQGAP3	Tumor	1.71623
TCGA-BP-4768-01A-01R-1289-07	IQGAP3	Tumor	1.19015
TCGA-BP-4769-01A-01R-1289-07	IQGAP3	Tumor	0.18031
TCGA-BP-4770-01A-01R-1503-07	IQGAP3	Tumor	1.93585
TCGA-BP-4771-01A-01R-1289-07	IQGAP3	Tumor	1.95629
TCGA-BP-4774-01A-01R-1289-07	IQGAP3	Tumor	1.08166
TCGA-BP-4775-01A-01R-1289-07	IQGAP3	Tumor	1.32498
TCGA-BP-4776-01A-01R-1289-07	IQGAP3	Tumor	1.0015
TCGA-BP-4777-01A-01R-1289-07	IQGAP3	Tumor	1.13727
TCGA-BP-4781-01A-01R-1305-07	IQGAP3	Tumor	1.49832
TCGA-BP-4782-01A-02R-1420-07	IQGAP3	Tumor	0.742141
TCGA-BP-4784-01A-01R-1305-07	IQGAP3	Tumor	0.539941
TCGA-BP-4787-01A-01R-1305-07	IQGAP3	Tumor	1.30544
TCGA-BP-4789-01A-01R-1305-07	IQGAP3	Tumor	0.536086
TCGA-BP-4790-01A-01R-1305-07	IQGAP3	Tumor	0.56593
TCGA-BP-4795-01A-02R-1420-07	IQGAP3	Tumor	0.649376
TCGA-BP-4797-01A-01R-1305-07	IQGAP3	Tumor	1.32947
TCGA-BP-4798-01A-01R-1305-07	IQGAP3	Tumor	1.54287
TCGA-BP-4799-01A-01R-1305-07	IQGAP3	Tumor	0.181288
TCGA-BP-4801-01A-02R-1420-07	IQGAP3	Tumor	0.774297
TCGA-BP-4803-01A-01R-1305-07	IQGAP3	Tumor	0.852505
TCGA-BP-4804-01A-02R-1305-07	IQGAP3	Tumor	1.353
TCGA-BP-4807-01A-01R-1305-07	IQGAP3	Tumor	1.05354
TCGA-BP-4959-01A-01R-1334-07	IQGAP3	Tumor	0.852231
TCGA-BP-4960-01A-01R-1334-07	IQGAP3	Tumor	1.27637
TCGA-BP-4961-01A-01R-1334-07	IQGAP3	Tumor	0.668202
TCGA-BP-4962-01A-01R-1334-07	IQGAP3	Tumor	0.940163
TCGA-BP-4963-01A-01R-1334-07	IQGAP3	Tumor	1.75458
TCGA-BP-4964-01A-01R-1334-07	IQGAP3	Tumor	0.704318
TCGA-BP-4965-01A-01R-1334-07	IQGAP3	Tumor	1.33396
TCGA-BP-4967-01A-01R-1334-07	IQGAP3	Tumor	1.75387
TCGA-BP-4968-01A-01R-1334-07	IQGAP3	Tumor	0.938152
TCGA-BP-4969-01A-01R-1334-07	IQGAP3	Tumor	1.32762
TCGA-BP-4970-01A-01R-1334-07	IQGAP3	Tumor	0.715309
TCGA-BP-4971-01A-01R-1334-07	IQGAP3	Tumor	1.27187
TCGA-BP-4972-01A-01R-1334-07	IQGAP3	Tumor	0.632717
TCGA-BP-4973-01A-01R-1334-07	IQGAP3	Tumor	1.28321
TCGA-BP-4974-01A-01R-1334-07	IQGAP3	Tumor	1.20361
TCGA-BP-4975-01A-01R-1334-07	IQGAP3	Tumor	0.956275
TCGA-BP-4976-01A-01R-1334-07	IQGAP3	Tumor	1.62112
TCGA-BP-4977-01A-01R-1334-07	IQGAP3	Tumor	1.45581
TCGA-BP-4981-01A-01R-1334-07	IQGAP3	Tumor	0.629553
TCGA-BP-4982-01A-01R-1334-07	IQGAP3	Tumor	1.20523
TCGA-BP-4983-01A-01R-1334-07	IQGAP3	Tumor	3.55423
TCGA-BP-4985-01A-01R-1334-07	IQGAP3	Tumor	0.914729
TCGA-BP-4986-01A-01R-1334-07	IQGAP3	Tumor	1.30026
TCGA-BP-4987-01A-01R-1334-07	IQGAP3	Tumor	1.14185
TCGA-BP-4989-01A-01R-1334-07	IQGAP3	Tumor	1.37443
TCGA-BP-4991-01A-01R-1334-07	IQGAP3	Tumor	1.18086
TCGA-BP-4992-01A-01R-1334-07	IQGAP3	Tumor	1.53387
TCGA-BP-4993-01A-02R-1420-07	IQGAP3	Tumor	0.584798
TCGA-BP-4994-01A-01R-1334-07	IQGAP3	Tumor	0.245424
TCGA-BP-4995-01A-01R-1334-07	IQGAP3	Tumor	0.343741
TCGA-BP-4998-01A-01R-1334-07	IQGAP3	Tumor	0.986509
TCGA-BP-4999-01A-01R-1334-07	IQGAP3	Tumor	0.861727
TCGA-BP-5000-01A-01R-1334-07	IQGAP3	Tumor	1.07878
TCGA-BP-5001-01A-01R-1334-07	IQGAP3	Tumor	1.31221
TCGA-BP-5004-01A-01R-1334-07	IQGAP3	Tumor	1.8722
TCGA-BP-5006-01A-01R-1334-07	IQGAP3	Tumor	0.802
TCGA-BP-5007-01A-01R-1334-07	IQGAP3	Tumor	0.890734
TCGA-BP-5008-01A-01R-1334-07	IQGAP3	Tumor	0.976081
TCGA-BP-5009-01A-01R-1334-07	IQGAP3	Tumor	0.874306
TCGA-BP-5010-01A-02R-1420-07	IQGAP3	Tumor	1.3821
TCGA-BP-5168-01A-01R-1420-07	IQGAP3	Tumor	0.771171
TCGA-BP-5169-01A-01R-1426-07	IQGAP3	Tumor	1.63512
TCGA-BP-5170-01A-01R-1426-07	IQGAP3	Tumor	0.465983
TCGA-BP-5173-01A-01R-1426-07	IQGAP3	Tumor	1.27844
TCGA-BP-5174-01A-01R-1426-07	IQGAP3	Tumor	1.14022
TCGA-BP-5175-01A-01R-1426-07	IQGAP3	Tumor	1.61761
TCGA-BP-5176-01A-01R-1426-07	IQGAP3	Tumor	0.615444
TCGA-BP-5177-01A-01R-1426-07	IQGAP3	Tumor	0.728662
TCGA-BP-5178-01A-01R-1426-07	IQGAP3	Tumor	1.36303
TCGA-BP-5180-01A-01R-1426-07	IQGAP3	Tumor	1.16954
TCGA-BP-5181-01A-01R-1426-07	IQGAP3	Tumor	1.01802
TCGA-BP-5182-01A-01R-1426-07	IQGAP3	Tumor	0.863434
TCGA-BP-5183-01A-01R-1426-07	IQGAP3	Tumor	1.22125
TCGA-BP-5184-01A-01R-1426-07	IQGAP3	Tumor	1.03371
TCGA-BP-5185-01A-01R-1426-07	IQGAP3	Tumor	1.18838
TCGA-BP-5186-01A-01R-1426-07	IQGAP3	Tumor	0.893754
TCGA-BP-5187-01A-01R-1426-07	IQGAP3	Tumor	1.01393
TCGA-BP-5189-01A-02R-1426-07	IQGAP3	Tumor	0.88695
TCGA-BP-5190-01A-01R-1426-07	IQGAP3	Tumor	0.497409
TCGA-BP-5191-01A-01R-1426-07	IQGAP3	Tumor	0.773364
TCGA-BP-5192-01A-01R-1426-07	IQGAP3	Tumor	0.652452
TCGA-BP-5194-01A-02R-1426-07	IQGAP3	Tumor	0.816756
TCGA-BP-5195-01A-02R-1426-07	IQGAP3	Tumor	0.648496
TCGA-BP-5196-01A-01R-1426-07	IQGAP3	Tumor	0.974027
TCGA-BP-5198-01A-01R-1426-07	IQGAP3	Tumor	1.64287
TCGA-BP-5199-01A-01R-1426-07	IQGAP3	Tumor	1.34076
TCGA-BP-5200-01A-01R-1426-07	IQGAP3	Tumor	0.586934
TCGA-BP-5201-01A-01R-1426-07	IQGAP3	Tumor	1.16976
TCGA-BP-5202-01A-02R-1426-07	IQGAP3	Tumor	0.937085
TCGA-CJ-4634-01A-02R-1325-07	IQGAP3	Tumor	0.912553
TCGA-CJ-4635-01A-02R-1305-07	IQGAP3	Tumor	2.07058
TCGA-CJ-4636-01A-02R-1325-07	IQGAP3	Tumor	1.57442
TCGA-CJ-4637-01A-02R-1325-07	IQGAP3	Tumor	2.26445
TCGA-CJ-4638-01A-02R-1325-07	IQGAP3	Tumor	2.88874
TCGA-CJ-4639-01A-02R-1325-07	IQGAP3	Tumor	0.853916
TCGA-CJ-4640-01A-02R-1325-07	IQGAP3	Tumor	1.52755
TCGA-CJ-4641-01A-02R-1325-07	IQGAP3	Tumor	1.38552
TCGA-CJ-4642-01B-01R-1305-07	IQGAP3	Tumor	2.98144
TCGA-CJ-4643-01A-02R-1325-07	IQGAP3	Tumor	0.58146
TCGA-CJ-4644-01A-02R-1325-07	IQGAP3	Tumor	0.522879
TCGA-CJ-4868-01A-01R-1305-07	IQGAP3	Tumor	2.21932
TCGA-CJ-4869-01A-02R-1426-07	IQGAP3	Tumor	1.28834
TCGA-CJ-4870-01A-01R-1305-07	IQGAP3	Tumor	0.646717
TCGA-CJ-4871-01A-01R-1305-07	IQGAP3	Tumor	0.779047
TCGA-CJ-4872-01A-01R-1305-07	IQGAP3	Tumor	1.23547
TCGA-CJ-4873-01A-01R-1305-07	IQGAP3	Tumor	1.5375
TCGA-CJ-4874-01A-01R-1305-07	IQGAP3	Tumor	0.691663
TCGA-CJ-4875-01A-01R-1305-07	IQGAP3	Tumor	1.67979
TCGA-CJ-4876-01A-01R-1305-07	IQGAP3	Tumor	0.981913
TCGA-CJ-4878-01A-01R-1305-07	IQGAP3	Tumor	1.92816
TCGA-CJ-4881-01A-01R-1305-07	IQGAP3	Tumor	2.03611
TCGA-CJ-4882-01A-02R-1426-07	IQGAP3	Tumor	1.70403
TCGA-CJ-4884-01A-01R-1305-07	IQGAP3	Tumor	1.33723
TCGA-CJ-4885-01A-01R-1305-07	IQGAP3	Tumor	0.253779
TCGA-CJ-4886-01A-01R-1305-07	IQGAP3	Tumor	0.772811
TCGA-CJ-4887-01A-01R-1305-07	IQGAP3	Tumor	1.46266
TCGA-CJ-4888-01A-01R-1305-07	IQGAP3	Tumor	1.29676
TCGA-CJ-4889-01A-01R-1305-07	IQGAP3	Tumor	0.590506
TCGA-CJ-4890-01A-01R-1305-07	IQGAP3	Tumor	1.3394
TCGA-CJ-4891-01A-01R-1305-07	IQGAP3	Tumor	0.628478
TCGA-CJ-4892-01A-01R-1305-07	IQGAP3	Tumor	1.01084
TCGA-CJ-4893-01A-01R-1305-07	IQGAP3	Tumor	0.445028
TCGA-CJ-4894-01A-01R-1305-07	IQGAP3	Tumor	1.62484
TCGA-CJ-4895-01A-01R-1305-07	IQGAP3	Tumor	1.20184
TCGA-CJ-4897-01A-03R-1426-07	IQGAP3	Tumor	0.657289
TCGA-CJ-4899-01A-01R-1334-07	IQGAP3	Tumor	1.15587
TCGA-CJ-4900-01A-01R-1334-07	IQGAP3	Tumor	1.7195
TCGA-CJ-4901-01A-01R-1426-07	IQGAP3	Tumor	1.2389
TCGA-CJ-4902-01A-01R-1426-07	IQGAP3	Tumor	1.05221
TCGA-CJ-4903-01A-01R-1426-07	IQGAP3	Tumor	0.572005
TCGA-CJ-4904-01A-02R-1426-07	IQGAP3	Tumor	0.931996
TCGA-CJ-4905-01A-02R-1426-07	IQGAP3	Tumor	0.831919
TCGA-CJ-4907-01A-01R-1426-07	IQGAP3	Tumor	0.880128
TCGA-CJ-4908-01A-01R-1426-07	IQGAP3	Tumor	0.969651
TCGA-CJ-4912-01A-01R-1426-07	IQGAP3	Tumor	1.00404
TCGA-CJ-4916-01A-01R-1426-07	IQGAP3	Tumor	0.92701
TCGA-CJ-4918-01A-01R-1426-07	IQGAP3	Tumor	0.93521
TCGA-CJ-4920-01A-01R-1426-07	IQGAP3	Tumor	1.37181
TCGA-CJ-5671-01A-11R-1541-07	IQGAP3	Tumor	1.37532
TCGA-CJ-5672-01A-11R-1541-07	IQGAP3	Tumor	0.822631
TCGA-CJ-5675-01A-11R-1541-07	IQGAP3	Tumor	0.714883
TCGA-CJ-5676-01A-11R-1541-07	IQGAP3	Tumor	0.699536
TCGA-CJ-5677-01A-11R-1541-07	IQGAP3	Tumor	1.88883
TCGA-CJ-5678-01A-11R-1541-07	IQGAP3	Tumor	0.567499
TCGA-CJ-5679-01A-11R-1541-07	IQGAP3	Tumor	1.93428
TCGA-CJ-5680-01A-11R-1541-07	IQGAP3	Tumor	1.24445
TCGA-CJ-5681-01A-11R-1541-07	IQGAP3	Tumor	1.64631
TCGA-CJ-5682-01A-11R-1541-07	IQGAP3	Tumor	0.962913
TCGA-CJ-5683-01A-11R-1541-07	IQGAP3	Tumor	1.15941
TCGA-CJ-5684-01A-11R-1541-07	IQGAP3	Tumor	0.533606
TCGA-CJ-5686-01A-11R-1672-07	IQGAP3	Tumor	0.852437
TCGA-CJ-5689-01A-11R-1541-07	IQGAP3	Tumor	0.765127
TCGA-CJ-6027-01A-11R-1672-07	IQGAP3	Tumor	1.25537
TCGA-CJ-6028-01A-11R-1672-07	IQGAP3	Tumor	1.04139
TCGA-CJ-6030-01A-11R-1672-07	IQGAP3	Tumor	0.940132
TCGA-CJ-6031-01A-11R-1672-07	IQGAP3	Tumor	1.16272
TCGA-CJ-6032-01A-11R-1672-07	IQGAP3	Tumor	0.791612
TCGA-CJ-6033-01A-11R-1672-07	IQGAP3	Tumor	1.28653
TCGA-CW-5580-01A-01R-1672-07	IQGAP3	Tumor	1.70097
TCGA-CW-5581-01A-02R-1541-07	IQGAP3	Tumor	0.387165
TCGA-CW-5583-01A-02R-1541-07	IQGAP3	Tumor	0.764735
TCGA-CW-5584-01A-01R-1541-07	IQGAP3	Tumor	1.01729
TCGA-CW-5585-01A-01R-1541-07	IQGAP3	Tumor	0.964932
TCGA-CW-5587-01A-01R-1541-07	IQGAP3	Tumor	0.490829
TCGA-CW-5588-01A-01R-1541-07	IQGAP3	Tumor	1.14603
TCGA-CW-5589-01A-01R-1541-07	IQGAP3	Tumor	0.988666
TCGA-CW-5590-01A-01R-1541-07	IQGAP3	Tumor	1.02786
TCGA-CW-5591-01A-01R-1541-07	IQGAP3	Tumor	0.896571
TCGA-CW-6087-01A-11R-1672-07	IQGAP3	Tumor	2.37279
TCGA-CW-6088-01A-11R-1672-07	IQGAP3	Tumor	0.799968
TCGA-CW-6090-01A-11R-1672-07	IQGAP3	Tumor	0.320414
TCGA-CW-6093-01A-11R-1672-07	IQGAP3	Tumor	0.758826
TCGA-CW-6097-01A-11R-1672-07	IQGAP3	Tumor	2.54222
TCGA-CZ-4853-01A-01R-1426-07	IQGAP3	Tumor	0.751631
TCGA-CZ-4854-01A-01R-1305-07	IQGAP3	Tumor	2.05311
TCGA-CZ-4856-01A-02R-1426-07	IQGAP3	Tumor	0.551444
TCGA-CZ-4857-01A-01R-1305-07	IQGAP3	Tumor	2.6361
TCGA-CZ-4858-01A-01R-1305-07	IQGAP3	Tumor	2.80796
TCGA-CZ-4859-01A-02R-1426-07	IQGAP3	Tumor	1.01506
TCGA-CZ-4860-01A-01R-1305-07	IQGAP3	Tumor	1.22017
TCGA-CZ-4861-01A-01R-1305-07	IQGAP3	Tumor	1.44123
TCGA-CZ-4862-01A-01R-1305-07	IQGAP3	Tumor	1.05399
TCGA-CZ-4863-01A-01R-1503-07	IQGAP3	Tumor	1.12017
TCGA-CZ-4864-01A-01R-1503-07	IQGAP3	Tumor	0.909391
TCGA-CZ-4865-01A-02R-1503-07	IQGAP3	Tumor	0.810257
TCGA-CZ-4866-01A-01R-1503-07	IQGAP3	Tumor	0.833593
TCGA-CZ-5451-01A-01R-1503-07	IQGAP3	Tumor	0.756465
TCGA-CZ-5452-01A-01R-1503-07	IQGAP3	Tumor	2.06579
TCGA-CZ-5453-01A-01R-1503-07	IQGAP3	Tumor	0.654513
TCGA-CZ-5454-01A-01R-1503-07	IQGAP3	Tumor	0.531812
TCGA-CZ-5455-01A-01R-1503-07	IQGAP3	Tumor	0.995551
TCGA-CZ-5456-01A-01R-1503-07	IQGAP3	Tumor	1.23892
TCGA-CZ-5457-01A-01R-1503-07	IQGAP3	Tumor	0.405271
TCGA-CZ-5458-01A-01R-1503-07	IQGAP3	Tumor	0.84524
TCGA-CZ-5459-01A-01R-1503-07	IQGAP3	Tumor	1.19427
TCGA-CZ-5460-01A-01R-1503-07	IQGAP3	Tumor	0.75353
TCGA-CZ-5461-01A-01R-1503-07	IQGAP3	Tumor	0.500154
TCGA-CZ-5462-01A-01R-1503-07	IQGAP3	Tumor	0.453877
TCGA-CZ-5463-01A-01R-1503-07	IQGAP3	Tumor	0.778878
TCGA-CZ-5464-01A-01R-1503-07	IQGAP3	Tumor	1.7163
TCGA-CZ-5465-01A-01R-1503-07	IQGAP3	Tumor	0.692447
TCGA-CZ-5466-01A-01R-1503-07	IQGAP3	Tumor	1.12703
TCGA-CZ-5467-01A-01R-1503-07	IQGAP3	Tumor	0.318323
TCGA-CZ-5468-01A-01R-1503-07	IQGAP3	Tumor	1.81423
TCGA-CZ-5469-01A-01R-1503-07	IQGAP3	Tumor	2.14098
TCGA-CZ-5470-01A-01R-1503-07	IQGAP3	Tumor	1.58179
TCGA-CZ-5982-01A-11R-1672-07	IQGAP3	Tumor	0.795389
TCGA-CZ-5984-01A-11R-1672-07	IQGAP3	Tumor	1.95821
TCGA-CZ-5985-01A-11R-1672-07	IQGAP3	Tumor	1.33319
TCGA-CZ-5986-01A-11R-1672-07	IQGAP3	Tumor	1.01324
TCGA-CZ-5987-01A-11R-1672-07	IQGAP3	Tumor	1.83371
TCGA-CZ-5988-01A-11R-1672-07	IQGAP3	Tumor	1.88317
TCGA-CZ-5989-01A-11R-1672-07	IQGAP3	Tumor	0.37171
TCGA-DV-5565-01A-01R-1541-07	IQGAP3	Tumor	0.431637
TCGA-DV-5566-01A-01R-1541-07	IQGAP3	Tumor	1.88168
TCGA-DV-5567-01A-01R-1541-07	IQGAP3	Tumor	0.355576
TCGA-DV-5568-01A-01R-1541-07	IQGAP3	Tumor	1.18104
TCGA-DV-5569-01A-01R-1541-07	IQGAP3	Tumor	1.23076
TCGA-DV-5573-01A-01R-1541-07	IQGAP3	Tumor	1.29505
TCGA-DV-5574-01A-01R-1541-07	IQGAP3	Tumor	0.938429
TCGA-DV-5575-01A-01R-1541-07	IQGAP3	Tumor	1.01445
TCGA-DV-5576-01A-01R-1541-07	IQGAP3	Tumor	0.7827
TCGA-DV-A4VX-01A-11R-A266-07	IQGAP3	Tumor	2.07055
TCGA-DV-A4VZ-01A-11R-A266-07	IQGAP3	Tumor	0.320959
TCGA-DV-A4W0-01A-11R-A266-07	IQGAP3	Tumor	1.48369
TCGA-DV-A4W0-05A-11R-A266-07	IQGAP3	Tumor	1.05631
TCGA-EU-5904-01A-11R-1672-07	IQGAP3	Tumor	0.504052
TCGA-EU-5905-01A-11R-1672-07	IQGAP3	Tumor	0.909133
TCGA-EU-5906-01A-11R-1672-07	IQGAP3	Tumor	1.29028
TCGA-EU-5907-01A-11R-1672-07	IQGAP3	Tumor	0.734888
TCGA-G6-A5PC-01A-11R-A33J-07	IQGAP3	Tumor	1.16479
TCGA-G6-A8L6-01A-11R-A37O-07	IQGAP3	Tumor	0.520126
TCGA-G6-A8L7-01A-11R-A37O-07	IQGAP3	Tumor	2.55544
TCGA-G6-A8L8-01A-21R-A37O-07	IQGAP3	Tumor	0.649259
TCGA-GK-A6C7-01A-11R-A33J-07	IQGAP3	Tumor	0.983304
TCGA-MM-A563-01A-11R-A266-07	IQGAP3	Tumor	1.52965
TCGA-MM-A564-01A-11R-A266-07	IQGAP3	Tumor	0.669272
TCGA-MM-A84U-01A-11R-A37O-07	IQGAP3	Tumor	0.837765
TCGA-MW-A4EC-01A-11R-A266-07	IQGAP3	Tumor	0.79745
TCGA-T7-A92I-01A-11R-A37O-07	IQGAP3	Tumor	0.311203

## Sheet: KICH Unpaired sample
sample_id	gene	status	expr
TCGA-KL-8324-11A-01R-2315-07	IQGAP3	Normal	0.185188
TCGA-KL-8326-11A-01R-2315-07	IQGAP3	Normal	0.212923
TCGA-KL-8329-11A-01R-2315-07	IQGAP3	Normal	0.473443
TCGA-KL-8336-11A-01R-2315-07	IQGAP3	Normal	1.21474
TCGA-KL-8339-11A-01R-2315-07	IQGAP3	Normal	0.21362
TCGA-KN-8419-11A-01R-2315-07	IQGAP3	Normal	0.124144
TCGA-KN-8422-11A-01R-2315-07	IQGAP3	Normal	0.101389
TCGA-KN-8423-11A-01R-2315-07	IQGAP3	Normal	0.311297
TCGA-KN-8424-11A-01R-2315-07	IQGAP3	Normal	0.117288
TCGA-KN-8425-11A-01R-2315-07	IQGAP3	Normal	0.0684655
TCGA-KN-8426-11A-01R-2315-07	IQGAP3	Normal	0.381436
TCGA-KN-8427-11A-01R-2315-07	IQGAP3	Normal	0.0936457
TCGA-KN-8428-11A-01R-2315-07	IQGAP3	Normal	0.307841
TCGA-KN-8429-11A-01R-2315-07	IQGAP3	Normal	0.159388
TCGA-KN-8430-11A-01R-2315-07	IQGAP3	Normal	0.111892
TCGA-KN-8431-11A-01R-2315-07	IQGAP3	Normal	0.0906997
TCGA-KN-8432-11A-01R-2315-07	IQGAP3	Normal	0.114922
TCGA-KN-8433-11A-01R-2315-07	IQGAP3	Normal	0.260173
TCGA-KN-8434-11A-01R-2315-07	IQGAP3	Normal	0.14471
TCGA-KN-8435-11A-01R-2315-07	IQGAP3	Normal	0.318178
TCGA-KN-8436-11A-01R-2315-07	IQGAP3	Normal	0.181387
TCGA-KN-8437-11A-01R-2315-07	IQGAP3	Normal	0.188864
TCGA-KO-8403-11A-01R-2315-07	IQGAP3	Normal	0.169391
TCGA-KO-8415-11A-01R-2315-07	IQGAP3	Normal	0.0487683
TCGA-KL-8323-01A-21R-2315-07	IQGAP3	Tumor	0.894506
TCGA-KL-8324-01A-11R-2315-07	IQGAP3	Tumor	0.153687
TCGA-KL-8325-01A-11R-2315-07	IQGAP3	Tumor	0.0834201
TCGA-KL-8326-01A-11R-2315-07	IQGAP3	Tumor	0.0754324
TCGA-KL-8327-01A-11R-2315-07	IQGAP3	Tumor	0.124683
TCGA-KL-8328-01A-11R-2315-07	IQGAP3	Tumor	0.40871
TCGA-KL-8329-01A-11R-2315-07	IQGAP3	Tumor	0.270565
TCGA-KL-8330-01A-11R-2315-07	IQGAP3	Tumor	0.301545
TCGA-KL-8331-01A-11R-2315-07	IQGAP3	Tumor	0.502239
TCGA-KL-8332-01A-11R-2315-07	IQGAP3	Tumor	0.200752
TCGA-KL-8333-01A-11R-2315-07	IQGAP3	Tumor	0.161223
TCGA-KL-8334-01A-11R-2315-07	IQGAP3	Tumor	0.126159
TCGA-KL-8335-01A-11R-2315-07	IQGAP3	Tumor	0.321306
TCGA-KL-8336-01A-11R-2315-07	IQGAP3	Tumor	0.791826
TCGA-KL-8337-01A-11R-2315-07	IQGAP3	Tumor	0.180834
TCGA-KL-8338-01A-11R-2315-07	IQGAP3	Tumor	0.217404
TCGA-KL-8339-01A-11R-2315-07	IQGAP3	Tumor	0.53786
TCGA-KL-8340-01A-11R-2315-07	IQGAP3	Tumor	0.180457
TCGA-KL-8341-01A-11R-2315-07	IQGAP3	Tumor	1.02379
TCGA-KL-8342-01A-11R-2315-07	IQGAP3	Tumor	0.114684
TCGA-KL-8343-01A-11R-2315-07	IQGAP3	Tumor	0.18483
TCGA-KL-8344-01A-11R-2315-07	IQGAP3	Tumor	0.518114
TCGA-KL-8345-01A-11R-2315-07	IQGAP3	Tumor	0.379311
TCGA-KL-8346-01A-11R-2315-07	IQGAP3	Tumor	0.314375
TCGA-KM-8438-01A-11R-2315-07	IQGAP3	Tumor	0.0937197
TCGA-KM-8439-01A-11R-2315-07	IQGAP3	Tumor	0.171569
TCGA-KM-8440-01A-11R-2315-07	IQGAP3	Tumor	0.0440602
TCGA-KM-8441-01A-11R-2315-07	IQGAP3	Tumor	0.304043
TCGA-KM-8442-01A-11R-2315-07	IQGAP3	Tumor	0.153115
TCGA-KM-8443-01A-11R-2315-07	IQGAP3	Tumor	0.792799
TCGA-KM-8476-01A-11R-2315-07	IQGAP3	Tumor	0.151681
TCGA-KM-8477-01A-11R-2315-07	IQGAP3	Tumor	0.287884
TCGA-KM-8639-01A-11R-2403-07	IQGAP3	Tumor	0.32565
TCGA-KN-8418-01A-11R-2315-07	IQGAP3	Tumor	0.166599
TCGA-KN-8419-01A-11R-2315-07	IQGAP3	Tumor	0.173241
TCGA-KN-8421-01A-11R-2315-07	IQGAP3	Tumor	0.49901
TCGA-KN-8423-01A-11R-2315-07	IQGAP3	Tumor	0.138356
TCGA-KN-8424-01A-11R-2315-07	IQGAP3	Tumor	0.302613
TCGA-KN-8425-01A-11R-2315-07	IQGAP3	Tumor	0.0707951
TCGA-KN-8426-01A-11R-2315-07	IQGAP3	Tumor	0.781236
TCGA-KN-8427-01A-11R-2315-07	IQGAP3	Tumor	2.48794
TCGA-KN-8428-01A-11R-2315-07	IQGAP3	Tumor	2.49549
TCGA-KN-8429-01A-11R-2315-07	IQGAP3	Tumor	0.143383
TCGA-KN-8430-01A-11R-2315-07	IQGAP3	Tumor	0.390159
TCGA-KN-8431-01A-11R-2315-07	IQGAP3	Tumor	0.073686
TCGA-KN-8432-01A-11R-2315-07	IQGAP3	Tumor	0.108248
TCGA-KN-8433-01A-11R-2315-07	IQGAP3	Tumor	0.142465
TCGA-KN-8434-01A-11R-2315-07	IQGAP3	Tumor	0.281199
TCGA-KN-8435-01A-11R-2315-07	IQGAP3	Tumor	0.699089
TCGA-KN-8436-01A-11R-2315-07	IQGAP3	Tumor	0.113077
TCGA-KN-8437-01A-11R-2315-07	IQGAP3	Tumor	0.203494
TCGA-KO-8403-01A-11R-2315-07	IQGAP3	Tumor	0.226854
TCGA-KO-8404-01A-11R-2315-07	IQGAP3	Tumor	2.48566
TCGA-KO-8405-01A-11R-2315-07	IQGAP3	Tumor	0.276529
TCGA-KO-8406-01A-11R-2315-07	IQGAP3	Tumor	0.801145
TCGA-KO-8407-01A-11R-2315-07	IQGAP3	Tumor	0.259592
TCGA-KO-8408-01A-11R-2315-07	IQGAP3	Tumor	0.396739
TCGA-KO-8409-01A-11R-2315-07	IQGAP3	Tumor	0.135291
TCGA-KO-8410-01A-11R-2315-07	IQGAP3	Tumor	0.158521
TCGA-KO-8411-01A-11R-2315-07	IQGAP3	Tumor	0.150279
TCGA-KO-8413-01A-11R-2315-07	IQGAP3	Tumor	0.240504
TCGA-KO-8414-01A-11R-2315-07	IQGAP3	Tumor	0.262219
TCGA-KO-8415-01A-11R-2315-07	IQGAP3	Tumor	0.323183
TCGA-KO-8416-01A-11R-2315-07	IQGAP3	Tumor	0.32104
TCGA-KO-8417-01A-11R-2315-07	IQGAP3	Tumor	0.329499

## Sheet: KIRP Unpaired sample
sample_id	gene	status	expr
TCGA-A4-A4ZT-11A-11R-A26U-07	IQGAP3	Normal	0.0981232
TCGA-A4-A57E-11A-11R-A26U-07	IQGAP3	Normal	0.27371
TCGA-B9-4115-11A-01R-1758-07	IQGAP3	Normal	0.242087
TCGA-BQ-5875-11A-01R-1592-07	IQGAP3	Normal	0.357591
TCGA-BQ-5877-11A-01R-1592-07	IQGAP3	Normal	0.177539
TCGA-BQ-5878-11A-01R-1592-07	IQGAP3	Normal	0.205357
TCGA-BQ-5879-11A-01R-1592-07	IQGAP3	Normal	0.200896
TCGA-BQ-5882-11A-01R-1592-07	IQGAP3	Normal	0.273193
TCGA-BQ-5884-11A-01R-1592-07	IQGAP3	Normal	0.105641
TCGA-BQ-5887-11A-01R-1965-07	IQGAP3	Normal	0.0975385
TCGA-BQ-5888-11A-01R-1592-07	IQGAP3	Normal	0.224278
TCGA-BQ-5890-11A-01R-1592-07	IQGAP3	Normal	0.429885
TCGA-BQ-5891-11A-01R-1592-07	IQGAP3	Normal	0.33313
TCGA-BQ-5894-11A-01R-1592-07	IQGAP3	Normal	0.150497
TCGA-BQ-7044-11A-01R-1965-07	IQGAP3	Normal	0.181188
TCGA-BQ-7045-11A-01R-1965-07	IQGAP3	Normal	0.551329
TCGA-BQ-7046-11A-01R-1965-07	IQGAP3	Normal	0.103623
TCGA-BQ-7051-11A-02R-1965-07	IQGAP3	Normal	0.167886
TCGA-BQ-7055-11A-01R-1965-07	IQGAP3	Normal	0.110683
TCGA-BQ-7059-11A-01R-1965-07	IQGAP3	Normal	0.300513
TCGA-BQ-7061-11A-01R-1965-07	IQGAP3	Normal	0.134451
TCGA-DZ-6131-11A-01R-1965-07	IQGAP3	Normal	0.16105
TCGA-DZ-6132-11A-01R-1965-07	IQGAP3	Normal	0.76527
TCGA-DZ-6133-11A-01R-1965-07	IQGAP3	Normal	0.177116
TCGA-DZ-6134-11A-01R-1965-07	IQGAP3	Normal	0.62925
TCGA-GL-6846-11A-01R-1965-07	IQGAP3	Normal	0.163143
TCGA-GL-7966-11A-01R-2204-07	IQGAP3	Normal	0.500054
TCGA-GL-A59R-11A-11R-A26U-07	IQGAP3	Normal	0.154088
TCGA-GL-A9DE-11A-11R-A37K-07	IQGAP3	Normal	0.100444
TCGA-P4-A5E8-11A-12R-A28H-07	IQGAP3	Normal	0.0908567
TCGA-P4-A5ED-11A-11R-A28H-07	IQGAP3	Normal	0.089914
TCGA-Y8-A8RY-11A-11R-A37K-07	IQGAP3	Normal	0.114197
TCGA-2K-A9WE-01A-11R-A38C-07	IQGAP3	Tumor	0.568048
TCGA-2Z-A9J1-01A-11R-A38C-07	IQGAP3	Tumor	0.814293
TCGA-2Z-A9J2-01A-11R-A38C-07	IQGAP3	Tumor	0.857279
TCGA-2Z-A9J3-01A-12R-A38C-07	IQGAP3	Tumor	3.22614
TCGA-2Z-A9J5-01A-21R-A38C-07	IQGAP3	Tumor	0.366934
TCGA-2Z-A9J6-01A-11R-A38C-07	IQGAP3	Tumor	0.933094
TCGA-2Z-A9J7-01A-11R-A38C-07	IQGAP3	Tumor	0.77532
TCGA-2Z-A9J8-01A-11R-A42S-07	IQGAP3	Tumor	1.26728
TCGA-2Z-A9J9-01A-11R-A42S-07	IQGAP3	Tumor	0.362637
TCGA-2Z-A9JD-01A-11R-A42S-07	IQGAP3	Tumor	0.409575
TCGA-2Z-A9JE-01A-11R-A42S-07	IQGAP3	Tumor	1.42981
TCGA-2Z-A9JG-01A-11R-A42S-07	IQGAP3	Tumor	0.649876
TCGA-2Z-A9JI-01A-11R-A42S-07	IQGAP3	Tumor	2.30916
TCGA-2Z-A9JJ-01A-11R-A42S-07	IQGAP3	Tumor	1.43963
TCGA-2Z-A9JK-01A-11R-A42S-07	IQGAP3	Tumor	1.60325
TCGA-2Z-A9JL-01A-11R-A42S-07	IQGAP3	Tumor	1.06542
TCGA-2Z-A9JM-01A-12R-A42S-07	IQGAP3	Tumor	0.926473
TCGA-2Z-A9JN-01A-21R-A42S-07	IQGAP3	Tumor	0.670312
TCGA-2Z-A9JO-01A-11R-A42S-07	IQGAP3	Tumor	0.211144
TCGA-2Z-A9JP-01A-11R-A42S-07	IQGAP3	Tumor	0.526738
TCGA-2Z-A9JQ-01A-11R-A42S-07	IQGAP3	Tumor	0.289765
TCGA-2Z-A9JR-01A-12R-A42S-07	IQGAP3	Tumor	0.694484
TCGA-2Z-A9JS-01A-21R-A42S-07	IQGAP3	Tumor	0.629872
TCGA-2Z-A9JT-01A-11R-A42S-07	IQGAP3	Tumor	0.293985
TCGA-4A-A93W-01A-11R-A37K-07	IQGAP3	Tumor	0.907614
TCGA-4A-A93X-01A-11R-A37K-07	IQGAP3	Tumor	1.11288
TCGA-4A-A93Y-01A-11R-A37K-07	IQGAP3	Tumor	0.673322
TCGA-5P-A9JU-01A-11R-A42S-07	IQGAP3	Tumor	1.96513
TCGA-5P-A9JV-01A-12R-A42S-07	IQGAP3	Tumor	0.949368
TCGA-5P-A9JW-01A-11R-A42S-07	IQGAP3	Tumor	0.763499
TCGA-5P-A9JY-01A-11R-A42S-07	IQGAP3	Tumor	1.30433
TCGA-5P-A9JZ-01A-11R-A42S-07	IQGAP3	Tumor	0.709968
TCGA-5P-A9K0-01A-11R-A42S-07	IQGAP3	Tumor	0.791718
TCGA-5P-A9K2-01A-11R-A42S-07	IQGAP3	Tumor	0.881603
TCGA-5P-A9K3-01A-11R-A42S-07	IQGAP3	Tumor	2.2757
TCGA-5P-A9K4-01A-11R-A42S-07	IQGAP3	Tumor	1.83191
TCGA-5P-A9K6-01A-11R-A42S-07	IQGAP3	Tumor	0.560398
TCGA-5P-A9K8-01A-11R-A42S-07	IQGAP3	Tumor	0.289894
TCGA-5P-A9K9-01A-11R-A42S-07	IQGAP3	Tumor	2.7335
TCGA-5P-A9KA-01A-11R-A42S-07	IQGAP3	Tumor	0.785491
TCGA-5P-A9KC-01A-11R-A42S-07	IQGAP3	Tumor	1.95114
TCGA-5P-A9KE-01A-11R-A42S-07	IQGAP3	Tumor	0.600568
TCGA-5P-A9KF-01A-11R-A42S-07	IQGAP3	Tumor	1.07196
TCGA-5P-A9KH-01A-11R-A42S-07	IQGAP3	Tumor	0.160603
TCGA-A4-7286-01A-11R-A32Z-07	IQGAP3	Tumor	0.740722
TCGA-A4-7287-01A-11R-2139-07	IQGAP3	Tumor	3.49777
TCGA-A4-7288-01A-11R-A32Z-07	IQGAP3	Tumor	1.13782
TCGA-A4-7583-01A-11R-A32Z-07	IQGAP3	Tumor	0.988871
TCGA-A4-7584-01A-11R-2139-07	IQGAP3	Tumor	0.870376
TCGA-A4-7585-01A-11R-2139-07	IQGAP3	Tumor	1.14979
TCGA-A4-7732-01A-11R-2139-07	IQGAP3	Tumor	1.29286
TCGA-A4-7734-01A-11R-A32Z-07	IQGAP3	Tumor	0.911562
TCGA-A4-7828-01A-11R-2139-07	IQGAP3	Tumor	0.712424
TCGA-A4-7915-01A-11R-2204-07	IQGAP3	Tumor	3.00167
TCGA-A4-7996-01A-11R-2204-07	IQGAP3	Tumor	0.910713
TCGA-A4-7997-01A-11R-2204-07	IQGAP3	Tumor	1.81934
TCGA-A4-8098-01A-11R-2404-07	IQGAP3	Tumor	1.49291
TCGA-A4-8310-01A-11R-2404-07	IQGAP3	Tumor	1.85564
TCGA-A4-8311-01A-11R-2404-07	IQGAP3	Tumor	0.863872
TCGA-A4-8312-01A-11R-2404-07	IQGAP3	Tumor	0.144719
TCGA-A4-8515-01A-11R-2404-07	IQGAP3	Tumor	0.832348
TCGA-A4-8516-01A-11R-2404-07	IQGAP3	Tumor	1.32829
TCGA-A4-8517-01A-11R-2404-07	IQGAP3	Tumor	0.541751
TCGA-A4-8518-01A-11R-2404-07	IQGAP3	Tumor	0.948747
TCGA-A4-8630-01A-11R-2404-07	IQGAP3	Tumor	0.626621
TCGA-A4-A48D-01A-11R-A24Z-07	IQGAP3	Tumor	0.399283
TCGA-A4-A4ZT-01A-11R-A26U-07	IQGAP3	Tumor	0.476629
TCGA-A4-A57E-01A-11R-A26U-07	IQGAP3	Tumor	2.18752
TCGA-A4-A5DU-01A-11R-A28H-07	IQGAP3	Tumor	1.26227
TCGA-A4-A5XZ-01A-11R-A31O-07	IQGAP3	Tumor	0.546797
TCGA-A4-A5Y0-01A-11R-A31O-07	IQGAP3	Tumor	0.594452
TCGA-A4-A5Y1-01A-11R-A28H-07	IQGAP3	Tumor	3.19805
TCGA-A4-A6HP-01A-11R-A31O-07	IQGAP3	Tumor	0.572792
TCGA-A4-A772-01A-11R-A33Z-07	IQGAP3	Tumor	0.874434
TCGA-A4-A7UZ-01A-12R-A355-07	IQGAP3	Tumor	1.963
TCGA-AL-3466-01A-02R-1351-07	IQGAP3	Tumor	3.47229
TCGA-AL-3467-01A-02R-1351-07	IQGAP3	Tumor	0.369019
TCGA-AL-3468-01A-02R-1351-07	IQGAP3	Tumor	1.01665
TCGA-AL-3471-01A-02R-1351-07	IQGAP3	Tumor	1.01781
TCGA-AL-3472-01A-01R-1193-07	IQGAP3	Tumor	0.278281
TCGA-AL-3473-01A-01R-1193-07	IQGAP3	Tumor	0.39732
TCGA-AL-7173-01A-11R-2139-07	IQGAP3	Tumor	1.23376
TCGA-AL-A5DJ-01A-11R-A26U-07	IQGAP3	Tumor	1.77781
TCGA-AT-A5NU-01A-11R-A28H-07	IQGAP3	Tumor	0.103896
TCGA-B1-5398-01A-02R-1592-07	IQGAP3	Tumor	0.95358
TCGA-B1-7332-01A-11R-A32Z-07	IQGAP3	Tumor	0.474346
TCGA-B1-A47M-01A-11R-A24Z-07	IQGAP3	Tumor	1.02524
TCGA-B1-A47N-01A-11R-A24Z-07	IQGAP3	Tumor	0.638176
TCGA-B1-A47O-01A-11R-A24Z-07	IQGAP3	Tumor	0.602523
TCGA-B1-A654-01A-11R-A31O-07	IQGAP3	Tumor	0.702001
TCGA-B1-A655-01A-11R-A31O-07	IQGAP3	Tumor	0.665105
TCGA-B1-A656-01A-11R-A31O-07	IQGAP3	Tumor	0.407758
TCGA-B1-A657-01A-11R-A31O-07	IQGAP3	Tumor	0.542069
TCGA-B3-3925-01A-02R-1351-07	IQGAP3	Tumor	0.781472
TCGA-B3-3926-01A-02R-1351-07	IQGAP3	Tumor	0.720628
TCGA-B3-4103-01A-02R-1351-07	IQGAP3	Tumor	1.05484
TCGA-B3-4104-01A-02R-1351-07	IQGAP3	Tumor	2.16011
TCGA-B3-8121-01A-21R-2404-07	IQGAP3	Tumor	0.792389
TCGA-B3-A6W5-01A-12R-A33Z-07	IQGAP3	Tumor	1.03111
TCGA-B9-4113-01A-01R-1193-07	IQGAP3	Tumor	0.285433
TCGA-B9-4115-01A-01R-1193-07	IQGAP3	Tumor	1.01297
TCGA-B9-4116-01A-02R-1351-07	IQGAP3	Tumor	1.70276
TCGA-B9-4117-01A-02R-1351-07	IQGAP3	Tumor	0.475472
TCGA-B9-4617-01A-01R-1193-07	IQGAP3	Tumor	0.460585
TCGA-B9-5155-01A-01R-1592-07	IQGAP3	Tumor	0.481536
TCGA-B9-5156-01A-01R-1592-07	IQGAP3	Tumor	1.89653
TCGA-B9-7268-01A-11R-A32Z-07	IQGAP3	Tumor	0.584129
TCGA-B9-A44B-01A-11R-A24Z-07	IQGAP3	Tumor	2.02479
TCGA-B9-A5W7-01A-11R-A31O-07	IQGAP3	Tumor	0.80816
TCGA-B9-A5W8-01A-11R-A28H-07	IQGAP3	Tumor	0.525581
TCGA-B9-A5W9-01A-11R-A28H-07	IQGAP3	Tumor	0.343997
TCGA-B9-A69E-01A-11R-A31O-07	IQGAP3	Tumor	0.723344
TCGA-B9-A8YH-01A-11R-A37K-07	IQGAP3	Tumor	1.31221
TCGA-B9-A8YI-01A-21R-A37K-07	IQGAP3	Tumor	0.848888
TCGA-BQ-5875-01A-11R-1592-07	IQGAP3	Tumor	1.23531
TCGA-BQ-5876-01A-11R-1592-07	IQGAP3	Tumor	1.78603
TCGA-BQ-5877-01A-11R-1592-07	IQGAP3	Tumor	1.53534
TCGA-BQ-5878-01A-11R-1592-07	IQGAP3	Tumor	1.29151
TCGA-BQ-5879-01A-11R-1592-07	IQGAP3	Tumor	1.82647
TCGA-BQ-5880-01A-11R-1592-07	IQGAP3	Tumor	0.68745
TCGA-BQ-5881-01A-11R-1592-07	IQGAP3	Tumor	0.280756
TCGA-BQ-5882-01A-11R-1592-07	IQGAP3	Tumor	2.31766
TCGA-BQ-5883-01A-11R-1592-07	IQGAP3	Tumor	0.272133
TCGA-BQ-5884-01A-11R-1592-07	IQGAP3	Tumor	0.160834
TCGA-BQ-5885-01A-11R-1592-07	IQGAP3	Tumor	1.00922
TCGA-BQ-5886-01A-11R-1592-07	IQGAP3	Tumor	0.441518
TCGA-BQ-5887-01A-11R-1965-07	IQGAP3	Tumor	0.527609
TCGA-BQ-5888-01A-11R-1592-07	IQGAP3	Tumor	1.19311
TCGA-BQ-5889-01A-11R-1592-07	IQGAP3	Tumor	1.62521
TCGA-BQ-5890-01A-11R-1592-07	IQGAP3	Tumor	1.84221
TCGA-BQ-5891-01A-11R-1592-07	IQGAP3	Tumor	2.69192
TCGA-BQ-5892-01A-11R-1592-07	IQGAP3	Tumor	1.24238
TCGA-BQ-5893-01A-11R-1592-07	IQGAP3	Tumor	2.20279
TCGA-BQ-5894-01A-11R-1592-07	IQGAP3	Tumor	2.58434
TCGA-BQ-7044-01A-11R-1965-07	IQGAP3	Tumor	1.97483
TCGA-BQ-7045-01A-31R-1965-07	IQGAP3	Tumor	0.212255
TCGA-BQ-7046-01A-11R-1965-07	IQGAP3	Tumor	0.642342
TCGA-BQ-7048-01A-11R-1965-07	IQGAP3	Tumor	0.406209
TCGA-BQ-7049-01A-11R-1965-07	IQGAP3	Tumor	0.842062
TCGA-BQ-7050-01A-11R-1965-07	IQGAP3	Tumor	0.666179
TCGA-BQ-7051-01A-12R-1965-07	IQGAP3	Tumor	0.723005
TCGA-BQ-7053-01A-11R-1965-07	IQGAP3	Tumor	1.01364
TCGA-BQ-7055-01A-11R-1965-07	IQGAP3	Tumor	0.199037
TCGA-BQ-7056-01A-11R-1965-07	IQGAP3	Tumor	2.73591
TCGA-BQ-7058-01A-11R-1965-07	IQGAP3	Tumor	0.75443
TCGA-BQ-7059-01A-11R-1965-07	IQGAP3	Tumor	0.534602
TCGA-BQ-7060-01A-11R-1965-07	IQGAP3	Tumor	0.448456
TCGA-BQ-7061-01A-11R-1965-07	IQGAP3	Tumor	1.64756
TCGA-BQ-7062-01A-11R-1965-07	IQGAP3	Tumor	0.309543
TCGA-DW-5560-01A-01R-1592-07	IQGAP3	Tumor	1.55091
TCGA-DW-5561-01A-01R-1592-07	IQGAP3	Tumor	1.38936
TCGA-DW-7834-01A-11R-2139-07	IQGAP3	Tumor	0.461926
TCGA-DW-7836-01A-11R-2139-07	IQGAP3	Tumor	0.691636
TCGA-DW-7837-01A-11R-2139-07	IQGAP3	Tumor	0.785242
TCGA-DW-7838-01A-11R-2139-07	IQGAP3	Tumor	0.430677
TCGA-DW-7839-01A-11R-2139-07	IQGAP3	Tumor	0.367069
TCGA-DW-7840-01A-11R-A32Z-07	IQGAP3	Tumor	0.954351
TCGA-DW-7841-01A-11R-A32Z-07	IQGAP3	Tumor	1.17641
TCGA-DW-7842-01A-11R-A32Z-07	IQGAP3	Tumor	0.795311
TCGA-DW-7963-01B-11R-A28H-07	IQGAP3	Tumor	0.919821
TCGA-DZ-6132-01A-11R-1965-07	IQGAP3	Tumor	0.649656
TCGA-DZ-6133-01A-11R-1965-07	IQGAP3	Tumor	1.00986
TCGA-DZ-6134-01A-11R-1965-07	IQGAP3	Tumor	0.898411
TCGA-DZ-6135-01A-11R-1965-07	IQGAP3	Tumor	1.20274
TCGA-EV-5901-01A-11R-1592-07	IQGAP3	Tumor	1.06664
TCGA-EV-5902-01A-11R-1592-07	IQGAP3	Tumor	0.989291
TCGA-EV-5903-01A-11R-1592-07	IQGAP3	Tumor	0.256267
TCGA-F9-A4JJ-01A-11R-A24Z-07	IQGAP3	Tumor	2.72446
TCGA-F9-A7Q0-01A-11R-A36F-07	IQGAP3	Tumor	0.880554
TCGA-F9-A7VF-01A-11R-A33Z-07	IQGAP3	Tumor	0.653074
TCGA-F9-A8NY-01A-11R-A36F-07	IQGAP3	Tumor	1.2802
TCGA-F9-A97G-01A-11R-A38C-07	IQGAP3	Tumor	1.00953
TCGA-G7-6789-01A-11R-1965-07	IQGAP3	Tumor	1.06391
TCGA-G7-6790-01A-11R-1965-07	IQGAP3	Tumor	0.85568
TCGA-G7-6792-01A-21R-1965-07	IQGAP3	Tumor	1.75497
TCGA-G7-6793-01A-11R-1965-07	IQGAP3	Tumor	2.48326
TCGA-G7-6795-01A-11R-1965-07	IQGAP3	Tumor	0.626965
TCGA-G7-6796-01A-11R-1965-07	IQGAP3	Tumor	0.956898
TCGA-G7-6797-01A-11R-1965-07	IQGAP3	Tumor	0.596011
TCGA-G7-7501-01A-11R-2204-07	IQGAP3	Tumor	2.74542
TCGA-G7-7502-01A-11R-2204-07	IQGAP3	Tumor	0.615221
TCGA-G7-A4TM-01A-11R-A31O-07	IQGAP3	Tumor	1.13366
TCGA-G7-A8LB-01A-11R-A36F-07	IQGAP3	Tumor	1.3021
TCGA-G7-A8LC-01A-11R-A36F-07	IQGAP3	Tumor	0.655917
TCGA-G7-A8LD-01A-11R-A36F-07	IQGAP3	Tumor	3.68935
TCGA-G7-A8LE-01A-11R-A36F-07	IQGAP3	Tumor	0.630491
TCGA-GL-6846-01A-11R-1965-07	IQGAP3	Tumor	1.51818
TCGA-GL-7773-01A-11R-A32Z-07	IQGAP3	Tumor	0.614845
TCGA-GL-7966-01A-11R-2204-07	IQGAP3	Tumor	2.89121
TCGA-GL-8500-01A-11R-2404-07	IQGAP3	Tumor	0.54155
TCGA-GL-A4EM-01A-11R-A24Z-07	IQGAP3	Tumor	0.368731
TCGA-GL-A59R-01A-11R-A26U-07	IQGAP3	Tumor	0.835703
TCGA-GL-A59T-01A-21R-A28H-07	IQGAP3	Tumor	0.539445
TCGA-GL-A9DC-01A-11R-A37K-07	IQGAP3	Tumor	1.44867
TCGA-GL-A9DD-01A-11R-A37K-07	IQGAP3	Tumor	0.598161
TCGA-GL-A9DE-01A-11R-A37K-07	IQGAP3	Tumor	0.768207
TCGA-HE-7128-01A-11R-1965-07	IQGAP3	Tumor	0.386671
TCGA-HE-7129-01A-11R-1965-07	IQGAP3	Tumor	0.585733
TCGA-HE-7130-01A-11R-1965-07	IQGAP3	Tumor	3.49741
TCGA-HE-A5NF-01A-11R-A26U-07	IQGAP3	Tumor	0.593631
TCGA-HE-A5NH-01A-11R-A26U-07	IQGAP3	Tumor	0.796797
TCGA-HE-A5NI-01A-11R-A26U-07	IQGAP3	Tumor	1.05311
TCGA-HE-A5NJ-01A-11R-A26U-07	IQGAP3	Tumor	1.6682
TCGA-HE-A5NK-01A-11R-A26U-07	IQGAP3	Tumor	0.34995
TCGA-HE-A5NL-01A-11R-A26U-07	IQGAP3	Tumor	0.658887
TCGA-IA-A40U-01A-11R-A24Z-07	IQGAP3	Tumor	0.412854
TCGA-IA-A40X-01A-11R-A24Z-07	IQGAP3	Tumor	1.09504
TCGA-IA-A40Y-01A-11R-A24Z-07	IQGAP3	Tumor	3.0672
TCGA-IA-A83S-01A-11R-A355-07	IQGAP3	Tumor	0.848673
TCGA-IA-A83T-01A-11R-A355-07	IQGAP3	Tumor	0.241817
TCGA-IA-A83V-01A-11R-A355-07	IQGAP3	Tumor	0.526271
TCGA-IA-A83W-01A-11R-A355-07	IQGAP3	Tumor	1.4395
TCGA-IZ-8195-01A-31R-2404-07	IQGAP3	Tumor	0.647194
TCGA-IZ-8196-01A-11R-2404-07	IQGAP3	Tumor	1.01859
TCGA-IZ-A6M8-01A-11R-A31O-07	IQGAP3	Tumor	0.224035
TCGA-IZ-A6M9-01A-11R-A31O-07	IQGAP3	Tumor	0.222006
TCGA-J7-6720-01A-11R-2139-07	IQGAP3	Tumor	0.768462
TCGA-J7-8537-01A-11R-2404-07	IQGAP3	Tumor	2.68066
TCGA-J7-A8I2-01A-12R-A36F-07	IQGAP3	Tumor	2.16853
TCGA-KV-A6GD-01A-11R-A31O-07	IQGAP3	Tumor	0.312043
TCGA-KV-A6GE-01A-11R-A31O-07	IQGAP3	Tumor	0.693845
TCGA-KV-A74V-01A-11R-A33Z-07	IQGAP3	Tumor	1.21132
TCGA-MH-A55W-01A-11R-A26U-07	IQGAP3	Tumor	0.471588
TCGA-MH-A55Z-01A-11R-A26U-07	IQGAP3	Tumor	0.503737
TCGA-MH-A560-01A-11R-A26U-07	IQGAP3	Tumor	0.488523
TCGA-MH-A561-01A-11R-A26U-07	IQGAP3	Tumor	0.223764
TCGA-MH-A562-01A-11R-A26U-07	IQGAP3	Tumor	0.864698
TCGA-MH-A854-01A-11R-A355-07	IQGAP3	Tumor	1.27549
TCGA-MH-A855-01A-11R-A355-07	IQGAP3	Tumor	0.599535
TCGA-MH-A856-01A-11R-A355-07	IQGAP3	Tumor	2.24911
TCGA-MH-A857-01A-11R-A355-07	IQGAP3	Tumor	0.261045
TCGA-O9-A75Z-01A-11R-A33Z-07	IQGAP3	Tumor	0.704229
TCGA-P4-A5E6-01A-11R-A28H-07	IQGAP3	Tumor	0.836253
TCGA-P4-A5E7-01A-31R-A28H-07	IQGAP3	Tumor	0.512388
TCGA-P4-A5E8-01A-11R-A28H-07	IQGAP3	Tumor	1.6257
TCGA-P4-A5EA-01A-11R-A28H-07	IQGAP3	Tumor	1.52424
TCGA-P4-A5EB-01A-11R-A28H-07	IQGAP3	Tumor	0.559337
TCGA-P4-A5ED-01A-11R-A28H-07	IQGAP3	Tumor	0.515877
TCGA-P4-AAVK-01A-11R-A42S-07	IQGAP3	Tumor	0.950991
TCGA-P4-AAVL-01A-11R-A42S-07	IQGAP3	Tumor	0.940496
TCGA-P4-AAVM-01A-11R-A42S-07	IQGAP3	Tumor	0.61166
TCGA-P4-AAVO-01A-11R-A42S-07	IQGAP3	Tumor	0.48124
TCGA-PJ-A5Z8-01A-11R-A28H-07	IQGAP3	Tumor	0.416533
TCGA-PJ-A5Z9-01A-11R-A28H-07	IQGAP3	Tumor	0.409423
TCGA-Q2-A5QZ-01A-11R-A28H-07	IQGAP3	Tumor	1.24014
TCGA-SX-A71R-01A-12R-A33Z-07	IQGAP3	Tumor	1.07519
TCGA-SX-A71S-01A-11R-A33Z-07	IQGAP3	Tumor	0.515895
TCGA-SX-A71U-01A-12R-A33Z-07	IQGAP3	Tumor	0.876733
TCGA-SX-A71V-01A-11R-A33Z-07	IQGAP3	Tumor	0.598505
TCGA-SX-A71W-01A-12R-A355-07	IQGAP3	Tumor	0.586515
TCGA-SX-A7SL-01A-11R-A355-07	IQGAP3	Tumor	0.715502
TCGA-SX-A7SM-01A-11R-A355-07	IQGAP3	Tumor	1.36716
TCGA-SX-A7SN-01A-11R-A355-07	IQGAP3	Tumor	0.897729
TCGA-SX-A7SO-01A-11R-A355-07	IQGAP3	Tumor	0.650188
TCGA-SX-A7SP-01A-11R-A355-07	IQGAP3	Tumor	0.619977
TCGA-SX-A7SQ-01A-12R-A36F-07	IQGAP3	Tumor	1.31276
TCGA-SX-A7SR-01A-12R-A36F-07	IQGAP3	Tumor	0.279245
TCGA-SX-A7SS-01A-11R-A36F-07	IQGAP3	Tumor	0.568353
TCGA-SX-A7SU-01A-11R-A36F-07	IQGAP3	Tumor	0.999132
TCGA-UN-AAZ9-01A-11R-A38C-07	IQGAP3	Tumor	1.04164
TCGA-UZ-A9PJ-01A-11R-A38C-07	IQGAP3	Tumor	0.711142
TCGA-UZ-A9PK-01A-11R-A38C-07	IQGAP3	Tumor	0.325117
TCGA-UZ-A9PL-01A-11R-A38C-07	IQGAP3	Tumor	1.68802
TCGA-UZ-A9PM-01A-21R-A38C-07	IQGAP3	Tumor	0.485617
TCGA-UZ-A9PN-01A-11R-A38C-07	IQGAP3	Tumor	1.89066
TCGA-UZ-A9PO-01A-11R-A38C-07	IQGAP3	Tumor	0.721521
TCGA-UZ-A9PP-01A-11R-A42S-07	IQGAP3	Tumor	1.37337
TCGA-UZ-A9PQ-01A-11R-A42S-07	IQGAP3	Tumor	1.74189
TCGA-UZ-A9PR-01A-11R-A42S-07	IQGAP3	Tumor	0.752272
TCGA-UZ-A9PS-01A-11R-A42S-07	IQGAP3	Tumor	0.905217
TCGA-UZ-A9PS-05A-11R-A42S-07	IQGAP3	Tumor	0.830584
TCGA-UZ-A9PU-01A-11R-A42S-07	IQGAP3	Tumor	0.753064
TCGA-UZ-A9PV-01A-11R-A42S-07	IQGAP3	Tumor	1.34667
TCGA-UZ-A9PX-01A-11R-A42S-07	IQGAP3	Tumor	0.505632
TCGA-UZ-A9PZ-01A-11R-A42S-07	IQGAP3	Tumor	0.75018
TCGA-UZ-A9Q0-01A-12R-A42S-07	IQGAP3	Tumor	1.2327
TCGA-UZ-A9Q1-01A-11R-A42S-07	IQGAP3	Tumor	0.80622
TCGA-V9-A7HT-01A-11R-A33Z-07	IQGAP3	Tumor	0.757691
TCGA-WN-A9G9-01A-12R-A37K-07	IQGAP3	Tumor	1.53228
TCGA-WN-AB4C-01A-11R-A42S-07	IQGAP3	Tumor	0.531272
TCGA-Y8-A894-01A-11R-A36F-07	IQGAP3	Tumor	1.15173
TCGA-Y8-A895-01A-11R-A36F-07	IQGAP3	Tumor	0.838547
TCGA-Y8-A896-01A-11R-A36F-07	IQGAP3	Tumor	1.47964
TCGA-Y8-A897-01A-11R-A36F-07	IQGAP3	Tumor	0.624319
TCGA-Y8-A898-01A-11R-A355-07	IQGAP3	Tumor	0.283056
TCGA-Y8-A8RY-01A-11R-A37K-07	IQGAP3	Tumor	1.04732
TCGA-Y8-A8RZ-01A-11R-A37K-07	IQGAP3	Tumor	0.882561
TCGA-Y8-A8S0-01A-11R-A37K-07	IQGAP3	Tumor	0.490879
TCGA-Y8-A8S1-01A-11R-A37K-07	IQGAP3	Tumor	0.468937
