# Supplementary material for: IQGAP3 in clear cell renal cell carcinoma contributes to drug resistance and genome stability
Source: PeerJ. 2022 Oct 18;10:e14201. doi: 10.7717/peerj.14201 (PMC9586079; doi:10.7717/peerj.14201)
Supplement: Supplemental Information 1 [file peerj-10-14201-s001.zip › Supplemental file Raw data-0824/Supplemental file-Raw data for Figure 1E.xlsx]

## Sheet: Sheet1
!Series_title	Gene array analysis of clear cell renal cell carcinoma tissue versus matched normal kidney tissue
!Series_geo_accession	GSE53757
!Series_status	Public on Jan 03 2014
!Series_submission_date	Jan 02 2014
!Series_last_update_date	Mar 25 2019
!Series_pubmed_id	24962026
!Series_summary	Currently there is a lack of effective therapies which result in long-term durable response for patients presenting with advanced and metastatic clear cell renal cell carcinoma (ccRCC). This is due in part to a lack of molecular factors which can be targeted pharmacologically. In order to identify novel tumor-specific targets, we performed high throughput gene array analysis screening numerous pa…
!Series_overall_design	Patient tissue samples were sorted into disease stages based on pathology reports. RNA was extracted from flash frozen patient tumor and normal samples. Gene array analysis was performed, and resulting expression levels were compared between normal and tumor samples.
!Series_type	Expression profiling by array
!Series_contributor	Christina,A,von Roemeling
!Series_contributor	John,A,Copland
!Series_contributor	Christopher,,Kolbert
!Series_contributor	Han,W,Tun
!Series_sample_id	GSM1300062 GSM1300063 GSM1300064 GSM1300065 GSM1300066 GSM1300067 GSM1300068 GSM1300069 GSM1300070 GSM1300071 GSM1300072 GSM1300073 GSM1300074 GSM1300075 GSM1300076 GSM1300077 GSM1300078 GSM1300079 GSM1300080 GSM1300081 GSM1300082 GSM1300083 GSM1300084 GSM1300085 GSM1300086 GSM1300087 GSM1300088 GSM1300089 GSM1300090 GSM1300091 GSM1300092 GSM1300093 GSM1300094 GSM1300095 GSM1300096 GSM1300097 GSM…
!Series_contact_name	John,A,Copland
!Series_contact_laboratory	Copland Lab
!Series_contact_department	Cancer Research
!Series_contact_institute	The Mayo Clinic, Jacksonville FL
!Series_contact_address	4500 San Pablo Rd
!Series_contact_city	Jacksonville
!Series_contact_state	Florida
!Series_contact_zip/postal_code	32224
!Series_contact_country	USA
!Series_supplementary_file	ftp://ftp.ncbi.nlm.nih.gov/geo/series/GSE53nnn/GSE53757/suppl/GSE53757_RAW.tar
!Series_platform_id	GPL570
!Series_platform_taxid	9606
!Series_sample_taxid	9606
!Series_relation	BioProject: https://www.ncbi.nlm.nih.gov/bioproject/PRJNA232816
!Sample_title	102T	103N	104T	105N	106T	107N	108T	109N	110T	111N	112T	113N	114T	115N	116T	117N	120T	121N	122T	123N	124T	125N	128T	129N	130T	131N	136T	137N	138T	139N	140T	141N	146T	147N	150T	151N	152T	153N	154T	155N	156T	157N	158T	159N	160T	161N	162T	163N	200T
!Sample_geo_accession	GSM1300062	GSM1300063	GSM1300064	GSM1300065	GSM1300066	GSM1300067	GSM1300068	GSM1300069	GSM1300070	GSM1300071	GSM1300072	GSM1300073	GSM1300074	GSM1300075	GSM1300076	GSM1300077	GSM1300078	GSM1300079	GSM1300080	GSM1300081	GSM1300082	GSM1300083	GSM1300084	GSM1300085	GSM1300086	GSM1300087	GSM1300088	GSM1300089	GSM1300090	GSM1300091	GSM1300092	GSM1300093	GSM1300094	GSM1300095	GSM1300096	GSM1300097	GSM1300098	GSM1300099	GSM1300100	GSM1300101	GSM1300102	GSM1300103	GSM1300104	GSM1300105	GSM1300106	GSM1300107	GSM1300108	GSM1300109	GSM1300110
!Sample_status	Public on Jan 03 2014	Public on Jan 03 2014	Public on Jan 03 2014	Public on Jan 03 2014	Public on Jan 03 2014	Public on Jan 03 2014	Public on Jan 03 2014	Public on Jan 03 2014	Public on Jan 03 2014	Public on Jan 03 2014	Public on Jan 03 2014	Public on Jan 03 2014	Public on Jan 03 2014	Public on Jan 03 2014	Public on Jan 03 2014	Public on Jan 03 2014	Public on Jan 03 2014	Public on Jan 03 2014	Public on Jan 03 2014	Public on Jan 03 2014	Public on Jan 03 2014	Public on Jan 03 2014	Public on Jan 03 2014	Public on Jan 03 2014	Public on Jan 03 2014	Public on Jan 03 2014	Public on Jan 03 2014	Public on Jan 03 2014	Public on Jan 03 2014	Public on Jan 03 2014	Public on Jan 03 2014	Public on Jan 03 2014	Public on Jan 03 2014	Public on Jan 03 2014	Public on Jan 03 2014	Public on Jan 03 2014	Public on Jan 03 2014	Public on Jan 03 2014	Public on Jan 03 2014	Public on Jan 03 2014	Public on Jan 03 2014	Public on Jan 03 2014	Public on Jan 03 2014	Public on Jan 03 2014	Public on Jan 03 2014	Public on Jan 03 2014	Public on Jan 03 2014	Public on Jan 03 2014	Public on Jan 03 2014
!Sample_submission_date	Jan 02 2014	Jan 02 2014	Jan 02 2014	Jan 02 2014	Jan 02 2014	Jan 02 2014	Jan 02 2014	Jan 02 2014	Jan 02 2014	Jan 02 2014	Jan 02 2014	Jan 02 2014	Jan 02 2014	Jan 02 2014	Jan 02 2014	Jan 02 2014	Jan 02 2014	Jan 02 2014	Jan 02 2014	Jan 02 2014	Jan 02 2014	Jan 02 2014	Jan 02 2014	Jan 02 2014	Jan 02 2014	Jan 02 2014	Jan 02 2014	Jan 02 2014	Jan 02 2014	Jan 02 2014	Jan 02 2014	Jan 02 2014	Jan 02 2014	Jan 02 2014	Jan 02 2014	Jan 02 2014	Jan 02 2014	Jan 02 2014	Jan 02 2014	Jan 02 2014	Jan 02 2014	Jan 02 2014	Jan 02 2014	Jan 02 2014	Jan 02 2014	Jan 02 2014	Jan 02 2014	Jan 02 2014	Jan 02 2014
!Sample_last_update_date	Jan 03 2014	Jan 03 2014	Jan 03 2014	Jan 03 2014	Jan 03 2014	Jan 03 2014	Jan 03 2014	Jan 03 2014	Jan 03 2014	Jan 03 2014	Jan 03 2014	Jan 03 2014	Jan 03 2014	Jan 03 2014	Jan 03 2014	Jan 03 2014	Jan 03 2014	Jan 03 2014	Jan 03 2014	Jan 03 2014	Jan 03 2014	Jan 03 2014	Jan 03 2014	Jan 03 2014	Jan 03 2014	Jan 03 2014	Jan 03 2014	Jan 03 2014	Jan 03 2014	Jan 03 2014	Jan 03 2014	Jan 03 2014	Jan 03 2014	Jan 03 2014	Jan 03 2014	Jan 03 2014	Jan 03 2014	Jan 03 2014	Jan 03 2014	Jan 03 2014	Jan 03 2014	Jan 03 2014	Jan 03 2014	Jan 03 2014	Jan 03 2014	Jan 03 2014	Jan 03 2014	Jan 03 2014	Jan 03 2014
!Sample_type	RNA	RNA	RNA	RNA	RNA	RNA	RNA	RNA	RNA	RNA	RNA	RNA	RNA	RNA	RNA	RNA	RNA	RNA	RNA	RNA	RNA	RNA	RNA	RNA	RNA	RNA	RNA	RNA	RNA	RNA	RNA	RNA	RNA	RNA	RNA	RNA	RNA	RNA	RNA	RNA	RNA	RNA	RNA	RNA	RNA	RNA	RNA	RNA	RNA
!Sample_channel_count	1	1	1	1	1	1	1	1	1	1	1	1	1	1	1	1	1	1	1	1	1	1	1	1	1	1	1	1	1	1	1	1	1	1	1	1	1	1	1	1	1	1	1	1	1	1	1	1	1
!Sample_source_name_ch1	Stage 1 ccRCC	normal match to Stage 1 ccRCC	Stage 1 ccRCC	normal match to Stage 1 ccRCC	Stage 1 ccRCC	normal match to Stage 1 ccRCC	Stage 1 ccRCC	normal match to Stage 1 ccRCC	Stage 1 ccRCC	normal match to Stage 1 ccRCC	Stage 1 ccRCC	normal match to Stage 1 ccRCC	Stage 1 ccRCC	normal match to Stage 1 ccRCC	Stage 1 ccRCC	normal match to Stage 1 ccRCC	Stage 1 ccRCC	normal match to Stage 1 ccRCC	Stage 1 ccRCC	normal match to Stage 1 ccRCC	Stage 1 ccRCC	normal match to Stage 1 ccRCC	Stage 1 ccRCC	normal match to Stage 1 ccRCC	Stage 1 ccRCC	normal match to Stage 1 ccRCC	Stage 1 ccRCC	normal match to Stage 1 ccRCC	Stage 1 ccRCC	normal match to Stage 1 ccRCC	Stage 1 ccRCC	normal match to Stage 1 ccRCC	Stage 1 ccRCC	normal match to Stage 1 ccRCC	Stage 1 ccRCC	normal match to Stage 1 ccRCC	Stage 1 ccRCC	normal match to Stage 1 ccRCC	Stage 1 ccRCC	normal match to Stage 1 ccRCC	Stage 1 ccRCC	normal match to Stage 1 ccRCC	Stage 1 ccRCC	normal match to Stage 1 ccRCC	Stage 1 ccRCC	normal match to Stage 1 ccRCC	Stage 1 ccRCC	normal match to Stage 1 ccRCC	Stage 2 ccRCC
!Sample_organism_ch1	Homo sapiens	Homo sapiens	Homo sapiens	Homo sapiens	Homo sapiens	Homo sapiens	Homo sapiens	Homo sapiens	Homo sapiens	Homo sapiens	Homo sapiens	Homo sapiens	Homo sapiens	Homo sapiens	Homo sapiens	Homo sapiens	Homo sapiens	Homo sapiens	Homo sapiens	Homo sapiens	Homo sapiens	Homo sapiens	Homo sapiens	Homo sapiens	Homo sapiens	Homo sapiens	Homo sapiens	Homo sapiens	Homo sapiens	Homo sapiens	Homo sapiens	Homo sapiens	Homo sapiens	Homo sapiens	Homo sapiens	Homo sapiens	Homo sapiens	Homo sapiens	Homo sapiens	Homo sapiens	Homo sapiens	Homo sapiens	Homo sapiens	Homo sapiens	Homo sapiens	Homo sapiens	Homo sapiens	Homo sapiens	Homo sapiens
!Sample_characteristics_ch1	tissue: clear cell renal cell carcinoma	tissue: normal kidney	tissue: clear cell renal cell carcinoma	tissue: normal kidney	tissue: clear cell renal cell carcinoma	tissue: normal kidney	tissue: clear cell renal cell carcinoma	tissue: normal kidney	tissue: clear cell renal cell carcinoma	tissue: normal kidney	tissue: clear cell renal cell carcinoma	tissue: normal kidney	tissue: clear cell renal cell carcinoma	tissue: normal kidney	tissue: clear cell renal cell carcinoma	tissue: normal kidney	tissue: clear cell renal cell carcinoma	tissue: normal kidney	tissue: clear cell renal cell carcinoma	tissue: normal kidney	tissue: clear cell renal cell carcinoma	tissue: normal kidney	tissue: clear cell renal cell carcinoma	tissue: normal kidney	tissue: clear cell renal cell carcinoma	tissue: normal kidney	tissue: clear cell renal cell carcinoma	tissue: normal kidney	tissue: clear cell renal cell carcinoma	tissue: normal kidney	tissue: clear cell renal cell carcinoma	tissue: normal kidney	tissue: clear cell renal cell carcinoma	tissue: normal kidney	tissue: clear cell renal cell carcinoma	tissue: normal kidney	tissue: clear cell renal cell carcinoma	tissue: normal kidney	tissue: clear cell renal cell carcinoma	tissue: normal kidney	tissue: clear cell renal cell carcinoma	tissue: normal kidney	tissue: clear cell renal cell carcinoma	tissue: normal kidney	tissue: clear cell renal cell carcinoma	tissue: normal kidney	tissue: clear cell renal cell carcinoma	tissue: normal kidney	tissue: clear cell renal cell carcinoma
!Sample_characteristics_ch1	tumor stage: stage 1		tumor stage: stage 1		tumor stage: stage 1		tumor stage: stage 1		tumor stage: stage 1		tumor stage: stage 1		tumor stage: stage 1		tumor stage: stage 1		tumor stage: stage 1		tumor stage: stage 1		tumor stage: stage 1		tumor stage: stage 1		tumor stage: stage 1		tumor stage: stage 1		tumor stage: stage 1		tumor stage: stage 1		tumor stage: stage 1		tumor stage: stage 1		tumor stage: stage 1		tumor stage: stage 1		tumor stage: stage 1		tumor stage: stage 1		tumor stage: stage 1		tumor stage: stage 1		tumor stage: stage 2
!Sample_molecule_ch1	total RNA	total RNA	total RNA	total RNA	total RNA	total RNA	total RNA	total RNA	total RNA	total RNA	total RNA	total RNA	total RNA	total RNA	total RNA	total RNA	total RNA	total RNA	total RNA	total RNA	total RNA	total RNA	total RNA	total RNA	total RNA	total RNA	total RNA	total RNA	total RNA	total RNA	total RNA	total RNA	total RNA	total RNA	total RNA	total RNA	total RNA	total RNA	total RNA	total RNA	total RNA	total RNA	total RNA	total RNA	total RNA	total RNA	total RNA	total RNA	total RNA
!Sample_extract_protocol_ch1	RNA was extracted from flash frozen patient tissue samples (RCC tissue and matched normal kidney tissue) using TRIzol (Invitrogen) and chloroform (Sigma). All tumor samples are from the primary tumor site. RNA extracts were purified on Spin Chroma column (BD bioscience K1332-2). The 18S/28S bands were verified on a 1% agarose gel. RNA samples were shipped to Advanced Genomic Technology Center Gen…	RNA was extracted from flash frozen patient tissue samples (RCC tissue and matched normal kidney tissue) using TRIzol (Invitrogen) and chloroform (Sigma). All tumor samples are from the primary tumor site. RNA extracts were purified on Spin Chroma column (BD bioscience K1332-2). The 18S/28S bands were verified on a 1% agarose gel. RNA samples were shipped to Advanced Genomic Technology Center Gen…	RNA was extracted from flash frozen patient tissue samples (RCC tissue and matched normal kidney tissue) using TRIzol (Invitrogen) and chloroform (Sigma). All tumor samples are from the primary tumor site. RNA extracts were purified on Spin Chroma column (BD bioscience K1332-2). The 18S/28S bands were verified on a 1% agarose gel. RNA samples were shipped to Advanced Genomic Technology Center Gen…	RNA was extracted from flash frozen patient tissue samples (RCC tissue and matched normal kidney tissue) using TRIzol (Invitrogen) and chloroform (Sigma). All tumor samples are from the primary tumor site. RNA extracts were purified on Spin Chroma column (BD bioscience K1332-2). The 18S/28S bands were verified on a 1% agarose gel. RNA samples were shipped to Advanced Genomic Technology Center Gen…	RNA was extracted from flash frozen patient tissue samples (RCC tissue and matched normal kidney tissue) using TRIzol (Invitrogen) and chloroform (Sigma). All tumor samples are from the primary tumor site. RNA extracts were purified on Spin Chroma column (BD bioscience K1332-2). The 18S/28S bands were verified on a 1% agarose gel. RNA samples were shipped to Advanced Genomic Technology Center Gen…	RNA was extracted from flash frozen patient tissue samples (RCC tissue and matched normal kidney tissue) using TRIzol (Invitrogen) and chloroform (Sigma). All tumor samples are from the primary tumor site. RNA extracts were purified on Spin Chroma column (BD bioscience K1332-2). The 18S/28S bands were verified on a 1% agarose gel. RNA samples were shipped to Advanced Genomic Technology Center Gen…	RNA was extracted from flash frozen patient tissue samples (RCC tissue and matched normal kidney tissue) using TRIzol (Invitrogen) and chloroform (Sigma). All tumor samples are from the primary tumor site. RNA extracts were purified on Spin Chroma column (BD bioscience K1332-2). The 18S/28S bands were verified on a 1% agarose gel. RNA samples were shipped to Advanced Genomic Technology Center Gen…	RNA was extracted from flash frozen patient tissue samples (RCC tissue and matched normal kidney tissue) using TRIzol (Invitrogen) and chloroform (Sigma). All tumor samples are from the primary tumor site. RNA extracts were purified on Spin Chroma column (BD bioscience K1332-2). The 18S/28S bands were verified on a 1% agarose gel. RNA samples were shipped to Advanced Genomic Technology Center Gen…	RNA was extracted from flash frozen patient tissue samples (RCC tissue and matched normal kidney tissue) using TRIzol (Invitrogen) and chloroform (Sigma). All tumor samples are from the primary tumor site. RNA extracts were purified on Spin Chroma column (BD bioscience K1332-2). The 18S/28S bands were verified on a 1% agarose gel. RNA samples were shipped to Advanced Genomic Technology Center Gen…	RNA was extracted from flash frozen patient tissue samples (RCC tissue and matched normal kidney tissue) using TRIzol (Invitrogen) and chloroform (Sigma). All tumor samples are from the primary tumor site. RNA extracts were purified on Spin Chroma column (BD bioscience K1332-2). The 18S/28S bands were verified on a 1% agarose gel. RNA samples were shipped to Advanced Genomic Technology Center Gen…	RNA was extracted from flash frozen patient tissue samples (RCC tissue and matched normal kidney tissue) using TRIzol (Invitrogen) and chloroform (Sigma). All tumor samples are from the primary tumor site. RNA extracts were purified on Spin Chroma column (BD bioscience K1332-2). The 18S/28S bands were verified on a 1% agarose gel. RNA samples were shipped to Advanced Genomic Technology Center Gen…	RNA was extracted from flash frozen patient tissue samples (RCC tissue and matched normal kidney tissue) using TRIzol (Invitrogen) and chloroform (Sigma). All tumor samples are from the primary tumor site. RNA extracts were purified on Spin Chroma column (BD bioscience K1332-2). The 18S/28S bands were verified on a 1% agarose gel. RNA samples were shipped to Advanced Genomic Technology Center Gen…	RNA was extracted from flash frozen patient tissue samples (RCC tissue and matched normal kidney tissue) using TRIzol (Invitrogen) and chloroform (Sigma). All tumor samples are from the primary tumor site. RNA extracts were purified on Spin Chroma column (BD bioscience K1332-2). The 18S/28S bands were verified on a 1% agarose gel. RNA samples were shipped to Advanced Genomic Technology Center Gen…	RNA was extracted from flash frozen patient tissue samples (RCC tissue and matched normal kidney tissue) using TRIzol (Invitrogen) and chloroform (Sigma). All tumor samples are from the primary tumor site. RNA extracts were purified on Spin Chroma column (BD bioscience K1332-2). The 18S/28S bands were verified on a 1% agarose gel. RNA samples were shipped to Advanced Genomic Technology Center Gen…	RNA was extracted from flash frozen patient tissue samples (RCC tissue and matched normal kidney tissue) using TRIzol (Invitrogen) and chloroform (Sigma). All tumor samples are from the primary tumor site. RNA extracts were purified on Spin Chroma column (BD bioscience K1332-2). The 18S/28S bands were verified on a 1% agarose gel. RNA samples were shipped to Advanced Genomic Technology Center Gen…	RNA was extracted from flash frozen patient tissue samples (RCC tissue and matched normal kidney tissue) using TRIzol (Invitrogen) and chloroform (Sigma). All tumor samples are from the primary tumor site. RNA extracts were purified on Spin Chroma column (BD bioscience K1332-2). The 18S/28S bands were verified on a 1% agarose gel. RNA samples were shipped to Advanced Genomic Technology Center Gen…	RNA was extracted from flash frozen patient tissue samples (RCC tissue and matched normal kidney tissue) using TRIzol (Invitrogen) and chloroform (Sigma). All tumor samples are from the primary tumor site. RNA extracts were purified on Spin Chroma column (BD bioscience K1332-2). The 18S/28S bands were verified on a 1% agarose gel. RNA samples were shipped to Advanced Genomic Technology Center Gen…	RNA was extracted from flash frozen patient tissue samples (RCC tissue and matched normal kidney tissue) using TRIzol (Invitrogen) and chloroform (Sigma). All tumor samples are from the primary tumor site. RNA extracts were purified on Spin Chroma column (BD bioscience K1332-2). The 18S/28S bands were verified on a 1% agarose gel. RNA samples were shipped to Advanced Genomic Technology Center Gen…	RNA was extracted from flash frozen patient tissue samples (RCC tissue and matched normal kidney tissue) using TRIzol (Invitrogen) and chloroform (Sigma). All tumor samples are from the primary tumor site. RNA extracts were purified on Spin Chroma column (BD bioscience K1332-2). The 18S/28S bands were verified on a 1% agarose gel. RNA samples were shipped to Advanced Genomic Technology Center Gen…	RNA was extracted from flash frozen patient tissue samples (RCC tissue and matched normal kidney tissue) using TRIzol (Invitrogen) and chloroform (Sigma). All tumor samples are from the primary tumor site. RNA extracts were purified on Spin Chroma column (BD bioscience K1332-2). The 18S/28S bands were verified on a 1% agarose gel. RNA samples were shipped to Advanced Genomic Technology Center Gen…	RNA was extracted from flash frozen patient tissue samples (RCC tissue and matched normal kidney tissue) using TRIzol (Invitrogen) and chloroform (Sigma). All tumor samples are from the primary tumor site. RNA extracts were purified on Spin Chroma column (BD bioscience K1332-2). The 18S/28S bands were verified on a 1% agarose gel. RNA samples were shipped to Advanced Genomic Technology Center Gen…	RNA was extracted from flash frozen patient tissue samples (RCC tissue and matched normal kidney tissue) using TRIzol (Invitrogen) and chloroform (Sigma). All tumor samples are from the primary tumor site. RNA extracts were purified on Spin Chroma column (BD bioscience K1332-2). The 18S/28S bands were verified on a 1% agarose gel. RNA samples were shipped to Advanced Genomic Technology Center Gen…	RNA was extracted from flash frozen patient tissue samples (RCC tissue and matched normal kidney tissue) using TRIzol (Invitrogen) and chloroform (Sigma). All tumor samples are from the primary tumor site. RNA extracts were purified on Spin Chroma column (BD bioscience K1332-2). The 18S/28S bands were verified on a 1% agarose gel. RNA samples were shipped to Advanced Genomic Technology Center Gen…	RNA was extracted from flash frozen patient tissue samples (RCC tissue and matched normal kidney tissue) using TRIzol (Invitrogen) and chloroform (Sigma). All tumor samples are from the primary tumor site. RNA extracts were purified on Spin Chroma column (BD bioscience K1332-2). The 18S/28S bands were verified on a 1% agarose gel. RNA samples were shipped to Advanced Genomic Technology Center Gen…	RNA was extracted from flash frozen patient tissue samples (RCC tissue and matched normal kidney tissue) using TRIzol (Invitrogen) and chloroform (Sigma). All tumor samples are from the primary tumor site. RNA extracts were purified on Spin Chroma column (BD bioscience K1332-2). The 18S/28S bands were verified on a 1% agarose gel. RNA samples were shipped to Advanced Genomic Technology Center Gen…	RNA was extracted from flash frozen patient tissue samples (RCC tissue and matched normal kidney tissue) using TRIzol (Invitrogen) and chloroform (Sigma). All tumor samples are from the primary tumor site. RNA extracts were purified on Spin Chroma column (BD bioscience K1332-2). The 18S/28S bands were verified on a 1% agarose gel. RNA samples were shipped to Advanced Genomic Technology Center Gen…	RNA was extracted from flash frozen patient tissue samples (RCC tissue and matched normal kidney tissue) using TRIzol (Invitrogen) and chloroform (Sigma). All tumor samples are from the primary tumor site. RNA extracts were purified on Spin Chroma column (BD bioscience K1332-2). The 18S/28S bands were verified on a 1% agarose gel. RNA samples were shipped to Advanced Genomic Technology Center Gen…	RNA was extracted from flash frozen patient tissue samples (RCC tissue and matched normal kidney tissue) using TRIzol (Invitrogen) and chloroform (Sigma). All tumor samples are from the primary tumor site. RNA extracts were purified on Spin Chroma column (BD bioscience K1332-2). The 18S/28S bands were verified on a 1% agarose gel. RNA samples were shipped to Advanced Genomic Technology Center Gen…	RNA was extracted from flash frozen patient tissue samples (RCC tissue and matched normal kidney tissue) using TRIzol (Invitrogen) and chloroform (Sigma). All tumor samples are from the primary tumor site. RNA extracts were purified on Spin Chroma column (BD bioscience K1332-2). The 18S/28S bands were verified on a 1% agarose gel. RNA samples were shipped to Advanced Genomic Technology Center Gen…	RNA was extracted from flash frozen patient tissue samples (RCC tissue and matched normal kidney tissue) using TRIzol (Invitrogen) and chloroform (Sigma). All tumor samples are from the primary tumor site. RNA extracts were purified on Spin Chroma column (BD bioscience K1332-2). The 18S/28S bands were verified on a 1% agarose gel. RNA samples were shipped to Advanced Genomic Technology Center Gen…	RNA was extracted from flash frozen patient tissue samples (RCC tissue and matched normal kidney tissue) using TRIzol (Invitrogen) and chloroform (Sigma). All tumor samples are from the primary tumor site. RNA extracts were purified on Spin Chroma column (BD bioscience K1332-2). The 18S/28S bands were verified on a 1% agarose gel. RNA samples were shipped to Advanced Genomic Technology Center Gen…	RNA was extracted from flash frozen patient tissue samples (RCC tissue and matched normal kidney tissue) using TRIzol (Invitrogen) and chloroform (Sigma). All tumor samples are from the primary tumor site. RNA extracts were purified on Spin Chroma column (BD bioscience K1332-2). The 18S/28S bands were verified on a 1% agarose gel. RNA samples were shipped to Advanced Genomic Technology Center Gen…	RNA was extracted from flash frozen patient tissue samples (RCC tissue and matched normal kidney tissue) using TRIzol (Invitrogen) and chloroform (Sigma). All tumor samples are from the primary tumor site. RNA extracts were purified on Spin Chroma column (BD bioscience K1332-2). The 18S/28S bands were verified on a 1% agarose gel. RNA samples were shipped to Advanced Genomic Technology Center Gen…	RNA was extracted from flash frozen patient tissue samples (RCC tissue and matched normal kidney tissue) using TRIzol (Invitrogen) and chloroform (Sigma). All tumor samples are from the primary tumor site. RNA extracts were purified on Spin Chroma column (BD bioscience K1332-2). The 18S/28S bands were verified on a 1% agarose gel. RNA samples were shipped to Advanced Genomic Technology Center Gen…	RNA was extracted from flash frozen patient tissue samples (RCC tissue and matched normal kidney tissue) using TRIzol (Invitrogen) and chloroform (Sigma). All tumor samples are from the primary tumor site. RNA extracts were purified on Spin Chroma column (BD bioscience K1332-2). The 18S/28S bands were verified on a 1% agarose gel. RNA samples were shipped to Advanced Genomic Technology Center Gen…	RNA was extracted from flash frozen patient tissue samples (RCC tissue and matched normal kidney tissue) using TRIzol (Invitrogen) and chloroform (Sigma). All tumor samples are from the primary tumor site. RNA extracts were purified on Spin Chroma column (BD bioscience K1332-2). The 18S/28S bands were verified on a 1% agarose gel. RNA samples were shipped to Advanced Genomic Technology Center Gen…	RNA was extracted from flash frozen patient tissue samples (RCC tissue and matched normal kidney tissue) using TRIzol (Invitrogen) and chloroform (Sigma). All tumor samples are from the primary tumor site. RNA extracts were purified on Spin Chroma column (BD bioscience K1332-2). The 18S/28S bands were verified on a 1% agarose gel. RNA samples were shipped to Advanced Genomic Technology Center Gen…	RNA was extracted from flash frozen patient tissue samples (RCC tissue and matched normal kidney tissue) using TRIzol (Invitrogen) and chloroform (Sigma). All tumor samples are from the primary tumor site. RNA extracts were purified on Spin Chroma column (BD bioscience K1332-2). The 18S/28S bands were verified on a 1% agarose gel. RNA samples were shipped to Advanced Genomic Technology Center Gen…	RNA was extracted from flash frozen patient tissue samples (RCC tissue and matched normal kidney tissue) using TRIzol (Invitrogen) and chloroform (Sigma). All tumor samples are from the primary tumor site. RNA extracts were purified on Spin Chroma column (BD bioscience K1332-2). The 18S/28S bands were verified on a 1% agarose gel. RNA samples were shipped to Advanced Genomic Technology Center Gen…	RNA was extracted from flash frozen patient tissue samples (RCC tissue and matched normal kidney tissue) using TRIzol (Invitrogen) and chloroform (Sigma). All tumor samples are from the primary tumor site. RNA extracts were purified on Spin Chroma column (BD bioscience K1332-2). The 18S/28S bands were verified on a 1% agarose gel. RNA samples were shipped to Advanced Genomic Technology Center Gen…	RNA was extracted from flash frozen patient tissue samples (RCC tissue and matched normal kidney tissue) using TRIzol (Invitrogen) and chloroform (Sigma). All tumor samples are from the primary tumor site. RNA extracts were purified on Spin Chroma column (BD bioscience K1332-2). The 18S/28S bands were verified on a 1% agarose gel. RNA samples were shipped to Advanced Genomic Technology Center Gen…	RNA was extracted from flash frozen patient tissue samples (RCC tissue and matched normal kidney tissue) using TRIzol (Invitrogen) and chloroform (Sigma). All tumor samples are from the primary tumor site. RNA extracts were purified on Spin Chroma column (BD bioscience K1332-2). The 18S/28S bands were verified on a 1% agarose gel. RNA samples were shipped to Advanced Genomic Technology Center Gen…	RNA was extracted from flash frozen patient tissue samples (RCC tissue and matched normal kidney tissue) using TRIzol (Invitrogen) and chloroform (Sigma). All tumor samples are from the primary tumor site. RNA extracts were purified on Spin Chroma column (BD bioscience K1332-2). The 18S/28S bands were verified on a 1% agarose gel. RNA samples were shipped to Advanced Genomic Technology Center Gen…	RNA was extracted from flash frozen patient tissue samples (RCC tissue and matched normal kidney tissue) using TRIzol (Invitrogen) and chloroform (Sigma). All tumor samples are from the primary tumor site. RNA extracts were purified on Spin Chroma column (BD bioscience K1332-2). The 18S/28S bands were verified on a 1% agarose gel. RNA samples were shipped to Advanced Genomic Technology Center Gen…	RNA was extracted from flash frozen patient tissue samples (RCC tissue and matched normal kidney tissue) using TRIzol (Invitrogen) and chloroform (Sigma). All tumor samples are from the primary tumor site. RNA extracts were purified on Spin Chroma column (BD bioscience K1332-2). The 18S/28S bands were verified on a 1% agarose gel. RNA samples were shipped to Advanced Genomic Technology Center Gen…	RNA was extracted from flash frozen patient tissue samples (RCC tissue and matched normal kidney tissue) using TRIzol (Invitrogen) and chloroform (Sigma). All tumor samples are from the primary tumor site. RNA extracts were purified on Spin Chroma column (BD bioscience K1332-2). The 18S/28S bands were verified on a 1% agarose gel. RNA samples were shipped to Advanced Genomic Technology Center Gen…	RNA was extracted from flash frozen patient tissue samples (RCC tissue and matched normal kidney tissue) using TRIzol (Invitrogen) and chloroform (Sigma). All tumor samples are from the primary tumor site. RNA extracts were purified on Spin Chroma column (BD bioscience K1332-2). The 18S/28S bands were verified on a 1% agarose gel. RNA samples were shipped to Advanced Genomic Technology Center Gen…	RNA was extracted from flash frozen patient tissue samples (RCC tissue and matched normal kidney tissue) using TRIzol (Invitrogen) and chloroform (Sigma). All tumor samples are from the primary tumor site. RNA extracts were purified on Spin Chroma column (BD bioscience K1332-2). The 18S/28S bands were verified on a 1% agarose gel. RNA samples were shipped to Advanced Genomic Technology Center Gen…	RNA was extracted from flash frozen patient tissue samples (RCC tissue and matched normal kidney tissue) using TRIzol (Invitrogen) and chloroform (Sigma). All tumor samples are from the primary tumor site. RNA extracts were purified on Spin Chroma column (BD bioscience K1332-2). The 18S/28S bands were verified on a 1% agarose gel. RNA samples were shipped to Advanced Genomic Technology Center Gen…
!Sample_label_ch1	biotin	biotin	biotin	biotin	biotin	biotin	biotin	biotin	biotin	biotin	biotin	biotin	biotin	biotin	biotin	biotin	biotin	biotin	biotin	biotin	biotin	biotin	biotin	biotin	biotin	biotin	biotin	biotin	biotin	biotin	biotin	biotin	biotin	biotin	biotin	biotin	biotin	biotin	biotin	biotin	biotin	biotin	biotin	biotin	biotin	biotin	biotin	biotin	biotin
!Sample_label_protocol_ch1	The RNA products were column-purified (Affymetrix) and then in vitro transcribed to generate biotin-labeled cRNA.	The RNA products were column-purified (Affymetrix) and then in vitro transcribed to generate biotin-labeled cRNA.	The RNA products were column-purified (Affymetrix) and then in vitro transcribed to generate biotin-labeled cRNA.	The RNA products were column-purified (Affymetrix) and then in vitro transcribed to generate biotin-labeled cRNA.	The RNA products were column-purified (Affymetrix) and then in vitro transcribed to generate biotin-labeled cRNA.	The RNA products were column-purified (Affymetrix) and then in vitro transcribed to generate biotin-labeled cRNA.	The RNA products were column-purified (Affymetrix) and then in vitro transcribed to generate biotin-labeled cRNA.	The RNA products were column-purified (Affymetrix) and then in vitro transcribed to generate biotin-labeled cRNA.	The RNA products were column-purified (Affymetrix) and then in vitro transcribed to generate biotin-labeled cRNA.	The RNA products were column-purified (Affymetrix) and then in vitro transcribed to generate biotin-labeled cRNA.	The RNA products were column-purified (Affymetrix) and then in vitro transcribed to generate biotin-labeled cRNA.	The RNA products were column-purified (Affymetrix) and then in vitro transcribed to generate biotin-labeled cRNA.	The RNA products were column-purified (Affymetrix) and then in vitro transcribed to generate biotin-labeled cRNA.	The RNA products were column-purified (Affymetrix) and then in vitro transcribed to generate biotin-labeled cRNA.	The RNA products were column-purified (Affymetrix) and then in vitro transcribed to generate biotin-labeled cRNA.	The RNA products were column-purified (Affymetrix) and then in vitro transcribed to generate biotin-labeled cRNA.	The RNA products were column-purified (Affymetrix) and then in vitro transcribed to generate biotin-labeled cRNA.	The RNA products were column-purified (Affymetrix) and then in vitro transcribed to generate biotin-labeled cRNA.	The RNA products were column-purified (Affymetrix) and then in vitro transcribed to generate biotin-labeled cRNA.	The RNA products were column-purified (Affymetrix) and then in vitro transcribed to generate biotin-labeled cRNA.	The RNA products were column-purified (Affymetrix) and then in vitro transcribed to generate biotin-labeled cRNA.	The RNA products were column-purified (Affymetrix) and then in vitro transcribed to generate biotin-labeled cRNA.	The RNA products were column-purified (Affymetrix) and then in vitro transcribed to generate biotin-labeled cRNA.	The RNA products were column-purified (Affymetrix) and then in vitro transcribed to generate biotin-labeled cRNA.	The RNA products were column-purified (Affymetrix) and then in vitro transcribed to generate biotin-labeled cRNA.	The RNA products were column-purified (Affymetrix) and then in vitro transcribed to generate biotin-labeled cRNA.	The RNA products were column-purified (Affymetrix) and then in vitro transcribed to generate biotin-labeled cRNA.	The RNA products were column-purified (Affymetrix) and then in vitro transcribed to generate biotin-labeled cRNA.	The RNA products were column-purified (Affymetrix) and then in vitro transcribed to generate biotin-labeled cRNA.	The RNA products were column-purified (Affymetrix) and then in vitro transcribed to generate biotin-labeled cRNA.	The RNA products were column-purified (Affymetrix) and then in vitro transcribed to generate biotin-labeled cRNA.	The RNA products were column-purified (Affymetrix) and then in vitro transcribed to generate biotin-labeled cRNA.	The RNA products were column-purified (Affymetrix) and then in vitro transcribed to generate biotin-labeled cRNA.	The RNA products were column-purified (Affymetrix) and then in vitro transcribed to generate biotin-labeled cRNA.	The RNA products were column-purified (Affymetrix) and then in vitro transcribed to generate biotin-labeled cRNA.	The RNA products were column-purified (Affymetrix) and then in vitro transcribed to generate biotin-labeled cRNA.	The RNA products were column-purified (Affymetrix) and then in vitro transcribed to generate biotin-labeled cRNA.	The RNA products were column-purified (Affymetrix) and then in vitro transcribed to generate biotin-labeled cRNA.	The RNA products were column-purified (Affymetrix) and then in vitro transcribed to generate biotin-labeled cRNA.	The RNA products were column-purified (Affymetrix) and then in vitro transcribed to generate biotin-labeled cRNA.	The RNA products were column-purified (Affymetrix) and then in vitro transcribed to generate biotin-labeled cRNA.	The RNA products were column-purified (Affymetrix) and then in vitro transcribed to generate biotin-labeled cRNA.	The RNA products were column-purified (Affymetrix) and then in vitro transcribed to generate biotin-labeled cRNA.	The RNA products were column-purified (Affymetrix) and then in vitro transcribed to generate biotin-labeled cRNA.	The RNA products were column-purified (Affymetrix) and then in vitro transcribed to generate biotin-labeled cRNA.	The RNA products were column-purified (Affymetrix) and then in vitro transcribed to generate biotin-labeled cRNA.	The RNA products were column-purified (Affymetrix) and then in vitro transcribed to generate biotin-labeled cRNA.	The RNA products were column-purified (Affymetrix) and then in vitro transcribed to generate biotin-labeled cRNA.	The RNA products were column-purified (Affymetrix) and then in vitro transcribed to generate biotin-labeled cRNA.
!Sample_taxid_ch1	9606	9606	9606	9606	9606	9606	9606	9606	9606	9606	9606	9606	9606	9606	9606	9606	9606	9606	9606	9606	9606	9606	9606	9606	9606	9606	9606	9606	9606	9606	9606	9606	9606	9606	9606	9606	9606	9606	9606	9606	9606	9606	9606	9606	9606	9606	9606	9606	9606
!Sample_hyb_protocol	The IVT products were column-purified, fragmented, and hybridized onto Affymetrix U133 Plus 2.0 GeneChips庐 at 45潞 C for 16 h.	The IVT products were column-purified, fragmented, and hybridized onto Affymetrix U133 Plus 2.0 GeneChips庐 at 45潞 C for 16 h.	The IVT products were column-purified, fragmented, and hybridized onto Affymetrix U133 Plus 2.0 GeneChips庐 at 45潞 C for 16 h.	The IVT products were column-purified, fragmented, and hybridized onto Affymetrix U133 Plus 2.0 GeneChips庐 at 45潞 C for 16 h.	The IVT products were column-purified, fragmented, and hybridized onto Affymetrix U133 Plus 2.0 GeneChips庐 at 45潞 C for 16 h.	The IVT products were column-purified, fragmented, and hybridized onto Affymetrix U133 Plus 2.0 GeneChips庐 at 45潞 C for 16 h.	The IVT products were column-purified, fragmented, and hybridized onto Affymetrix U133 Plus 2.0 GeneChips庐 at 45潞 C for 16 h.	The IVT products were column-purified, fragmented, and hybridized onto Affymetrix U133 Plus 2.0 GeneChips庐 at 45潞 C for 16 h.	The IVT products were column-purified, fragmented, and hybridized onto Affymetrix U133 Plus 2.0 GeneChips庐 at 45潞 C for 16 h.	The IVT products were column-purified, fragmented, and hybridized onto Affymetrix U133 Plus 2.0 GeneChips庐 at 45潞 C for 16 h.	The IVT products were column-purified, fragmented, and hybridized onto Affymetrix U133 Plus 2.0 GeneChips庐 at 45潞 C for 16 h.	The IVT products were column-purified, fragmented, and hybridized onto Affymetrix U133 Plus 2.0 GeneChips庐 at 45潞 C for 16 h.	The IVT products were column-purified, fragmented, and hybridized onto Affymetrix U133 Plus 2.0 GeneChips庐 at 45潞 C for 16 h.	The IVT products were column-purified, fragmented, and hybridized onto Affymetrix U133 Plus 2.0 GeneChips庐 at 45潞 C for 16 h.	The IVT products were column-purified, fragmented, and hybridized onto Affymetrix U133 Plus 2.0 GeneChips庐 at 45潞 C for 16 h.	The IVT products were column-purified, fragmented, and hybridized onto Affymetrix U133 Plus 2.0 GeneChips庐 at 45潞 C for 16 h.	The IVT products were column-purified, fragmented, and hybridized onto Affymetrix U133 Plus 2.0 GeneChips庐 at 45潞 C for 16 h.	The IVT products were column-purified, fragmented, and hybridized onto Affymetrix U133 Plus 2.0 GeneChips庐 at 45潞 C for 16 h.	The IVT products were column-purified, fragmented, and hybridized onto Affymetrix U133 Plus 2.0 GeneChips庐 at 45潞 C for 16 h.	The IVT products were column-purified, fragmented, and hybridized onto Affymetrix U133 Plus 2.0 GeneChips庐 at 45潞 C for 16 h.	The IVT products were column-purified, fragmented, and hybridized onto Affymetrix U133 Plus 2.0 GeneChips庐 at 45潞 C for 16 h.	The IVT products were column-purified, fragmented, and hybridized onto Affymetrix U133 Plus 2.0 GeneChips庐 at 45潞 C for 16 h.	The IVT products were column-purified, fragmented, and hybridized onto Affymetrix U133 Plus 2.0 GeneChips庐 at 45潞 C for 16 h.	The IVT products were column-purified, fragmented, and hybridized onto Affymetrix U133 Plus 2.0 GeneChips庐 at 45潞 C for 16 h.	The IVT products were column-purified, fragmented, and hybridized onto Affymetrix U133 Plus 2.0 GeneChips庐 at 45潞 C for 16 h.	The IVT products were column-purified, fragmented, and hybridized onto Affymetrix U133 Plus 2.0 GeneChips庐 at 45潞 C for 16 h.	The IVT products were column-purified, fragmented, and hybridized onto Affymetrix U133 Plus 2.0 GeneChips庐 at 45潞 C for 16 h.	The IVT products were column-purified, fragmented, and hybridized onto Affymetrix U133 Plus 2.0 GeneChips庐 at 45潞 C for 16 h.	The IVT products were column-purified, fragmented, and hybridized onto Affymetrix U133 Plus 2.0 GeneChips庐 at 45潞 C for 16 h.	The IVT products were column-purified, fragmented, and hybridized onto Affymetrix U133 Plus 2.0 GeneChips庐 at 45潞 C for 16 h.	The IVT products were column-purified, fragmented, and hybridized onto Affymetrix U133 Plus 2.0 GeneChips庐 at 45潞 C for 16 h.	The IVT products were column-purified, fragmented, and hybridized onto Affymetrix U133 Plus 2.0 GeneChips庐 at 45潞 C for 16 h.	The IVT products were column-purified, fragmented, and hybridized onto Affymetrix U133 Plus 2.0 GeneChips庐 at 45潞 C for 16 h.	The IVT products were column-purified, fragmented, and hybridized onto Affymetrix U133 Plus 2.0 GeneChips庐 at 45潞 C for 16 h.	The IVT products were column-purified, fragmented, and hybridized onto Affymetrix U133 Plus 2.0 GeneChips庐 at 45潞 C for 16 h.	The IVT products were column-purified, fragmented, and hybridized onto Affymetrix U133 Plus 2.0 GeneChips庐 at 45潞 C for 16 h.	The IVT products were column-purified, fragmented, and hybridized onto Affymetrix U133 Plus 2.0 GeneChips庐 at 45潞 C for 16 h.	The IVT products were column-purified, fragmented, and hybridized onto Affymetrix U133 Plus 2.0 GeneChips庐 at 45潞 C for 16 h.	The IVT products were column-purified, fragmented, and hybridized onto Affymetrix U133 Plus 2.0 GeneChips庐 at 45潞 C for 16 h.	The IVT products were column-purified, fragmented, and hybridized onto Affymetrix U133 Plus 2.0 GeneChips庐 at 45潞 C for 16 h.	The IVT products were column-purified, fragmented, and hybridized onto Affymetrix U133 Plus 2.0 GeneChips庐 at 45潞 C for 16 h.	The IVT products were column-purified, fragmented, and hybridized onto Affymetrix U133 Plus 2.0 GeneChips庐 at 45潞 C for 16 h.	The IVT products were column-purified, fragmented, and hybridized onto Affymetrix U133 Plus 2.0 GeneChips庐 at 45潞 C for 16 h.	The IVT products were column-purified, fragmented, and hybridized onto Affymetrix U133 Plus 2.0 GeneChips庐 at 45潞 C for 16 h.	The IVT products were column-purified, fragmented, and hybridized onto Affymetrix U133 Plus 2.0 GeneChips庐 at 45潞 C for 16 h.	The IVT products were column-purified, fragmented, and hybridized onto Affymetrix U133 Plus 2.0 GeneChips庐 at 45潞 C for 16 h.	The IVT products were column-purified, fragmented, and hybridized onto Affymetrix U133 Plus 2.0 GeneChips庐 at 45潞 C for 16 h.	The IVT products were column-purified, fragmented, and hybridized onto Affymetrix U133 Plus 2.0 GeneChips庐 at 45潞 C for 16 h.	The IVT products were column-purified, fragmented, and hybridized onto Affymetrix U133 Plus 2.0 GeneChips庐 at 45潞 C for 16 h.
!Sample_scan_protocol	Subsequent to hybridization, the arrays were washed and stained with streptavidin-phycoerythrin, then scanned in an Affymetrix GeneChip庐 Scanner 3000 (Santa Clara, CA). All control parameters were confirmed to be within normal ranges before normalization and data reduction was initiated.	Subsequent to hybridization, the arrays were washed and stained with streptavidin-phycoerythrin, then scanned in an Affymetrix GeneChip庐 Scanner 3000 (Santa Clara, CA). All control parameters were confirmed to be within normal ranges before normalization and data reduction was initiated.	Subsequent to hybridization, the arrays were washed and stained with streptavidin-phycoerythrin, then scanned in an Affymetrix GeneChip庐 Scanner 3000 (Santa Clara, CA). All control parameters were confirmed to be within normal ranges before normalization and data reduction was initiated.	Subsequent to hybridization, the arrays were washed and stained with streptavidin-phycoerythrin, then scanned in an Affymetrix GeneChip庐 Scanner 3000 (Santa Clara, CA). All control parameters were confirmed to be within normal ranges before normalization and data reduction was initiated.	Subsequent to hybridization, the arrays were washed and stained with streptavidin-phycoerythrin, then scanned in an Affymetrix GeneChip庐 Scanner 3000 (Santa Clara, CA). All control parameters were confirmed to be within normal ranges before normalization and data reduction was initiated.	Subsequent to hybridization, the arrays were washed and stained with streptavidin-phycoerythrin, then scanned in an Affymetrix GeneChip庐 Scanner 3000 (Santa Clara, CA). All control parameters were confirmed to be within normal ranges before normalization and data reduction was initiated.	Subsequent to hybridization, the arrays were washed and stained with streptavidin-phycoerythrin, then scanned in an Affymetrix GeneChip庐 Scanner 3000 (Santa Clara, CA). All control parameters were confirmed to be within normal ranges before normalization and data reduction was initiated.	Subsequent to hybridization, the arrays were washed and stained with streptavidin-phycoerythrin, then scanned in an Affymetrix GeneChip庐 Scanner 3000 (Santa Clara, CA). All control parameters were confirmed to be within normal ranges before normalization and data reduction was initiated.	Subsequent to hybridization, the arrays were washed and stained with streptavidin-phycoerythrin, then scanned in an Affymetrix GeneChip庐 Scanner 3000 (Santa Clara, CA). All control parameters were confirmed to be within normal ranges before normalization and data reduction was initiated.	Subsequent to hybridization, the arrays were washed and stained with streptavidin-phycoerythrin, then scanned in an Affymetrix GeneChip庐 Scanner 3000 (Santa Clara, CA). All control parameters were confirmed to be within normal ranges before normalization and data reduction was initiated.	Subsequent to hybridization, the arrays were washed and stained with streptavidin-phycoerythrin, then scanned in an Affymetrix GeneChip庐 Scanner 3000 (Santa Clara, CA). All control parameters were confirmed to be within normal ranges before normalization and data reduction was initiated.	Subsequent to hybridization, the arrays were washed and stained with streptavidin-phycoerythrin, then scanned in an Affymetrix GeneChip庐 Scanner 3000 (Santa Clara, CA). All control parameters were confirmed to be within normal ranges before normalization and data reduction was initiated.	Subsequent to hybridization, the arrays were washed and stained with streptavidin-phycoerythrin, then scanned in an Affymetrix GeneChip庐 Scanner 3000 (Santa Clara, CA). All control parameters were confirmed to be within normal ranges before normalization and data reduction was initiated.	Subsequent to hybridization, the arrays were washed and stained with streptavidin-phycoerythrin, then scanned in an Affymetrix GeneChip庐 Scanner 3000 (Santa Clara, CA). All control parameters were confirmed to be within normal ranges before normalization and data reduction was initiated.	Subsequent to hybridization, the arrays were washed and stained with streptavidin-phycoerythrin, then scanned in an Affymetrix GeneChip庐 Scanner 3000 (Santa Clara, CA). All control parameters were confirmed to be within normal ranges before normalization and data reduction was initiated.	Subsequent to hybridization, the arrays were washed and stained with streptavidin-phycoerythrin, then scanned in an Affymetrix GeneChip庐 Scanner 3000 (Santa Clara, CA). All control parameters were confirmed to be within normal ranges before normalization and data reduction was initiated.	Subsequent to hybridization, the arrays were washed and stained with streptavidin-phycoerythrin, then scanned in an Affymetrix GeneChip庐 Scanner 3000 (Santa Clara, CA). All control parameters were confirmed to be within normal ranges before normalization and data reduction was initiated.	Subsequent to hybridization, the arrays were washed and stained with streptavidin-phycoerythrin, then scanned in an Affymetrix GeneChip庐 Scanner 3000 (Santa Clara, CA). All control parameters were confirmed to be within normal ranges before normalization and data reduction was initiated.	Subsequent to hybridization, the arrays were washed and stained with streptavidin-phycoerythrin, then scanned in an Affymetrix GeneChip庐 Scanner 3000 (Santa Clara, CA). All control parameters were confirmed to be within normal ranges before normalization and data reduction was initiated.	Subsequent to hybridization, the arrays were washed and stained with streptavidin-phycoerythrin, then scanned in an Affymetrix GeneChip庐 Scanner 3000 (Santa Clara, CA). All control parameters were confirmed to be within normal ranges before normalization and data reduction was initiated.	Subsequent to hybridization, the arrays were washed and stained with streptavidin-phycoerythrin, then scanned in an Affymetrix GeneChip庐 Scanner 3000 (Santa Clara, CA). All control parameters were confirmed to be within normal ranges before normalization and data reduction was initiated.	Subsequent to hybridization, the arrays were washed and stained with streptavidin-phycoerythrin, then scanned in an Affymetrix GeneChip庐 Scanner 3000 (Santa Clara, CA). All control parameters were confirmed to be within normal ranges before normalization and data reduction was initiated.	Subsequent to hybridization, the arrays were washed and stained with streptavidin-phycoerythrin, then scanned in an Affymetrix GeneChip庐 Scanner 3000 (Santa Clara, CA). All control parameters were confirmed to be within normal ranges before normalization and data reduction was initiated.	Subsequent to hybridization, the arrays were washed and stained with streptavidin-phycoerythrin, then scanned in an Affymetrix GeneChip庐 Scanner 3000 (Santa Clara, CA). All control parameters were confirmed to be within normal ranges before normalization and data reduction was initiated.	Subsequent to hybridization, the arrays were washed and stained with streptavidin-phycoerythrin, then scanned in an Affymetrix GeneChip庐 Scanner 3000 (Santa Clara, CA). All control parameters were confirmed to be within normal ranges before normalization and data reduction was initiated.	Subsequent to hybridization, the arrays were washed and stained with streptavidin-phycoerythrin, then scanned in an Affymetrix GeneChip庐 Scanner 3000 (Santa Clara, CA). All control parameters were confirmed to be within normal ranges before normalization and data reduction was initiated.	Subsequent to hybridization, the arrays were washed and stained with streptavidin-phycoerythrin, then scanned in an Affymetrix GeneChip庐 Scanner 3000 (Santa Clara, CA). All control parameters were confirmed to be within normal ranges before normalization and data reduction was initiated.	Subsequent to hybridization, the arrays were washed and stained with streptavidin-phycoerythrin, then scanned in an Affymetrix GeneChip庐 Scanner 3000 (Santa Clara, CA). All control parameters were confirmed to be within normal ranges before normalization and data reduction was initiated.	Subsequent to hybridization, the arrays were washed and stained with streptavidin-phycoerythrin, then scanned in an Affymetrix GeneChip庐 Scanner 3000 (Santa Clara, CA). All control parameters were confirmed to be within normal ranges before normalization and data reduction was initiated.	Subsequent to hybridization, the arrays were washed and stained with streptavidin-phycoerythrin, then scanned in an Affymetrix GeneChip庐 Scanner 3000 (Santa Clara, CA). All control parameters were confirmed to be within normal ranges before normalization and data reduction was initiated.	Subsequent to hybridization, the arrays were washed and stained with streptavidin-phycoerythrin, then scanned in an Affymetrix GeneChip庐 Scanner 3000 (Santa Clara, CA). All control parameters were confirmed to be within normal ranges before normalization and data reduction was initiated.	Subsequent to hybridization, the arrays were washed and stained with streptavidin-phycoerythrin, then scanned in an Affymetrix GeneChip庐 Scanner 3000 (Santa Clara, CA). All control parameters were confirmed to be within normal ranges before normalization and data reduction was initiated.	Subsequent to hybridization, the arrays were washed and stained with streptavidin-phycoerythrin, then scanned in an Affymetrix GeneChip庐 Scanner 3000 (Santa Clara, CA). All control parameters were confirmed to be within normal ranges before normalization and data reduction was initiated.	Subsequent to hybridization, the arrays were washed and stained with streptavidin-phycoerythrin, then scanned in an Affymetrix GeneChip庐 Scanner 3000 (Santa Clara, CA). All control parameters were confirmed to be within normal ranges before normalization and data reduction was initiated.	Subsequent to hybridization, the arrays were washed and stained with streptavidin-phycoerythrin, then scanned in an Affymetrix GeneChip庐 Scanner 3000 (Santa Clara, CA). All control parameters were confirmed to be within normal ranges before normalization and data reduction was initiated.	Subsequent to hybridization, the arrays were washed and stained with streptavidin-phycoerythrin, then scanned in an Affymetrix GeneChip庐 Scanner 3000 (Santa Clara, CA). All control parameters were confirmed to be within normal ranges before normalization and data reduction was initiated.	Subsequent to hybridization, the arrays were washed and stained with streptavidin-phycoerythrin, then scanned in an Affymetrix GeneChip庐 Scanner 3000 (Santa Clara, CA). All control parameters were confirmed to be within normal ranges before normalization and data reduction was initiated.	Subsequent to hybridization, the arrays were washed and stained with streptavidin-phycoerythrin, then scanned in an Affymetrix GeneChip庐 Scanner 3000 (Santa Clara, CA). All control parameters were confirmed to be within normal ranges before normalization and data reduction was initiated.	Subsequent to hybridization, the arrays were washed and stained with streptavidin-phycoerythrin, then scanned in an Affymetrix GeneChip庐 Scanner 3000 (Santa Clara, CA). All control parameters were confirmed to be within normal ranges before normalization and data reduction was initiated.	Subsequent to hybridization, the arrays were washed and stained with streptavidin-phycoerythrin, then scanned in an Affymetrix GeneChip庐 Scanner 3000 (Santa Clara, CA). All control parameters were confirmed to be within normal ranges before normalization and data reduction was initiated.	Subsequent to hybridization, the arrays were washed and stained with streptavidin-phycoerythrin, then scanned in an Affymetrix GeneChip庐 Scanner 3000 (Santa Clara, CA). All control parameters were confirmed to be within normal ranges before normalization and data reduction was initiated.	Subsequent to hybridization, the arrays were washed and stained with streptavidin-phycoerythrin, then scanned in an Affymetrix GeneChip庐 Scanner 3000 (Santa Clara, CA). All control parameters were confirmed to be within normal ranges before normalization and data reduction was initiated.	Subsequent to hybridization, the arrays were washed and stained with streptavidin-phycoerythrin, then scanned in an Affymetrix GeneChip庐 Scanner 3000 (Santa Clara, CA). All control parameters were confirmed to be within normal ranges before normalization and data reduction was initiated.	Subsequent to hybridization, the arrays were washed and stained with streptavidin-phycoerythrin, then scanned in an Affymetrix GeneChip庐 Scanner 3000 (Santa Clara, CA). All control parameters were confirmed to be within normal ranges before normalization and data reduction was initiated.	Subsequent to hybridization, the arrays were washed and stained with streptavidin-phycoerythrin, then scanned in an Affymetrix GeneChip庐 Scanner 3000 (Santa Clara, CA). All control parameters were confirmed to be within normal ranges before normalization and data reduction was initiated.	Subsequent to hybridization, the arrays were washed and stained with streptavidin-phycoerythrin, then scanned in an Affymetrix GeneChip庐 Scanner 3000 (Santa Clara, CA). All control parameters were confirmed to be within normal ranges before normalization and data reduction was initiated.	Subsequent to hybridization, the arrays were washed and stained with streptavidin-phycoerythrin, then scanned in an Affymetrix GeneChip庐 Scanner 3000 (Santa Clara, CA). All control parameters were confirmed to be within normal ranges before normalization and data reduction was initiated.	Subsequent to hybridization, the arrays were washed and stained with streptavidin-phycoerythrin, then scanned in an Affymetrix GeneChip庐 Scanner 3000 (Santa Clara, CA). All control parameters were confirmed to be within normal ranges before normalization and data reduction was initiated.	Subsequent to hybridization, the arrays were washed and stained with streptavidin-phycoerythrin, then scanned in an Affymetrix GeneChip庐 Scanner 3000 (Santa Clara, CA). All control parameters were confirmed to be within normal ranges before normalization and data reduction was initiated.
!Sample_description	Cop048HG-U133_Plus_2.RCCStg1To4.mas5-Signal	Cop049HG-U133_Plus_2.RCCStg1To4.mas5-Signal	Cop050HG-U133_Plus_2.RCCStg1To4.mas5-Signal	Cop051HG-U133_Plus_2.RCCStg1To4.mas5-Signal	Cop052HG-U133_Plus_2.RCCStg1To4.mas5-Signal	Cop053HG-U133_Plus_2.RCCStg1To4.mas5-Signal	Cop054HG-U133_Plus_2.RCCStg1To4.mas5-Signal	Cop055HG-U133_Plus_2.RCCStg1To4.mas5-Signal	Cop056HG-U133_Plus_2.RCCStg1To4.mas5-Signal	Cop057HG-U133_Plus_2.RCCStg1To4.mas5-Signal	Cop058HG-U133_Plus_2.RCCStg1To4.mas5-Signal	Cop059HG-U133_Plus_2.RCCStg1To4.mas5-Signal	Cop060HG-U133_Plus_2.RCCStg1To4.mas5-Signal	Cop061HG-U133_Plus_2.RCCStg1To4.mas5-Signal	Cop062HG-U133_Plus_2.RCCStg1To4.mas5-Signal	Cop063HG-U133_Plus_2.RCCStg1To4.mas5-Signal	Cop064HG-U133_Plus_2.RCCStg1To4.mas5-Signal	Cop065HG-U133_Plus_2.RCCStg1To4.mas5-Signal	Cop066HG-U133_Plus_2.RCCStg1To4.mas5-Signal	Cop067HG-U133_Plus_2.RCCStg1To4.mas5-Signal	Cop068HG-U133_Plus_2.RCCStg1To4.mas5-Signal	Cop069HG-U133_Plus_2.RCCStg1To4.mas5-Signal	Cop070HG-U133_Plus_2.RCCStg1To4.mas5-Signal	Cop071HG-U133_Plus_2.RCCStg1To4.mas5-Signal	Cop072HG-U133_Plus_2.RCCStg1To4.mas5-Signal	Cop073HG-U133_Plus_2.RCCStg1To4.mas5-Signal	Cop074HG-U133_Plus_2.RCCStg1To4.mas5-Signal	Cop075HG-U133_Plus_2.RCCStg1To4.mas5-Signal	Cop076HG-U133_Plus_2.RCCStg1To4.mas5-Signal	Cop077HG-U133_Plus_2.RCCStg1To4.mas5-Signal	Cop078HG-U133_Plus_2.RCCStg1To4.mas5-Signal	Cop079HG-U133_Plus_2.RCCStg1To4.mas5-Signal	Cop080HG-U133_Plus_2.RCCStg1To4.mas5-Signal	Cop081HG-U133_Plus_2.RCCStg1To4.mas5-Signal	Cop082HG-U133_Plus_2.RCCStg1To4.mas5-Signal	Cop083HG-U133_Plus_2.RCCStg1To4.mas5-Signal	Cop084HG-U133_Plus_2.RCCStg1To4.mas5-Signal	Cop085HG-U133_Plus_2.RCCStg1To4.mas5-Signal	Cop086HG-U133_Plus_2.RCCStg1To4.mas5-Signal	Cop087HG-U133_Plus_2.RCCStg1To4.mas5-Signal	Cop088HG-U133_Plus_2.RCCStg1To4.mas5-Signal	Cop089HG-U133_Plus_2.RCCStg1To4.mas5-Signal	Cop090HG-U133_Plus_2.RCCStg1To4.mas5-Signal	Cop091HG-U133_Plus_2.RCCStg1To4.mas5-Signal	Cop092HG-U133_Plus_2.RCCStg1To4.mas5-Signal	Cop093HG-U133_Plus_2.RCCStg1To4.mas5-Signal	Cop094HG-U133_Plus_2.RCCStg1To4.mas5-Signal	Cop095HG-U133_Plus_2.RCCStg1To4.mas5-Signal	Cop098HG-U133_Plus_2.RCCStg1To4.mas5-Signal
!Sample_data_processing	Raw data was processed by MAS.5 (Affymetrix) and analyzed using GeneSpring GX10	Raw data was processed by MAS.5 (Affymetrix) and analyzed using GeneSpring GX10	Raw data was processed by MAS.5 (Affymetrix) and analyzed using GeneSpring GX10	Raw data was processed by MAS.5 (Affymetrix) and analyzed using GeneSpring GX10	Raw data was processed by MAS.5 (Affymetrix) and analyzed using GeneSpring GX10	Raw data was processed by MAS.5 (Affymetrix) and analyzed using GeneSpring GX10	Raw data was processed by MAS.5 (Affymetrix) and analyzed using GeneSpring GX10	Raw data was processed by MAS.5 (Affymetrix) and analyzed using GeneSpring GX10	Raw data was processed by MAS.5 (Affymetrix) and analyzed using GeneSpring GX10	Raw data was processed by MAS.5 (Affymetrix) and analyzed using GeneSpring GX10	Raw data was processed by MAS.5 (Affymetrix) and analyzed using GeneSpring GX10	Raw data was processed by MAS.5 (Affymetrix) and analyzed using GeneSpring GX10	Raw data was processed by MAS.5 (Affymetrix) and analyzed using GeneSpring GX10	Raw data was processed by MAS.5 (Affymetrix) and analyzed using GeneSpring GX10	Raw data was processed by MAS.5 (Affymetrix) and analyzed using GeneSpring GX10	Raw data was processed by MAS.5 (Affymetrix) and analyzed using GeneSpring GX10	Raw data was processed by MAS.5 (Affymetrix) and analyzed using GeneSpring GX10	Raw data was processed by MAS.5 (Affymetrix) and analyzed using GeneSpring GX10	Raw data was processed by MAS.5 (Affymetrix) and analyzed using GeneSpring GX10	Raw data was processed by MAS.5 (Affymetrix) and analyzed using GeneSpring GX10	Raw data was processed by MAS.5 (Affymetrix) and analyzed using GeneSpring GX10	Raw data was processed by MAS.5 (Affymetrix) and analyzed using GeneSpring GX10	Raw data was processed by MAS.5 (Affymetrix) and analyzed using GeneSpring GX10	Raw data was processed by MAS.5 (Affymetrix) and analyzed using GeneSpring GX10	Raw data was processed by MAS.5 (Affymetrix) and analyzed using GeneSpring GX10	Raw data was processed by MAS.5 (Affymetrix) and analyzed using GeneSpring GX10	Raw data was processed by MAS.5 (Affymetrix) and analyzed using GeneSpring GX10	Raw data was processed by MAS.5 (Affymetrix) and analyzed using GeneSpring GX10	Raw data was processed by MAS.5 (Affymetrix) and analyzed using GeneSpring GX10	Raw data was processed by MAS.5 (Affymetrix) and analyzed using GeneSpring GX10	Raw data was processed by MAS.5 (Affymetrix) and analyzed using GeneSpring GX10	Raw data was processed by MAS.5 (Affymetrix) and analyzed using GeneSpring GX10	Raw data was processed by MAS.5 (Affymetrix) and analyzed using GeneSpring GX10	Raw data was processed by MAS.5 (Affymetrix) and analyzed using GeneSpring GX10	Raw data was processed by MAS.5 (Affymetrix) and analyzed using GeneSpring GX10	Raw data was processed by MAS.5 (Affymetrix) and analyzed using GeneSpring GX10	Raw data was processed by MAS.5 (Affymetrix) and analyzed using GeneSpring GX10	Raw data was processed by MAS.5 (Affymetrix) and analyzed using GeneSpring GX10	Raw data was processed by MAS.5 (Affymetrix) and analyzed using GeneSpring GX10	Raw data was processed by MAS.5 (Affymetrix) and analyzed using GeneSpring GX10	Raw data was processed by MAS.5 (Affymetrix) and analyzed using GeneSpring GX10	Raw data was processed by MAS.5 (Affymetrix) and analyzed using GeneSpring GX10	Raw data was processed by MAS.5 (Affymetrix) and analyzed using GeneSpring GX10	Raw data was processed by MAS.5 (Affymetrix) and analyzed using GeneSpring GX10	Raw data was processed by MAS.5 (Affymetrix) and analyzed using GeneSpring GX10	Raw data was processed by MAS.5 (Affymetrix) and analyzed using GeneSpring GX10	Raw data was processed by MAS.5 (Affymetrix) and analyzed using GeneSpring GX10	Raw data was processed by MAS.5 (Affymetrix) and analyzed using GeneSpring GX10	Raw data was processed by MAS.5 (Affymetrix) and analyzed using GeneSpring GX10
!Sample_platform_id	GPL570	GPL570	GPL570	GPL570	GPL570	GPL570	GPL570	GPL570	GPL570	GPL570	GPL570	GPL570	GPL570	GPL570	GPL570	GPL570	GPL570	GPL570	GPL570	GPL570	GPL570	GPL570	GPL570	GPL570	GPL570	GPL570	GPL570	GPL570	GPL570	GPL570	GPL570	GPL570	GPL570	GPL570	GPL570	GPL570	GPL570	GPL570	GPL570	GPL570	GPL570	GPL570	GPL570	GPL570	GPL570	GPL570	GPL570	GPL570	GPL570
!Sample_contact_name	John,A,Copland	John,A,Copland	John,A,Copland	John,A,Copland	John,A,Copland	John,A,Copland	John,A,Copland	John,A,Copland	John,A,Copland	John,A,Copland	John,A,Copland	John,A,Copland	John,A,Copland	John,A,Copland	John,A,Copland	John,A,Copland	John,A,Copland	John,A,Copland	John,A,Copland	John,A,Copland	John,A,Copland	John,A,Copland	John,A,Copland	John,A,Copland	John,A,Copland	John,A,Copland	John,A,Copland	John,A,Copland	John,A,Copland	John,A,Copland	John,A,Copland	John,A,Copland	John,A,Copland	John,A,Copland	John,A,Copland	John,A,Copland	John,A,Copland	John,A,Copland	John,A,Copland	John,A,Copland	John,A,Copland	John,A,Copland	John,A,Copland	John,A,Copland	John,A,Copland	John,A,Copland	John,A,Copland	John,A,Copland	John,A,Copland
!Sample_contact_laboratory	Copland Lab	Copland Lab	Copland Lab	Copland Lab	Copland Lab	Copland Lab	Copland Lab	Copland Lab	Copland Lab	Copland Lab	Copland Lab	Copland Lab	Copland Lab	Copland Lab	Copland Lab	Copland Lab	Copland Lab	Copland Lab	Copland Lab	Copland Lab	Copland Lab	Copland Lab	Copland Lab	Copland Lab	Copland Lab	Copland Lab	Copland Lab	Copland Lab	Copland Lab	Copland Lab	Copland Lab	Copland Lab	Copland Lab	Copland Lab	Copland Lab	Copland Lab	Copland Lab	Copland Lab	Copland Lab	Copland Lab	Copland Lab	Copland Lab	Copland Lab	Copland Lab	Copland Lab	Copland Lab	Copland Lab	Copland Lab	Copland Lab
!Sample_contact_department	Cancer Research	Cancer Research	Cancer Research	Cancer Research	Cancer Research	Cancer Research	Cancer Research	Cancer Research	Cancer Research	Cancer Research	Cancer Research	Cancer Research	Cancer Research	Cancer Research	Cancer Research	Cancer Research	Cancer Research	Cancer Research	Cancer Research	Cancer Research	Cancer Research	Cancer Research	Cancer Research	Cancer Research	Cancer Research	Cancer Research	Cancer Research	Cancer Research	Cancer Research	Cancer Research	Cancer Research	Cancer Research	Cancer Research	Cancer Research	Cancer Research	Cancer Research	Cancer Research	Cancer Research	Cancer Research	Cancer Research	Cancer Research	Cancer Research	Cancer Research	Cancer Research	Cancer Research	Cancer Research	Cancer Research	Cancer Research	Cancer Research
!Sample_contact_institute	The Mayo Clinic, Jacksonville FL	The Mayo Clinic, Jacksonville FL	The Mayo Clinic, Jacksonville FL	The Mayo Clinic, Jacksonville FL	The Mayo Clinic, Jacksonville FL	The Mayo Clinic, Jacksonville FL	The Mayo Clinic, Jacksonville FL	The Mayo Clinic, Jacksonville FL	The Mayo Clinic, Jacksonville FL	The Mayo Clinic, Jacksonville FL	The Mayo Clinic, Jacksonville FL	The Mayo Clinic, Jacksonville FL	The Mayo Clinic, Jacksonville FL	The Mayo Clinic, Jacksonville FL	The Mayo Clinic, Jacksonville FL	The Mayo Clinic, Jacksonville FL	The Mayo Clinic, Jacksonville FL	The Mayo Clinic, Jacksonville FL	The Mayo Clinic, Jacksonville FL	The Mayo Clinic, Jacksonville FL	The Mayo Clinic, Jacksonville FL	The Mayo Clinic, Jacksonville FL	The Mayo Clinic, Jacksonville FL	The Mayo Clinic, Jacksonville FL	The Mayo Clinic, Jacksonville FL	The Mayo Clinic, Jacksonville FL	The Mayo Clinic, Jacksonville FL	The Mayo Clinic, Jacksonville FL	The Mayo Clinic, Jacksonville FL	The Mayo Clinic, Jacksonville FL	The Mayo Clinic, Jacksonville FL	The Mayo Clinic, Jacksonville FL	The Mayo Clinic, Jacksonville FL	The Mayo Clinic, Jacksonville FL	The Mayo Clinic, Jacksonville FL	The Mayo Clinic, Jacksonville FL	The Mayo Clinic, Jacksonville FL	The Mayo Clinic, Jacksonville FL	The Mayo Clinic, Jacksonville FL	The Mayo Clinic, Jacksonville FL	The Mayo Clinic, Jacksonville FL	The Mayo Clinic, Jacksonville FL	The Mayo Clinic, Jacksonville FL	The Mayo Clinic, Jacksonville FL	The Mayo Clinic, Jacksonville FL	The Mayo Clinic, Jacksonville FL	The Mayo Clinic, Jacksonville FL	The Mayo Clinic, Jacksonville FL	The Mayo Clinic, Jacksonville FL
!Sample_contact_address	4500 San Pablo Rd	4500 San Pablo Rd	4500 San Pablo Rd	4500 San Pablo Rd	4500 San Pablo Rd	4500 San Pablo Rd	4500 San Pablo Rd	4500 San Pablo Rd	4500 San Pablo Rd	4500 San Pablo Rd	4500 San Pablo Rd	4500 San Pablo Rd	4500 San Pablo Rd	4500 San Pablo Rd	4500 San Pablo Rd	4500 San Pablo Rd	4500 San Pablo Rd	4500 San Pablo Rd	4500 San Pablo Rd	4500 San Pablo Rd	4500 San Pablo Rd	4500 San Pablo Rd	4500 San Pablo Rd	4500 San Pablo Rd	4500 San Pablo Rd	4500 San Pablo Rd	4500 San Pablo Rd	4500 San Pablo Rd	4500 San Pablo Rd	4500 San Pablo Rd	4500 San Pablo Rd	4500 San Pablo Rd	4500 San Pablo Rd	4500 San Pablo Rd	4500 San Pablo Rd	4500 San Pablo Rd	4500 San Pablo Rd	4500 San Pablo Rd	4500 San Pablo Rd	4500 San Pablo Rd	4500 San Pablo Rd	4500 San Pablo Rd	4500 San Pablo Rd	4500 San Pablo Rd	4500 San Pablo Rd	4500 San Pablo Rd	4500 San Pablo Rd	4500 San Pablo Rd	4500 San Pablo Rd
!Sample_contact_city	Jacksonville	Jacksonville	Jacksonville	Jacksonville	Jacksonville	Jacksonville	Jacksonville	Jacksonville	Jacksonville	Jacksonville	Jacksonville	Jacksonville	Jacksonville	Jacksonville	Jacksonville	Jacksonville	Jacksonville	Jacksonville	Jacksonville	Jacksonville	Jacksonville	Jacksonville	Jacksonville	Jacksonville	Jacksonville	Jacksonville	Jacksonville	Jacksonville	Jacksonville	Jacksonville	Jacksonville	Jacksonville	Jacksonville	Jacksonville	Jacksonville	Jacksonville	Jacksonville	Jacksonville	Jacksonville	Jacksonville	Jacksonville	Jacksonville	Jacksonville	Jacksonville	Jacksonville	Jacksonville	Jacksonville	Jacksonville	Jacksonville
!Sample_contact_state	Florida	Florida	Florida	Florida	Florida	Florida	Florida	Florida	Florida	Florida	Florida	Florida	Florida	Florida	Florida	Florida	Florida	Florida	Florida	Florida	Florida	Florida	Florida	Florida	Florida	Florida	Florida	Florida	Florida	Florida	Florida	Florida	Florida	Florida	Florida	Florida	Florida	Florida	Florida	Florida	Florida	Florida	Florida	Florida	Florida	Florida	Florida	Florida	Florida
!Sample_contact_zip/postal_code	32224	32224	32224	32224	32224	32224	32224	32224	32224	32224	32224	32224	32224	32224	32224	32224	32224	32224	32224	32224	32224	32224	32224	32224	32224	32224	32224	32224	32224	32224	32224	32224	32224	32224	32224	32224	32224	32224	32224	32224	32224	32224	32224	32224	32224	32224	32224	32224	32224
!Sample_contact_country	USA	USA	USA	USA	USA	USA	USA	USA	USA	USA	USA	USA	USA	USA	USA	USA	USA	USA	USA	USA	USA	USA	USA	USA	USA	USA	USA	USA	USA	USA	USA	USA	USA	USA	USA	USA	USA	USA	USA	USA	USA	USA	USA	USA	USA	USA	USA	USA	USA
!Sample_supplementary_file	ftp://ftp.ncbi.nlm.nih.gov/geo/samples/GSM1300nnn/GSM1300062/suppl/GSM1300062_Cop048HG-U133_Plus_2.cel.gz	ftp://ftp.ncbi.nlm.nih.gov/geo/samples/GSM1300nnn/GSM1300063/suppl/GSM1300063_Cop049HG-U133_Plus_2.cel.gz	ftp://ftp.ncbi.nlm.nih.gov/geo/samples/GSM1300nnn/GSM1300064/suppl/GSM1300064_Cop050HG-U133_Plus_2.cel.gz	ftp://ftp.ncbi.nlm.nih.gov/geo/samples/GSM1300nnn/GSM1300065/suppl/GSM1300065_Cop051HG-U133_Plus_2.cel.gz	ftp://ftp.ncbi.nlm.nih.gov/geo/samples/GSM1300nnn/GSM1300066/suppl/GSM1300066_Cop052HG-U133_Plus_2.cel.gz	ftp://ftp.ncbi.nlm.nih.gov/geo/samples/GSM1300nnn/GSM1300067/suppl/GSM1300067_Cop053HG-U133_Plus_2.cel.gz	ftp://ftp.ncbi.nlm.nih.gov/geo/samples/GSM1300nnn/GSM1300068/suppl/GSM1300068_Cop054HG-U133_Plus_2.cel.gz	ftp://ftp.ncbi.nlm.nih.gov/geo/samples/GSM1300nnn/GSM1300069/suppl/GSM1300069_Cop055HG-U133_Plus_2.cel.gz	ftp://ftp.ncbi.nlm.nih.gov/geo/samples/GSM1300nnn/GSM1300070/suppl/GSM1300070_Cop056HG-U133_Plus_2.cel.gz	ftp://ftp.ncbi.nlm.nih.gov/geo/samples/GSM1300nnn/GSM1300071/suppl/GSM1300071_Cop057HG-U133_Plus_2.cel.gz	ftp://ftp.ncbi.nlm.nih.gov/geo/samples/GSM1300nnn/GSM1300072/suppl/GSM1300072_Cop058HG-U133_Plus_2.cel.gz	ftp://ftp.ncbi.nlm.nih.gov/geo/samples/GSM1300nnn/GSM1300073/suppl/GSM1300073_Cop059HG-U133_Plus_2.cel.gz	ftp://ftp.ncbi.nlm.nih.gov/geo/samples/GSM1300nnn/GSM1300074/suppl/GSM1300074_Cop060HG-U133_Plus_2.cel.gz	ftp://ftp.ncbi.nlm.nih.gov/geo/samples/GSM1300nnn/GSM1300075/suppl/GSM1300075_Cop061HG-U133_Plus_2.cel.gz	ftp://ftp.ncbi.nlm.nih.gov/geo/samples/GSM1300nnn/GSM1300076/suppl/GSM1300076_Cop062HG-U133_Plus_2.cel.gz	ftp://ftp.ncbi.nlm.nih.gov/geo/samples/GSM1300nnn/GSM1300077/suppl/GSM1300077_Cop063HG-U133_Plus_2.cel.gz	ftp://ftp.ncbi.nlm.nih.gov/geo/samples/GSM1300nnn/GSM1300078/suppl/GSM1300078_Cop064HG-U133_Plus_2.cel.gz	ftp://ftp.ncbi.nlm.nih.gov/geo/samples/GSM1300nnn/GSM1300079/suppl/GSM1300079_Cop065HG-U133_Plus_2.cel.gz	ftp://ftp.ncbi.nlm.nih.gov/geo/samples/GSM1300nnn/GSM1300080/suppl/GSM1300080_Cop066HG-U133_Plus_2.cel.gz	ftp://ftp.ncbi.nlm.nih.gov/geo/samples/GSM1300nnn/GSM1300081/suppl/GSM1300081_Cop067HG-U133_Plus_2.cel.gz	ftp://ftp.ncbi.nlm.nih.gov/geo/samples/GSM1300nnn/GSM1300082/suppl/GSM1300082_Cop068HG-U133_Plus_2.cel.gz	ftp://ftp.ncbi.nlm.nih.gov/geo/samples/GSM1300nnn/GSM1300083/suppl/GSM1300083_Cop069HG-U133_Plus_2.cel.gz	ftp://ftp.ncbi.nlm.nih.gov/geo/samples/GSM1300nnn/GSM1300084/suppl/GSM1300084_Cop070HG-U133_Plus_2.cel.gz	ftp://ftp.ncbi.nlm.nih.gov/geo/samples/GSM1300nnn/GSM1300085/suppl/GSM1300085_Cop071HG-U133_Plus_2.cel.gz	ftp://ftp.ncbi.nlm.nih.gov/geo/samples/GSM1300nnn/GSM1300086/suppl/GSM1300086_Cop072HG-U133_Plus_2.cel.gz	ftp://ftp.ncbi.nlm.nih.gov/geo/samples/GSM1300nnn/GSM1300087/suppl/GSM1300087_Cop073HG-U133_Plus_2.cel.gz	ftp://ftp.ncbi.nlm.nih.gov/geo/samples/GSM1300nnn/GSM1300088/suppl/GSM1300088_Cop074HG-U133_Plus_2.cel.gz	ftp://ftp.ncbi.nlm.nih.gov/geo/samples/GSM1300nnn/GSM1300089/suppl/GSM1300089_Cop075HG-U133_Plus_2.cel.gz	ftp://ftp.ncbi.nlm.nih.gov/geo/samples/GSM1300nnn/GSM1300090/suppl/GSM1300090_Cop076HG-U133_Plus_2.cel.gz	ftp://ftp.ncbi.nlm.nih.gov/geo/samples/GSM1300nnn/GSM1300091/suppl/GSM1300091_Cop077HG-U133_Plus_2.cel.gz	ftp://ftp.ncbi.nlm.nih.gov/geo/samples/GSM1300nnn/GSM1300092/suppl/GSM1300092_Cop078HG-U133_Plus_2.cel.gz	ftp://ftp.ncbi.nlm.nih.gov/geo/samples/GSM1300nnn/GSM1300093/suppl/GSM1300093_Cop079HG-U133_Plus_2.cel.gz	ftp://ftp.ncbi.nlm.nih.gov/geo/samples/GSM1300nnn/GSM1300094/suppl/GSM1300094_Cop080HG-U133_Plus_2.cel.gz	ftp://ftp.ncbi.nlm.nih.gov/geo/samples/GSM1300nnn/GSM1300095/suppl/GSM1300095_Cop081HG-U133_Plus_2.cel.gz	ftp://ftp.ncbi.nlm.nih.gov/geo/samples/GSM1300nnn/GSM1300096/suppl/GSM1300096_Cop082HG-U133_Plus_2.cel.gz	ftp://ftp.ncbi.nlm.nih.gov/geo/samples/GSM1300nnn/GSM1300097/suppl/GSM1300097_Cop083HG-U133_Plus_2.cel.gz	ftp://ftp.ncbi.nlm.nih.gov/geo/samples/GSM1300nnn/GSM1300098/suppl/GSM1300098_Cop084HG-U133_Plus_2.cel.gz	ftp://ftp.ncbi.nlm.nih.gov/geo/samples/GSM1300nnn/GSM1300099/suppl/GSM1300099_Cop085HG-U133_Plus_2.cel.gz	ftp://ftp.ncbi.nlm.nih.gov/geo/samples/GSM1300nnn/GSM1300100/suppl/GSM1300100_Cop086HG-U133_Plus_2.cel.gz	ftp://ftp.ncbi.nlm.nih.gov/geo/samples/GSM1300nnn/GSM1300101/suppl/GSM1300101_Cop087HG-U133_Plus_2.cel.gz	ftp://ftp.ncbi.nlm.nih.gov/geo/samples/GSM1300nnn/GSM1300102/suppl/GSM1300102_Cop088HG-U133_Plus_2.cel.gz	ftp://ftp.ncbi.nlm.nih.gov/geo/samples/GSM1300nnn/GSM1300103/suppl/GSM1300103_Cop089HG-U133_Plus_2.cel.gz	ftp://ftp.ncbi.nlm.nih.gov/geo/samples/GSM1300nnn/GSM1300104/suppl/GSM1300104_Cop090HG-U133_Plus_2.cel.gz	ftp://ftp.ncbi.nlm.nih.gov/geo/samples/GSM1300nnn/GSM1300105/suppl/GSM1300105_Cop091HG-U133_Plus_2.cel.gz	ftp://ftp.ncbi.nlm.nih.gov/geo/samples/GSM1300nnn/GSM1300106/suppl/GSM1300106_Cop092HG-U133_Plus_2.cel.gz	ftp://ftp.ncbi.nlm.nih.gov/geo/samples/GSM1300nnn/GSM1300107/suppl/GSM1300107_Cop093HG-U133_Plus_2.cel.gz	ftp://ftp.ncbi.nlm.nih.gov/geo/samples/GSM1300nnn/GSM1300108/suppl/GSM1300108_Cop094HG-U133_Plus_2.cel.gz	ftp://ftp.ncbi.nlm.nih.gov/geo/samples/GSM1300nnn/GSM1300109/suppl/GSM1300109_Cop095HG-U133_Plus_2.cel.gz	ftp://ftp.ncbi.nlm.nih.gov/geo/samples/GSM1300nnn/GSM1300110/suppl/GSM1300110_Cop098HG-U133_Plus_2.cel.gz
!Sample_data_row_count	54675	54675	54675	54675	54675	54675	54675	54675	54675	54675	54675	54675	54675	54675	54675	54675	54675	54675	54675	54675	54675	54675	54675	54675	54675	54675	54675	54675	54675	54675	54675	54675	54675	54675	54675	54675	54675	54675	54675	54675	54675	54675	54675	54675	54675	54675	54675	54675	54675
!series_matrix_table_begin
ID_REF	GSM1300062	GSM1300063	GSM1300064	GSM1300065	GSM1300066	GSM1300067	GSM1300068	GSM1300069	GSM1300070	GSM1300071	GSM1300072	GSM1300073	GSM1300074	GSM1300075	GSM1300076	GSM1300077	GSM1300078	GSM1300079	GSM1300080	GSM1300081	GSM1300082	GSM1300083	GSM1300084	GSM1300085	GSM1300086	GSM1300087	GSM1300088	GSM1300089	GSM1300090	GSM1300091	GSM1300092	GSM1300093	GSM1300094	GSM1300095	GSM1300096	GSM1300097	GSM1300098	GSM1300099	GSM1300100	GSM1300101	GSM1300102	GSM1300103	GSM1300104	GSM1300105	GSM1300106	GSM1300107	GSM1300108	GSM1300109	GSM1300110
229538_s_at	95.459	61.5572	204.881	160.438	148.313	73.0132	302.24	13.8076	110.629	24.3213	120.102	64.4403	233.845	62.5529	167.66	62.8944	172.698	109.638	111.853	115.889	113.302	156.63	146.604	166.665	182.858	141.692	190.792	89.8055	84.4217	116.66	161.487	144.526	135.275	98.8693	104.813	100.905	135.672	121.693	78.8389	62.8994	225.457	68.8524	199.732	78.8875	112.704	76.1633	213.406	108.318	198.314
[truncated: 95 more columns]
