# Supplementary material for: IQGAP3 in clear cell renal cell carcinoma contributes to drug resistance and genome stability
Source: PeerJ. 2022 Oct 18;10:e14201. doi: 10.7717/peerj.14201 (PMC9586079; doi:10.7717/peerj.14201)
Supplement: Supplemental Information 1 [file peerj-10-14201-s001.zip › Supplemental file Raw data-0824/Supplemental file-Raw data for Figure 1F.xlsx]

## Sheet: Sheet1
!Series_title	Genome-wide analysis of gene expression patterns in human kidney cancer [patients with metastasis]
!Series_geo_accession	GSE66271
!Series_status	Public on Aug 31 2016
!Series_submission_date	Feb 24 2015
!Series_last_update_date	Jul 24 2019
!Series_pubmed_id	26859141
!Series_pubmed_id	27336447
!Series_summary	To investigate the mechanisms of kidney tumor progression and metastasis, we performed expression profiling of human kidney cancer and benign tissues.
!Series_overall_design	mRNA microarray expression analysis was performed by using 26 matched malignant and non-malignant kidney tissue samples from 13 ccRCC patients with diagnosed metastasis.
!Series_type	Expression profiling by array
!Series_contributor	Klaus,,Jung
!Series_contributor	Hellmuth,A,Meyer
!Series_sample_id	GSM1618415 GSM1618416 GSM1618417 GSM1618418 GSM1618419 GSM1618420 GSM1618421 GSM1618422 GSM1618423 GSM1618424 GSM1618425 GSM1618426 GSM1618427 GSM1618428 GSM1618429 GSM1618430 GSM1618431 GSM1618432 GSM1618433 GSM1618434 GSM1618435 GSM1618436 GSM1618437 GSM1618438 GSM1618439 GSM1618440
!Series_contact_name	Klaus,,Jung
!Series_contact_laboratory	Research Division
!Series_contact_department	Dept. of Urology
!Series_contact_institute	University Hospital Charit茅
!Series_contact_address	Schumannstr. 20/21
!Series_contact_city	Berlin
!Series_contact_zip/postal_code	10117
!Series_contact_country	Germany
!Series_supplementary_file	ftp://ftp.ncbi.nlm.nih.gov/geo/series/GSE66nnn/GSE66271/suppl/GSE66271_RAW.tar
!Series_platform_id	GPL570
!Series_platform_taxid	9606
!Series_sample_taxid	9606
!Series_relation	SubSeries of: GSE66272
!Series_relation	BioProject: https://www.ncbi.nlm.nih.gov/bioproject/PRJNA276296
!Sample_title	primary ccRCC, patient 1_K235_NC	adj. normal kidney sample, patient 1_K235_NN	primary tumor, patient 2_K282_NC	adj. normal kidney sample, patient 2_K282_NN	primary ccRCC, patient 3_K285_NC	adj. normal kidney sample, patient 3_K285_NN	primary ccRCC, patient 4_K296_NC	adj. normal kidney sample, patient 4_K296_NN	primary ccRCC, patient 5_K319_NC	adj. normal kidney sample, patient 5_K319_NN	primary ccRCC, patient 6_K417_NC	adj. normal kidney sample, patient 6_K417_NN	primary ccRCC, patient 7_K458_NC	adj. normal kidney sample, patient 7_K458_NN	primary ccRCC, patient 8_K470_NC	adj. normal kidney sample, patient 8_K470_NN	primary ccRCC, patient 9_K594_NC	adj. normal kidney sample, patient 9_K594_NN	primary ccRCC, patient 10_K765_NC	adj. normal kidney sample, patient 10_K765_NN	primary ccRCC, patient 11_K770_NC	adj. normal kidney sample, patient 11_K770_NN	primary ccRCC, patient 12_K779_NC	adj. normal kidney sample, patient 12_K779_NN	primary ccRCC, patient 13_K851_NC	adj. normal kidney sample, patient 13_K851_NN
!Sample_geo_accession	GSM1618415	GSM1618416	GSM1618417	GSM1618418	GSM1618419	GSM1618420	GSM1618421	GSM1618422	GSM1618423	GSM1618424	GSM1618425	GSM1618426	GSM1618427	GSM1618428	GSM1618429	GSM1618430	GSM1618431	GSM1618432	GSM1618433	GSM1618434	GSM1618435	GSM1618436	GSM1618437	GSM1618438	GSM1618439	GSM1618440
!Sample_status	Public on Aug 31 2016	Public on Aug 31 2016	Public on Aug 31 2016	Public on Aug 31 2016	Public on Aug 31 2016	Public on Aug 31 2016	Public on Aug 31 2016	Public on Aug 31 2016	Public on Aug 31 2016	Public on Aug 31 2016	Public on Aug 31 2016	Public on Aug 31 2016	Public on Aug 31 2016	Public on Aug 31 2016	Public on Aug 31 2016	Public on Aug 31 2016	Public on Aug 31 2016	Public on Aug 31 2016	Public on Aug 31 2016	Public on Aug 31 2016	Public on Aug 31 2016	Public on Aug 31 2016	Public on Aug 31 2016	Public on Aug 31 2016	Public on Aug 31 2016	Public on Aug 31 2016
!Sample_submission_date	Feb 24 2015	Feb 24 2015	Feb 24 2015	Feb 24 2015	Feb 24 2015	Feb 24 2015	Feb 24 2015	Feb 24 2015	Feb 24 2015	Feb 24 2015	Feb 24 2015	Feb 24 2015	Feb 24 2015	Feb 24 2015	Feb 24 2015	Feb 24 2015	Feb 24 2015	Feb 24 2015	Feb 24 2015	Feb 24 2015	Feb 24 2015	Feb 24 2015	Feb 24 2015	Feb 24 2015	Feb 24 2015	Feb 24 2015
!Sample_last_update_date	Aug 31 2016	Aug 31 2016	Aug 31 2016	Aug 31 2016	Aug 31 2016	Aug 31 2016	Aug 31 2016	Aug 31 2016	Aug 31 2016	Aug 31 2016	Aug 31 2016	Aug 31 2016	Aug 31 2016	Aug 31 2016	Aug 31 2016	Aug 31 2016	Aug 31 2016	Aug 31 2016	Aug 31 2016	Aug 31 2016	Aug 31 2016	Aug 31 2016	Aug 31 2016	Aug 31 2016	Aug 31 2016	Aug 31 2016
!Sample_type	RNA	RNA	RNA	RNA	RNA	RNA	RNA	RNA	RNA	RNA	RNA	RNA	RNA	RNA	RNA	RNA	RNA	RNA	RNA	RNA	RNA	RNA	RNA	RNA	RNA	RNA
!Sample_channel_count	1	1	1	1	1	1	1	1	1	1	1	1	1	1	1	1	1	1	1	1	1	1	1	1	1	1
!Sample_source_name_ch1	kidney	kidney	kidney	kidney	kidney	kidney	kidney	kidney	kidney	kidney	kidney	kidney	kidney	kidney	kidney	kidney	kidney	kidney	kidney	kidney	kidney	kidney	kidney	kidney	kidney	kidney
!Sample_organism_ch1	Homo sapiens	Homo sapiens	Homo sapiens	Homo sapiens	Homo sapiens	Homo sapiens	Homo sapiens	Homo sapiens	Homo sapiens	Homo sapiens	Homo sapiens	Homo sapiens	Homo sapiens	Homo sapiens	Homo sapiens	Homo sapiens	Homo sapiens	Homo sapiens	Homo sapiens	Homo sapiens	Homo sapiens	Homo sapiens	Homo sapiens	Homo sapiens	Homo sapiens	Homo sapiens
!Sample_characteristics_ch1	tissue: ccRCC	tissue: adj.normal	tissue: sarcoma	tissue: adj.normal	tissue: ccRCC	tissue: adj.normal	tissue: ccRCC	tissue: adj.normal	tissue: ccRCC	tissue: adj.normal	tissue: ccRCC	tissue: adj.normal	tissue: ccRCC	tissue: adj.normal	tissue: ccRCC	tissue: adj.normal	tissue: ccRCC	tissue: adj.normal	tissue: ccRCC	tissue: adj.normal	tissue: ccRCC	tissue: adj.normal	tissue: ccRCC	tissue: adj.normal	tissue: ccRCC	tissue: adj.normal
!Sample_characteristics_ch1	tumor staging: pT4	metastasis: M1	tumor staging: pT3	metastasis: M1	tumor staging: pT3	metastasis: M1	tumor staging: pT3	metastasis: M1	tumor staging: pT3	metastasis: M1	tumor staging: pT3	metastasis: M1	tumor staging: pT1	metastasis: M1	tumor staging: pT1	metastasis: M1	tumor staging: pT3	metastasis: M1	tumor staging: pT3	metastasis: M1	tumor staging: pT3	metastasis: M1	tumor staging: pT3	metastasis: M1	tumor staging: pT3	metastasis: M1
!Sample_characteristics_ch1	grading: 4	age: 52	grading: 4	age: 74	grading: 3	age: 75	grading: 3	age: 75	grading: 3	age: 62	grading: 2	age: 62	grading: 3	age: 58	grading: 2	age: 74	grading: 2	age: 59	grading: 3	age: 65	grading: 3	age: 57	grading: 3	age: 40	grading: 3	age: 74
!Sample_characteristics_ch1	metastasis: M1	Sex: male	metastasis: M1	Sex: male	metastasis: M1	Sex: female	metastasis: M1	Sex: male	metastasis: M1	Sex: male	metastasis: M1	Sex: male	metastasis: M1	Sex: male	metastasis: M1	Sex: male	metastasis: M1	Sex: female	metastasis: M1	Sex: female	metastasis: M1	Sex: female	metastasis: M1	Sex: female	metastasis: M1	Sex: male
!Sample_characteristics_ch1	age: 52		age: 74		age: 75		age: 75		age: 62		age: 62		age: 58		age: 74		age: 59		age: 65		age: 57		age: 40		age: 74
!Sample_characteristics_ch1	Sex: male		Sex: male		Sex: male		Sex: female		Sex: male		Sex: male		Sex: male		Sex: male		Sex: female		Sex: female		Sex: female		Sex: female		Sex: male
!Sample_treatment_protocol_ch1	Immediate stabilization of tissue after surgery in RNAlater RNA Stabilization Reagent (Qiagen, Hilden, Germany; Cat.no. 76104)	Immediate stabilization of tissue after surgery in RNAlater RNA Stabilization Reagent (Qiagen, Hilden, Germany; Cat.no. 76104)	Immediate stabilization of tissue after surgery in RNAlater RNA Stabilization Reagent (Qiagen, Hilden, Germany; Cat.no. 76104)	Immediate stabilization of tissue after surgery in RNAlater RNA Stabilization Reagent (Qiagen, Hilden, Germany; Cat.no. 76104)	Immediate stabilization of tissue after surgery in RNAlater RNA Stabilization Reagent (Qiagen, Hilden, Germany; Cat.no. 76104)	Immediate stabilization of tissue after surgery in RNAlater RNA Stabilization Reagent (Qiagen, Hilden, Germany; Cat.no. 76104)	Immediate stabilization of tissue after surgery in RNAlater RNA Stabilization Reagent (Qiagen, Hilden, Germany; Cat.no. 76104)	Immediate stabilization of tissue after surgery in RNAlater RNA Stabilization Reagent (Qiagen, Hilden, Germany; Cat.no. 76104)	Immediate stabilization of tissue after surgery in RNAlater RNA Stabilization Reagent (Qiagen, Hilden, Germany; Cat.no. 76104)	Immediate stabilization of tissue after surgery in RNAlater RNA Stabilization Reagent (Qiagen, Hilden, Germany; Cat.no. 76104)	Immediate stabilization of tissue after surgery in RNAlater RNA Stabilization Reagent (Qiagen, Hilden, Germany; Cat.no. 76104)	Immediate stabilization of tissue after surgery in RNAlater RNA Stabilization Reagent (Qiagen, Hilden, Germany; Cat.no. 76104)	Immediate stabilization of tissue after surgery in RNAlater RNA Stabilization Reagent (Qiagen, Hilden, Germany; Cat.no. 76104)	Immediate stabilization of tissue after surgery in RNAlater RNA Stabilization Reagent (Qiagen, Hilden, Germany; Cat.no. 76104)	Immediate stabilization of tissue after surgery in RNAlater RNA Stabilization Reagent (Qiagen, Hilden, Germany; Cat.no. 76104)	Immediate stabilization of tissue after surgery in RNAlater RNA Stabilization Reagent (Qiagen, Hilden, Germany; Cat.no. 76104)	Immediate stabilization of tissue after surgery in RNAlater RNA Stabilization Reagent (Qiagen, Hilden, Germany; Cat.no. 76104)	Immediate stabilization of tissue after surgery in RNAlater RNA Stabilization Reagent (Qiagen, Hilden, Germany; Cat.no. 76104)	Immediate stabilization of tissue after surgery in RNAlater RNA Stabilization Reagent (Qiagen, Hilden, Germany; Cat.no. 76104)	Immediate stabilization of tissue after surgery in RNAlater RNA Stabilization Reagent (Qiagen, Hilden, Germany; Cat.no. 76104)	Immediate stabilization of tissue after surgery in RNAlater RNA Stabilization Reagent (Qiagen, Hilden, Germany; Cat.no. 76104)	Immediate stabilization of tissue after surgery in RNAlater RNA Stabilization Reagent (Qiagen, Hilden, Germany; Cat.no. 76104)	Immediate stabilization of tissue after surgery in RNAlater RNA Stabilization Reagent (Qiagen, Hilden, Germany; Cat.no. 76104)	Immediate stabilization of tissue after surgery in RNAlater RNA Stabilization Reagent (Qiagen, Hilden, Germany; Cat.no. 76104)	Immediate stabilization of tissue after surgery in RNAlater RNA Stabilization Reagent (Qiagen, Hilden, Germany; Cat.no. 76104)	Immediate stabilization of tissue after surgery in RNAlater RNA Stabilization Reagent (Qiagen, Hilden, Germany; Cat.no. 76104)
!Sample_molecule_ch1	total RNA	total RNA	total RNA	total RNA	total RNA	total RNA	total RNA	total RNA	total RNA	total RNA	total RNA	total RNA	total RNA	total RNA	total RNA	total RNA	total RNA	total RNA	total RNA	total RNA	total RNA	total RNA	total RNA	total RNA	total RNA	total RNA
!Sample_extract_protocol_ch1	Isolation according to the instruction using RNeasyMini Kit (Qiagen, Hilden, Germany; Cat.no. 74104)	Isolation according to the instruction using RNeasyMini Kit (Qiagen, Hilden, Germany; Cat.no. 74104)	Isolation according to the instruction using RNeasyMini Kit (Qiagen, Hilden, Germany; Cat.no. 74104)	Isolation according to the instruction using RNeasyMini Kit (Qiagen, Hilden, Germany; Cat.no. 74104)	Isolation according to the instruction using RNeasyMini Kit (Qiagen, Hilden, Germany; Cat.no. 74104)	Isolation according to the instruction using RNeasyMini Kit (Qiagen, Hilden, Germany; Cat.no. 74104)	Isolation according to the instruction using RNeasyMini Kit (Qiagen, Hilden, Germany; Cat.no. 74104)	Isolation according to the instruction using RNeasyMini Kit (Qiagen, Hilden, Germany; Cat.no. 74104)	Isolation according to the instruction using RNeasyMini Kit (Qiagen, Hilden, Germany; Cat.no. 74104)	Isolation according to the instruction using RNeasyMini Kit (Qiagen, Hilden, Germany; Cat.no. 74104)	Isolation according to the instruction using RNeasyMini Kit (Qiagen, Hilden, Germany; Cat.no. 74104)	Isolation according to the instruction using RNeasyMini Kit (Qiagen, Hilden, Germany; Cat.no. 74104)	Isolation according to the instruction using RNeasyMini Kit (Qiagen, Hilden, Germany; Cat.no. 74104)	Isolation according to the instruction using RNeasyMini Kit (Qiagen, Hilden, Germany; Cat.no. 74104)	Isolation according to the instruction using RNeasyMini Kit (Qiagen, Hilden, Germany; Cat.no. 74104)	Isolation according to the instruction using RNeasyMini Kit (Qiagen, Hilden, Germany; Cat.no. 74104)	Isolation according to the instruction using RNeasyMini Kit (Qiagen, Hilden, Germany; Cat.no. 74104)	Isolation according to the instruction using RNeasyMini Kit (Qiagen, Hilden, Germany; Cat.no. 74104)	Isolation according to the instruction using RNeasyMini Kit (Qiagen, Hilden, Germany; Cat.no. 74104)	Isolation according to the instruction using RNeasyMini Kit (Qiagen, Hilden, Germany; Cat.no. 74104)	Isolation according to the instruction using RNeasyMini Kit (Qiagen, Hilden, Germany; Cat.no. 74104)	Isolation according to the instruction using RNeasyMini Kit (Qiagen, Hilden, Germany; Cat.no. 74104)	Isolation according to the instruction using RNeasyMini Kit (Qiagen, Hilden, Germany; Cat.no. 74104)	Isolation according to the instruction using RNeasyMini Kit (Qiagen, Hilden, Germany; Cat.no. 74104)	Isolation according to the instruction using RNeasyMini Kit (Qiagen, Hilden, Germany; Cat.no. 74104)	Isolation according to the instruction using RNeasyMini Kit (Qiagen, Hilden, Germany; Cat.no. 74104)
!Sample_label_ch1	Biotin	Biotin	Biotin	Biotin	Biotin	Biotin	Biotin	Biotin	Biotin	Biotin	Biotin	Biotin	Biotin	Biotin	Biotin	Biotin	Biotin	Biotin	Biotin	Biotin	Biotin	Biotin	Biotin	Biotin	Biotin	Biotin
!Sample_label_protocol_ch1	Biotinylated cRNA were prepared and fragmentated according to the standard Affymetrix protocol	Biotinylated cRNA were prepared and fragmentated according to the standard Affymetrix protocol	Biotinylated cRNA were prepared and fragmentated according to the standard Affymetrix protocol	Biotinylated cRNA were prepared and fragmentated according to the standard Affymetrix protocol	Biotinylated cRNA were prepared and fragmentated according to the standard Affymetrix protocol	Biotinylated cRNA were prepared and fragmentated according to the standard Affymetrix protocol	Biotinylated cRNA were prepared and fragmentated according to the standard Affymetrix protocol	Biotinylated cRNA were prepared and fragmentated according to the standard Affymetrix protocol	Biotinylated cRNA were prepared and fragmentated according to the standard Affymetrix protocol	Biotinylated cRNA were prepared and fragmentated according to the standard Affymetrix protocol	Biotinylated cRNA were prepared and fragmentated according to the standard Affymetrix protocol	Biotinylated cRNA were prepared and fragmentated according to the standard Affymetrix protocol	Biotinylated cRNA were prepared and fragmentated according to the standard Affymetrix protocol	Biotinylated cRNA were prepared and fragmentated according to the standard Affymetrix protocol	Biotinylated cRNA were prepared and fragmentated according to the standard Affymetrix protocol	Biotinylated cRNA were prepared and fragmentated according to the standard Affymetrix protocol	Biotinylated cRNA were prepared and fragmentated according to the standard Affymetrix protocol	Biotinylated cRNA were prepared and fragmentated according to the standard Affymetrix protocol	Biotinylated cRNA were prepared and fragmentated according to the standard Affymetrix protocol	Biotinylated cRNA were prepared and fragmentated according to the standard Affymetrix protocol	Biotinylated cRNA were prepared and fragmentated according to the standard Affymetrix protocol	Biotinylated cRNA were prepared and fragmentated according to the standard Affymetrix protocol	Biotinylated cRNA were prepared and fragmentated according to the standard Affymetrix protocol	Biotinylated cRNA were prepared and fragmentated according to the standard Affymetrix protocol	Biotinylated cRNA were prepared and fragmentated according to the standard Affymetrix protocol	Biotinylated cRNA were prepared and fragmentated according to the standard Affymetrix protocol
!Sample_taxid_ch1	9606	9606	9606	9606	9606	9606	9606	9606	9606	9606	9606	9606	9606	9606	9606	9606	9606	9606	9606	9606	9606	9606	9606	9606	9606	9606
!Sample_hyb_protocol	cRNA were hybridized on Human Genome U133 Plus 2.0 Array. GeneChips were washed and stained according to the standard Affymetrix protocol	cRNA were hybridized on Human Genome U133 Plus 2.0 Array. GeneChips were washed and stained according to the standard Affymetrix protocol	cRNA were hybridized on Human Genome U133 Plus 2.0 Array. GeneChips were washed and stained according to the standard Affymetrix protocol	cRNA were hybridized on Human Genome U133 Plus 2.0 Array. GeneChips were washed and stained according to the standard Affymetrix protocol	cRNA were hybridized on Human Genome U133 Plus 2.0 Array. GeneChips were washed and stained according to the standard Affymetrix protocol	cRNA were hybridized on Human Genome U133 Plus 2.0 Array. GeneChips were washed and stained according to the standard Affymetrix protocol	cRNA were hybridized on Human Genome U133 Plus 2.0 Array. GeneChips were washed and stained according to the standard Affymetrix protocol	cRNA were hybridized on Human Genome U133 Plus 2.0 Array. GeneChips were washed and stained according to the standard Affymetrix protocol	cRNA were hybridized on Human Genome U133 Plus 2.0 Array. GeneChips were washed and stained according to the standard Affymetrix protocol	cRNA were hybridized on Human Genome U133 Plus 2.0 Array. GeneChips were washed and stained according to the standard Affymetrix protocol	cRNA were hybridized on Human Genome U133 Plus 2.0 Array. GeneChips were washed and stained according to the standard Affymetrix protocol	cRNA were hybridized on Human Genome U133 Plus 2.0 Array. GeneChips were washed and stained according to the standard Affymetrix protocol	cRNA were hybridized on Human Genome U133 Plus 2.0 Array. GeneChips were washed and stained according to the standard Affymetrix protocol	cRNA were hybridized on Human Genome U133 Plus 2.0 Array. GeneChips were washed and stained according to the standard Affymetrix protocol	cRNA were hybridized on Human Genome U133 Plus 2.0 Array. GeneChips were washed and stained according to the standard Affymetrix protocol	cRNA were hybridized on Human Genome U133 Plus 2.0 Array. GeneChips were washed and stained according to the standard Affymetrix protocol	cRNA were hybridized on Human Genome U133 Plus 2.0 Array. GeneChips were washed and stained according to the standard Affymetrix protocol	cRNA were hybridized on Human Genome U133 Plus 2.0 Array. GeneChips were washed and stained according to the standard Affymetrix protocol	cRNA were hybridized on Human Genome U133 Plus 2.0 Array. GeneChips were washed and stained according to the standard Affymetrix protocol	cRNA were hybridized on Human Genome U133 Plus 2.0 Array. GeneChips were washed and stained according to the standard Affymetrix protocol	cRNA were hybridized on Human Genome U133 Plus 2.0 Array. GeneChips were washed and stained according to the standard Affymetrix protocol	cRNA were hybridized on Human Genome U133 Plus 2.0 Array. GeneChips were washed and stained according to the standard Affymetrix protocol	cRNA were hybridized on Human Genome U133 Plus 2.0 Array. GeneChips were washed and stained according to the standard Affymetrix protocol	cRNA were hybridized on Human Genome U133 Plus 2.0 Array. GeneChips were washed and stained according to the standard Affymetrix protocol	cRNA were hybridized on Human Genome U133 Plus 2.0 Array. GeneChips were washed and stained according to the standard Affymetrix protocol	cRNA were hybridized on Human Genome U133 Plus 2.0 Array. GeneChips were washed and stained according to the standard Affymetrix protocol
!Sample_scan_protocol	After hypridisation the GeneChips were scanned according to the standard Affymetrix protocol	After hypridisation the GeneChips were scanned according to the standard Affymetrix protocol	After hypridisation the GeneChips were scanned according to the standard Affymetrix protocol	After hypridisation the GeneChips were scanned according to the standard Affymetrix protocol	After hypridisation the GeneChips were scanned according to the standard Affymetrix protocol	After hypridisation the GeneChips were scanned according to the standard Affymetrix protocol	After hypridisation the GeneChips were scanned according to the standard Affymetrix protocol	After hypridisation the GeneChips were scanned according to the standard Affymetrix protocol	After hypridisation the GeneChips were scanned according to the standard Affymetrix protocol	After hypridisation the GeneChips were scanned according to the standard Affymetrix protocol	After hypridisation the GeneChips were scanned according to the standard Affymetrix protocol	After hypridisation the GeneChips were scanned according to the standard Affymetrix protocol	After hypridisation the GeneChips were scanned according to the standard Affymetrix protocol	After hypridisation the GeneChips were scanned according to the standard Affymetrix protocol	After hypridisation the GeneChips were scanned according to the standard Affymetrix protocol	After hypridisation the GeneChips were scanned according to the standard Affymetrix protocol	After hypridisation the GeneChips were scanned according to the standard Affymetrix protocol	After hypridisation the GeneChips were scanned according to the standard Affymetrix protocol	After hypridisation the GeneChips were scanned according to the standard Affymetrix protocol	After hypridisation the GeneChips were scanned according to the standard Affymetrix protocol	After hypridisation the GeneChips were scanned according to the standard Affymetrix protocol	After hypridisation the GeneChips were scanned according to the standard Affymetrix protocol	After hypridisation the GeneChips were scanned according to the standard Affymetrix protocol	After hypridisation the GeneChips were scanned according to the standard Affymetrix protocol	After hypridisation the GeneChips were scanned according to the standard Affymetrix protocol	After hypridisation the GeneChips were scanned according to the standard Affymetrix protocol
!Sample_data_processing	Affymetrix Expression Console Software with default analysis settings were used to generate corresponding MAS5 CHP files. The CHP-files were analysed by Genespring (vers.12.6) software (normalisation: shift to 75 percentile; baseline transformation: median of all samples)	Affymetrix Expression Console Software with default analysis settings were used to generate corresponding MAS5 CHP files. The CHP-files were analysed by Genespring (vers.12.6) software (normalisation: shift to 75 percentile; baseline transformation: median of all samples)	Affymetrix Expression Console Software with default analysis settings were used to generate corresponding MAS5 CHP files. The CHP-files were analysed by Genespring (vers.12.6) software (normalisation: shift to 75 percentile; baseline transformation: median of all samples)	Affymetrix Expression Console Software with default analysis settings were used to generate corresponding MAS5 CHP files. The CHP-files were analysed by Genespring (vers.12.6) software (normalisation: shift to 75 percentile; baseline transformation: median of all samples)	Affymetrix Expression Console Software with default analysis settings were used to generate corresponding MAS5 CHP files. The CHP-files were analysed by Genespring (vers.12.6) software (normalisation: shift to 75 percentile; baseline transformation: median of all samples)	Affymetrix Expression Console Software with default analysis settings were used to generate corresponding MAS5 CHP files. The CHP-files were analysed by Genespring (vers.12.6) software (normalisation: shift to 75 percentile; baseline transformation: median of all samples)	Affymetrix Expression Console Software with default analysis settings were used to generate corresponding MAS5 CHP files. The CHP-files were analysed by Genespring (vers.12.6) software (normalisation: shift to 75 percentile; baseline transformation: median of all samples)	Affymetrix Expression Console Software with default analysis settings were used to generate corresponding MAS5 CHP files. The CHP-files were analysed by Genespring (vers.12.6) software (normalisation: shift to 75 percentile; baseline transformation: median of all samples)	Affymetrix Expression Console Software with default analysis settings were used to generate corresponding MAS5 CHP files. The CHP-files were analysed by Genespring (vers.12.6) software (normalisation: shift to 75 percentile; baseline transformation: median of all samples)	Affymetrix Expression Console Software with default analysis settings were used to generate corresponding MAS5 CHP files. The CHP-files were analysed by Genespring (vers.12.6) software (normalisation: shift to 75 percentile; baseline transformation: median of all samples)	Affymetrix Expression Console Software with default analysis settings were used to generate corresponding MAS5 CHP files. The CHP-files were analysed by Genespring (vers.12.6) software (normalisation: shift to 75 percentile; baseline transformation: median of all samples)	Affymetrix Expression Console Software with default analysis settings were used to generate corresponding MAS5 CHP files. The CHP-files were analysed by Genespring (vers.12.6) software (normalisation: shift to 75 percentile; baseline transformation: median of all samples)	Affymetrix Expression Console Software with default analysis settings were used to generate corresponding MAS5 CHP files. The CHP-files were analysed by Genespring (vers.12.6) software (normalisation: shift to 75 percentile; baseline transformation: median of all samples)	Affymetrix Expression Console Software with default analysis settings were used to generate corresponding MAS5 CHP files. The CHP-files were analysed by Genespring (vers.12.6) software (normalisation: shift to 75 percentile; baseline transformation: median of all samples)	Affymetrix Expression Console Software with default analysis settings were used to generate corresponding MAS5 CHP files. The CHP-files were analysed by Genespring (vers.12.6) software (normalisation: shift to 75 percentile; baseline transformation: median of all samples)	Affymetrix Expression Console Software with default analysis settings were used to generate corresponding MAS5 CHP files. The CHP-files were analysed by Genespring (vers.12.6) software (normalisation: shift to 75 percentile; baseline transformation: median of all samples)	Affymetrix Expression Console Software with default analysis settings were used to generate corresponding MAS5 CHP files. The CHP-files were analysed by Genespring (vers.12.6) software (normalisation: shift to 75 percentile; baseline transformation: median of all samples)	Affymetrix Expression Console Software with default analysis settings were used to generate corresponding MAS5 CHP files. The CHP-files were analysed by Genespring (vers.12.6) software (normalisation: shift to 75 percentile; baseline transformation: median of all samples)	Affymetrix Expression Console Software with default analysis settings were used to generate corresponding MAS5 CHP files. The CHP-files were analysed by Genespring (vers.12.6) software (normalisation: shift to 75 percentile; baseline transformation: median of all samples)	Affymetrix Expression Console Software with default analysis settings were used to generate corresponding MAS5 CHP files. The CHP-files were analysed by Genespring (vers.12.6) software (normalisation: shift to 75 percentile; baseline transformation: median of all samples)	Affymetrix Expression Console Software with default analysis settings were used to generate corresponding MAS5 CHP files. The CHP-files were analysed by Genespring (vers.12.6) software (normalisation: shift to 75 percentile; baseline transformation: median of all samples)	Affymetrix Expression Console Software with default analysis settings were used to generate corresponding MAS5 CHP files. The CHP-files were analysed by Genespring (vers.12.6) software (normalisation: shift to 75 percentile; baseline transformation: median of all samples)	Affymetrix Expression Console Software with default analysis settings were used to generate corresponding MAS5 CHP files. The CHP-files were analysed by Genespring (vers.12.6) software (normalisation: shift to 75 percentile; baseline transformation: median of all samples)	Affymetrix Expression Console Software with default analysis settings were used to generate corresponding MAS5 CHP files. The CHP-files were analysed by Genespring (vers.12.6) software (normalisation: shift to 75 percentile; baseline transformation: median of all samples)	Affymetrix Expression Console Software with default analysis settings were used to generate corresponding MAS5 CHP files. The CHP-files were analysed by Genespring (vers.12.6) software (normalisation: shift to 75 percentile; baseline transformation: median of all samples)	Affymetrix Expression Console Software with default analysis settings were used to generate corresponding MAS5 CHP files. The CHP-files were analysed by Genespring (vers.12.6) software (normalisation: shift to 75 percentile; baseline transformation: median of all samples)
!Sample_platform_id	GPL570	GPL570	GPL570	GPL570	GPL570	GPL570	GPL570	GPL570	GPL570	GPL570	GPL570	GPL570	GPL570	GPL570	GPL570	GPL570	GPL570	GPL570	GPL570	GPL570	GPL570	GPL570	GPL570	GPL570	GPL570	GPL570
!Sample_contact_name	Klaus,,Jung	Klaus,,Jung	Klaus,,Jung	Klaus,,Jung	Klaus,,Jung	Klaus,,Jung	Klaus,,Jung	Klaus,,Jung	Klaus,,Jung	Klaus,,Jung	Klaus,,Jung	Klaus,,Jung	Klaus,,Jung	Klaus,,Jung	Klaus,,Jung	Klaus,,Jung	Klaus,,Jung	Klaus,,Jung	Klaus,,Jung	Klaus,,Jung	Klaus,,Jung	Klaus,,Jung	Klaus,,Jung	Klaus,,Jung	Klaus,,Jung	Klaus,,Jung
!Sample_contact_laboratory	Research Division	Research Division	Research Division	Research Division	Research Division	Research Division	Research Division	Research Division	Research Division	Research Division	Research Division	Research Division	Research Division	Research Division	Research Division	Research Division	Research Division	Research Division	Research Division	Research Division	Research Division	Research Division	Research Division	Research Division	Research Division	Research Division
!Sample_contact_department	Dept. of Urology	Dept. of Urology	Dept. of Urology	Dept. of Urology	Dept. of Urology	Dept. of Urology	Dept. of Urology	Dept. of Urology	Dept. of Urology	Dept. of Urology	Dept. of Urology	Dept. of Urology	Dept. of Urology	Dept. of Urology	Dept. of Urology	Dept. of Urology	Dept. of Urology	Dept. of Urology	Dept. of Urology	Dept. of Urology	Dept. of Urology	Dept. of Urology	Dept. of Urology	Dept. of Urology	Dept. of Urology	Dept. of Urology
!Sample_contact_institute	University Hospital Charit茅	University Hospital Charit茅	University Hospital Charit茅	University Hospital Charit茅	University Hospital Charit茅	University Hospital Charit茅	University Hospital Charit茅	University Hospital Charit茅	University Hospital Charit茅	University Hospital Charit茅	University Hospital Charit茅	University Hospital Charit茅	University Hospital Charit茅	University Hospital Charit茅	University Hospital Charit茅	University Hospital Charit茅	University Hospital Charit茅	University Hospital Charit茅	University Hospital Charit茅	University Hospital Charit茅	University Hospital Charit茅	University Hospital Charit茅	University Hospital Charit茅	University Hospital Charit茅	University Hospital Charit茅	University Hospital Charit茅
!Sample_contact_address	Schumannstr. 20/21	Schumannstr. 20/21	Schumannstr. 20/21	Schumannstr. 20/21	Schumannstr. 20/21	Schumannstr. 20/21	Schumannstr. 20/21	Schumannstr. 20/21	Schumannstr. 20/21	Schumannstr. 20/21	Schumannstr. 20/21	Schumannstr. 20/21	Schumannstr. 20/21	Schumannstr. 20/21	Schumannstr. 20/21	Schumannstr. 20/21	Schumannstr. 20/21	Schumannstr. 20/21	Schumannstr. 20/21	Schumannstr. 20/21	Schumannstr. 20/21	Schumannstr. 20/21	Schumannstr. 20/21	Schumannstr. 20/21	Schumannstr. 20/21	Schumannstr. 20/21
!Sample_contact_city	Berlin	Berlin	Berlin	Berlin	Berlin	Berlin	Berlin	Berlin	Berlin	Berlin	Berlin	Berlin	Berlin	Berlin	Berlin	Berlin	Berlin	Berlin	Berlin	Berlin	Berlin	Berlin	Berlin	Berlin	Berlin	Berlin
!Sample_contact_zip/postal_code	10117	10117	10117	10117	10117	10117	10117	10117	10117	10117	10117	10117	10117	10117	10117	10117	10117	10117	10117	10117	10117	10117	10117	10117	10117	10117
!Sample_contact_country	Germany	Germany	Germany	Germany	Germany	Germany	Germany	Germany	Germany	Germany	Germany	Germany	Germany	Germany	Germany	Germany	Germany	Germany	Germany	Germany	Germany	Germany	Germany	Germany	Germany	Germany
!Sample_supplementary_file	ftp://ftp.ncbi.nlm.nih.gov/geo/samples/GSM1618nnn/GSM1618415/suppl/GSM1618415_K235_NC.CEL.gz	ftp://ftp.ncbi.nlm.nih.gov/geo/samples/GSM1618nnn/GSM1618416/suppl/GSM1618416_K235_NN.CEL.gz	ftp://ftp.ncbi.nlm.nih.gov/geo/samples/GSM1618nnn/GSM1618417/suppl/GSM1618417_K282_NC.CEL.gz	ftp://ftp.ncbi.nlm.nih.gov/geo/samples/GSM1618nnn/GSM1618418/suppl/GSM1618418_K282_NN.CEL.gz	ftp://ftp.ncbi.nlm.nih.gov/geo/samples/GSM1618nnn/GSM1618419/suppl/GSM1618419_K285_NC.CEL.gz	ftp://ftp.ncbi.nlm.nih.gov/geo/samples/GSM1618nnn/GSM1618420/suppl/GSM1618420_K285_NN.CEL.gz	ftp://ftp.ncbi.nlm.nih.gov/geo/samples/GSM1618nnn/GSM1618421/suppl/GSM1618421_K296_NC.CEL.gz	ftp://ftp.ncbi.nlm.nih.gov/geo/samples/GSM1618nnn/GSM1618422/suppl/GSM1618422_K296_NN.CEL.gz	ftp://ftp.ncbi.nlm.nih.gov/geo/samples/GSM1618nnn/GSM1618423/suppl/GSM1618423_K319_NC.CEL.gz	ftp://ftp.ncbi.nlm.nih.gov/geo/samples/GSM1618nnn/GSM1618424/suppl/GSM1618424_K319_NN.CEL.gz	ftp://ftp.ncbi.nlm.nih.gov/geo/samples/GSM1618nnn/GSM1618425/suppl/GSM1618425_K417_NC.CEL.gz	ftp://ftp.ncbi.nlm.nih.gov/geo/samples/GSM1618nnn/GSM1618426/suppl/GSM1618426_K417_NN.CEL.gz	ftp://ftp.ncbi.nlm.nih.gov/geo/samples/GSM1618nnn/GSM1618427/suppl/GSM1618427_K458_NC.CEL.gz	ftp://ftp.ncbi.nlm.nih.gov/geo/samples/GSM1618nnn/GSM1618428/suppl/GSM1618428_K458_NN.CEL.gz	ftp://ftp.ncbi.nlm.nih.gov/geo/samples/GSM1618nnn/GSM1618429/suppl/GSM1618429_K470_NC.CEL.gz	ftp://ftp.ncbi.nlm.nih.gov/geo/samples/GSM1618nnn/GSM1618430/suppl/GSM1618430_K470_NN.CEL.gz	ftp://ftp.ncbi.nlm.nih.gov/geo/samples/GSM1618nnn/GSM1618431/suppl/GSM1618431_K594_NC.CEL.gz	ftp://ftp.ncbi.nlm.nih.gov/geo/samples/GSM1618nnn/GSM1618432/suppl/GSM1618432_K594_NN.CEL.gz	ftp://ftp.ncbi.nlm.nih.gov/geo/samples/GSM1618nnn/GSM1618433/suppl/GSM1618433_K765_NC.CEL.gz	ftp://ftp.ncbi.nlm.nih.gov/geo/samples/GSM1618nnn/GSM1618434/suppl/GSM1618434_K765_NN.CEL.gz	ftp://ftp.ncbi.nlm.nih.gov/geo/samples/GSM1618nnn/GSM1618435/suppl/GSM1618435_K770_NC.CEL.gz	ftp://ftp.ncbi.nlm.nih.gov/geo/samples/GSM1618nnn/GSM1618436/suppl/GSM1618436_K770_NN.CEL.gz	ftp://ftp.ncbi.nlm.nih.gov/geo/samples/GSM1618nnn/GSM1618437/suppl/GSM1618437_K779_NC.CEL.gz	ftp://ftp.ncbi.nlm.nih.gov/geo/samples/GSM1618nnn/GSM1618438/suppl/GSM1618438_K779_NN.CEL.gz	ftp://ftp.ncbi.nlm.nih.gov/geo/samples/GSM1618nnn/GSM1618439/suppl/GSM1618439_K851_NC.CEL.gz	ftp://ftp.ncbi.nlm.nih.gov/geo/samples/GSM1618nnn/GSM1618440/suppl/GSM1618440_K851_NN.CEL.gz
!Sample_data_row_count	54675	54675	54675	54675	54675	54675	54675	54675	54675	54675	54675	54675	54675	54675	54675	54675	54675	54675	54675	54675	54675	54675	54675	54675	54675	54675
!series_matrix_table_begin
ID_REF	GSM1618415	GSM1618416	GSM1618417	GSM1618418	GSM1618419	GSM1618420	GSM1618421	GSM1618422	GSM1618423	GSM1618424	GSM1618425	GSM1618426	GSM1618427	GSM1618428	GSM1618429	GSM1618430	GSM1618431	GSM1618432	GSM1618433	GSM1618434	GSM1618435	GSM1618436	GSM1618437	GSM1618438	GSM1618439	GSM1618440
229538_s_at	1.7785	0.134	2.4281	0.2376	2.2965	-0.1546	0.5223	-0.0547	0.9443	-0.3904	-1.7494	-0.649	0.7332	-1.5081	-0.6191	-0.3007	-0.0611	-0.2012	2.4625	-0.6053	1.6621	0.0547	3.0024	-2.3209	2.0185	-0.4684
