# Supplementary material for: IQGAP3 in clear cell renal cell carcinoma contributes to drug resistance and genome stability
Source: PeerJ. 2022 Oct 18;10:e14201. doi: 10.7717/peerj.14201 (PMC9586079; doi:10.7717/peerj.14201)
Supplement: Supplemental Information 1 [file peerj-10-14201-s001.zip › Supplemental file Raw data-0824/Supplemental file-Raw data for Figure 1G.xlsx]

## Sheet: Sheet1
!Series_title	Genome-wide analysis of gene expression patterns in human kidney cancer [patients without metastasis]
!Series_geo_accession	GSE66270
!Series_status	Public on Aug 31 2016
!Series_submission_date	Feb 24 2015
!Series_last_update_date	Jul 24 2019
!Series_pubmed_id	26859141
!Series_pubmed_id	27336447
!Series_summary	To investigate the mechanisms of ccRCC progression and metastasis, we performed expression profiling of human kidney cancer and benign tissues.
!Series_overall_design	mRNA microarray expression analysis was performed by using 28 matched malignant and non-malignant kidney tissue samples from 14 ccRCC patients without diagnosed metastasis.
!Series_type	Expression profiling by array
!Series_contributor	Klaus,,Jung
!Series_contributor	Hellmuth,A,Meyer
!Series_sample_id	GSM1618387 GSM1618388 GSM1618389 GSM1618390 GSM1618391 GSM1618392 GSM1618393 GSM1618394 GSM1618395 GSM1618396 GSM1618397 GSM1618398 GSM1618399 GSM1618400 GSM1618401 GSM1618402 GSM1618403 GSM1618404 GSM1618405 GSM1618406 GSM1618407 GSM1618408 GSM1618409 GSM1618410 GSM1618411 GSM1618412 GSM1618413 GSM1618414
!Series_contact_name	Klaus,,Jung
!Series_contact_laboratory	Research Division
!Series_contact_department	Dept. of Urology
!Series_contact_institute	University Hospital Charit茅
!Series_contact_address	Schumannstr. 20/21
!Series_contact_city	Berlin
!Series_contact_zip/postal_code	10117
!Series_contact_country	Germany
!Series_supplementary_file	ftp://ftp.ncbi.nlm.nih.gov/geo/series/GSE66nnn/GSE66270/suppl/GSE66270_RAW.tar
!Series_platform_id	GPL570
!Series_platform_taxid	9606
!Series_sample_taxid	9606
!Series_relation	SubSeries of: GSE66272
!Series_relation	BioProject: https://www.ncbi.nlm.nih.gov/bioproject/PRJNA276295
!Sample_title	primary ccRCC, patient 1	adj. normal kidney sample, patient 1	primary ccRCC, patient 2	adj. normal kidney sample, patient 2	primary ccRCC, patient 3	adj. normal kidney sample, patient 3	primary ccRCC, patient 4	adj. normal kidney sample, patient 4	primary ccRCC, patient 5	adj. normal kidney sample, patient 5	primary ccRCC, patient 6	adj. normal kidney sample, patient 6	primary ccRCC, patient 7	adj. normal kidney sample, patient 7	primary ccRCC, patient 8	adj. normal kidney sample, patient 8	primary ccRCC, patient 9	adj. normal kidney sample, patient 9	primary ccRCC, patient 10	adj. normal kidney sample, patient 10	primary ccRCC, patient 11	adj. normal kidney sample, patient 11	primary ccRCC, patient 12	adj. normal kidney sample, patient 12	primary ccRCC, patient 13	adj. normal kidney sample, patient 13	primary ccRCC, patient 14	adj. normal kidney sample, patient 14
!Sample_geo_accession	GSM1618387	GSM1618388	GSM1618389	GSM1618390	GSM1618391	GSM1618392	GSM1618393	GSM1618394	GSM1618395	GSM1618396	GSM1618397	GSM1618398	GSM1618399	GSM1618400	GSM1618401	GSM1618402	GSM1618403	GSM1618404	GSM1618405	GSM1618406	GSM1618407	GSM1618408	GSM1618409	GSM1618410	GSM1618411	GSM1618412	GSM1618413	GSM1618414
!Sample_status	Public on Aug 31 2016	Public on Aug 31 2016	Public on Aug 31 2016	Public on Aug 31 2016	Public on Aug 31 2016	Public on Aug 31 2016	Public on Aug 31 2016	Public on Aug 31 2016	Public on Aug 31 2016	Public on Aug 31 2016	Public on Aug 31 2016	Public on Aug 31 2016	Public on Aug 31 2016	Public on Aug 31 2016	Public on Aug 31 2016	Public on Aug 31 2016	Public on Aug 31 2016	Public on Aug 31 2016	Public on Aug 31 2016	Public on Aug 31 2016	Public on Aug 31 2016	Public on Aug 31 2016	Public on Aug 31 2016	Public on Aug 31 2016	Public on Aug 31 2016	Public on Aug 31 2016	Public on Aug 31 2016	Public on Aug 31 2016
!Sample_submission_date	Feb 24 2015	Feb 24 2015	Feb 24 2015	Feb 24 2015	Feb 24 2015	Feb 24 2015	Feb 24 2015	Feb 24 2015	Feb 24 2015	Feb 24 2015	Feb 24 2015	Feb 24 2015	Feb 24 2015	Feb 24 2015	Feb 24 2015	Feb 24 2015	Feb 24 2015	Feb 24 2015	Feb 24 2015	Feb 24 2015	Feb 24 2015	Feb 24 2015	Feb 24 2015	Feb 24 2015	Feb 24 2015	Feb 24 2015	Feb 24 2015	Feb 24 2015
!Sample_last_update_date	Aug 31 2016	Aug 31 2016	Aug 31 2016	Aug 31 2016	Aug 31 2016	Aug 31 2016	Aug 31 2016	Aug 31 2016	Aug 31 2016	Aug 31 2016	Aug 31 2016	Aug 31 2016	Aug 31 2016	Aug 31 2016	Aug 31 2016	Aug 31 2016	Aug 31 2016	Aug 31 2016	Aug 31 2016	Aug 31 2016	Aug 31 2016	Aug 31 2016	Aug 31 2016	Aug 31 2016	Aug 31 2016	Aug 31 2016	Aug 31 2016	Aug 31 2016
!Sample_type	RNA	RNA	RNA	RNA	RNA	RNA	RNA	RNA	RNA	RNA	RNA	RNA	RNA	RNA	RNA	RNA	RNA	RNA	RNA	RNA	RNA	RNA	RNA	RNA	RNA	RNA	RNA	RNA
!Sample_channel_count	1	1	1	1	1	1	1	1	1	1	1	1	1	1	1	1	1	1	1	1	1	1	1	1	1	1	1	1
!Sample_source_name_ch1	kidney	kidney	kidney	kidney	kidney	kidney	kidney	kidney	kidney	kidney	kidney	kidney	kidney	kidney	kidney	kidney	kidney	kidney	kidney	kidney	kidney	kidney	kidney	kidney	kidney	kidney	kidney	kidney
!Sample_organism_ch1	Homo sapiens	Homo sapiens	Homo sapiens	Homo sapiens	Homo sapiens	Homo sapiens	Homo sapiens	Homo sapiens	Homo sapiens	Homo sapiens	Homo sapiens	Homo sapiens	Homo sapiens	Homo sapiens	Homo sapiens	Homo sapiens	Homo sapiens	Homo sapiens	Homo sapiens	Homo sapiens	Homo sapiens	Homo sapiens	Homo sapiens	Homo sapiens	Homo sapiens	Homo sapiens	Homo sapiens	Homo sapiens
!Sample_characteristics_ch1	tissue: ccRCC	tissue: adj.normal	tissue: ccRCC	tissue: adj.normal	tissue: ccRCC	tissue: adj.normal	tissue: ccRCC	tissue: adj.normal	tissue: ccRCC	tissue: adj.normal	tissue: ccRCC	tissue: adj.normal	tissue: ccRCC	tissue: adj.normal	tissue: ccRCC	tissue: adj.normal	tissue: ccRCC	tissue: adj.normal	tissue: ccRCC	tissue: adj.normal	tissue: ccRCC	tissue: adj.normal	tissue: ccRCC	tissue: adj.normal	tissue: ccRCC	tissue: adj.normal	tissue: ccRCC	tissue: adj.normal
!Sample_characteristics_ch1	tumor staging: pT2	metastasis: M0	tumor staging: pT1	metastasis: M0	tumor staging: pT1	metastasis: M0	tumor staging: pT1	metastasis: M0	tumor staging: pT1	metastasis: M0	tumor staging: pT3	metastasis: M0	tumor staging: pT1	metastasis: M0	tumor staging: pT3	metastasis: M0	tumor staging: pT1	metastasis: M0	tumor staging: pT1	metastasis: M0	tumor staging: pT3	metastasis: M0	tumor staging: pT1	metastasis: M0	tumor staging: pT1	metastasis: M0	tumor staging: pT1	metastasis: M0
!Sample_characteristics_ch1	grading: 2	age: 69	grading: 2	age: 65	grading: 2	age: 61	grading: 2	age: 74	grading: 2	age: 58	grading: 2	age: 63	grading: 2	age: 69	grading: 2	age: 62	grading: 2	age: 60	grading: 2	age: 78	grading: 2	age: 67	grading: 2	age: 67	grading: 1	age: 69	grading: 2	age: 45
!Sample_characteristics_ch1	metastasis: M0	Sex: male	metastasis: M0	Sex: male	metastasis: M0	Sex: male	metastasis: M0	Sex: male	metastasis: M0	Sex: male	metastasis: M0	Sex: female	metastasis: M0	Sex: female	metastasis: M0	Sex: male	metastasis: M0	Sex: male	metastasis: M0	Sex: male	metastasis: M0	Sex: male	metastasis: M0	Sex: male	metastasis: M0	Sex: female	metastasis: M0	Sex: male
!Sample_characteristics_ch1	age: 69		age: 65		age: 61		age: 74		age: 58		age: 63		age: 69		age: 62		age: 60		age: 78		age: 67		age: 67		age: 69		age: 45
!Sample_characteristics_ch1	Sex: male		Sex: male		Sex: male		Sex: male		Sex: male		Sex: female		Sex: female		Sex: male		Sex: male		Sex: male		Sex: male		Sex: male		Sex: female		Sex: male
!Sample_treatment_protocol_ch1	Immediate stabilization of tissue after surgery in RNAlater RNA Stabilization Reagent (Qiagen, Hilden, Germany; Cat.no. 76104)	Immediate stabilization of tissue after surgery in RNAlater RNA Stabilization Reagent (Qiagen, Hilden, Germany; Cat.no. 76104)	Immediate stabilization of tissue after surgery in RNAlater RNA Stabilization Reagent (Qiagen, Hilden, Germany; Cat.no. 76104)	Immediate stabilization of tissue after surgery in RNAlater RNA Stabilization Reagent (Qiagen, Hilden, Germany; Cat.no. 76104)	Immediate stabilization of tissue after surgery in RNAlater RNA Stabilization Reagent (Qiagen, Hilden, Germany; Cat.no. 76104)	Immediate stabilization of tissue after surgery in RNAlater RNA Stabilization Reagent (Qiagen, Hilden, Germany; Cat.no. 76104)	Immediate stabilization of tissue after surgery in RNAlater RNA Stabilization Reagent (Qiagen, Hilden, Germany; Cat.no. 76104)	Immediate stabilization of tissue after surgery in RNAlater RNA Stabilization Reagent (Qiagen, Hilden, Germany; Cat.no. 76104)	Immediate stabilization of tissue after surgery in RNAlater RNA Stabilization Reagent (Qiagen, Hilden, Germany; Cat.no. 76104)	Immediate stabilization of tissue after surgery in RNAlater RNA Stabilization Reagent (Qiagen, Hilden, Germany; Cat.no. 76104)	Immediate stabilization of tissue after surgery in RNAlater RNA Stabilization Reagent (Qiagen, Hilden, Germany; Cat.no. 76104)	Immediate stabilization of tissue after surgery in RNAlater RNA Stabilization Reagent (Qiagen, Hilden, Germany; Cat.no. 76104)	Immediate stabilization of tissue after surgery in RNAlater RNA Stabilization Reagent (Qiagen, Hilden, Germany; Cat.no. 76104)	Immediate stabilization of tissue after surgery in RNAlater RNA Stabilization Reagent (Qiagen, Hilden, Germany; Cat.no. 76104)	Immediate stabilization of tissue after surgery in RNAlater RNA Stabilization Reagent (Qiagen, Hilden, Germany; Cat.no. 76104)	Immediate stabilization of tissue after surgery in RNAlater RNA Stabilization Reagent (Qiagen, Hilden, Germany; Cat.no. 76104)	Immediate stabilization of tissue after surgery in RNAlater RNA Stabilization Reagent (Qiagen, Hilden, Germany; Cat.no. 76104)	Immediate stabilization of tissue after surgery in RNAlater RNA Stabilization Reagent (Qiagen, Hilden, Germany; Cat.no. 76104)	Immediate stabilization of tissue after surgery in RNAlater RNA Stabilization Reagent (Qiagen, Hilden, Germany; Cat.no. 76104)	Immediate stabilization of tissue after surgery in RNAlater RNA Stabilization Reagent (Qiagen, Hilden, Germany; Cat.no. 76104)	Immediate stabilization of tissue after surgery in RNAlater RNA Stabilization Reagent (Qiagen, Hilden, Germany; Cat.no. 76104)	Immediate stabilization of tissue after surgery in RNAlater RNA Stabilization Reagent (Qiagen, Hilden, Germany; Cat.no. 76104)	Immediate stabilization of tissue after surgery in RNAlater RNA Stabilization Reagent (Qiagen, Hilden, Germany; Cat.no. 76104)	Immediate stabilization of tissue after surgery in RNAlater RNA Stabilization Reagent (Qiagen, Hilden, Germany; Cat.no. 76104)	Immediate stabilization of tissue after surgery in RNAlater RNA Stabilization Reagent (Qiagen, Hilden, Germany; Cat.no. 76104)	Immediate stabilization of tissue after surgery in RNAlater RNA Stabilization Reagent (Qiagen, Hilden, Germany; Cat.no. 76104)	Immediate stabilization of tissue after surgery in RNAlater RNA Stabilization Reagent (Qiagen, Hilden, Germany; Cat.no. 76104)	Immediate stabilization of tissue after surgery in RNAlater RNA Stabilization Reagent (Qiagen, Hilden, Germany; Cat.no. 76104)
!Sample_molecule_ch1	total RNA	total RNA	total RNA	total RNA	total RNA	total RNA	total RNA	total RNA	total RNA	total RNA	total RNA	total RNA	total RNA	total RNA	total RNA	total RNA	total RNA	total RNA	total RNA	total RNA	total RNA	total RNA	total RNA	total RNA	total RNA	total RNA	total RNA	total RNA
!Sample_extract_protocol_ch1	Isolation according to the instruction using RNeasyMini Kit (Qiagen, Hilden, Germany; Cat.no. 74104)	Isolation according to the instruction using RNeasyMini Kit (Qiagen, Hilden, Germany; Cat.no. 74104)	Isolation according to the instruction using RNeasyMini Kit (Qiagen, Hilden, Germany; Cat.no. 74104)	Isolation according to the instruction using RNeasyMini Kit (Qiagen, Hilden, Germany; Cat.no. 74104)	Isolation according to the instruction using RNeasyMini Kit (Qiagen, Hilden, Germany; Cat.no. 74104)	Isolation according to the instruction using RNeasyMini Kit (Qiagen, Hilden, Germany; Cat.no. 74104)	Isolation according to the instruction using RNeasyMini Kit (Qiagen, Hilden, Germany; Cat.no. 74104)	Isolation according to the instruction using RNeasyMini Kit (Qiagen, Hilden, Germany; Cat.no. 74104)	Isolation according to the instruction using RNeasyMini Kit (Qiagen, Hilden, Germany; Cat.no. 74104)	Isolation according to the instruction using RNeasyMini Kit (Qiagen, Hilden, Germany; Cat.no. 74104)	Isolation according to the instruction using RNeasyMini Kit (Qiagen, Hilden, Germany; Cat.no. 74104)	Isolation according to the instruction using RNeasyMini Kit (Qiagen, Hilden, Germany; Cat.no. 74104)	Isolation according to the instruction using RNeasyMini Kit (Qiagen, Hilden, Germany; Cat.no. 74104)	Isolation according to the instruction using RNeasyMini Kit (Qiagen, Hilden, Germany; Cat.no. 74104)	Isolation according to the instruction using RNeasyMini Kit (Qiagen, Hilden, Germany; Cat.no. 74104)	Isolation according to the instruction using RNeasyMini Kit (Qiagen, Hilden, Germany; Cat.no. 74104)	Isolation according to the instruction using RNeasyMini Kit (Qiagen, Hilden, Germany; Cat.no. 74104)	Isolation according to the instruction using RNeasyMini Kit (Qiagen, Hilden, Germany; Cat.no. 74104)	Isolation according to the instruction using RNeasyMini Kit (Qiagen, Hilden, Germany; Cat.no. 74104)	Isolation according to the instruction using RNeasyMini Kit (Qiagen, Hilden, Germany; Cat.no. 74104)	Isolation according to the instruction using RNeasyMini Kit (Qiagen, Hilden, Germany; Cat.no. 74104)	Isolation according to the instruction using RNeasyMini Kit (Qiagen, Hilden, Germany; Cat.no. 74104)	Isolation according to the instruction using RNeasyMini Kit (Qiagen, Hilden, Germany; Cat.no. 74104)	Isolation according to the instruction using RNeasyMini Kit (Qiagen, Hilden, Germany; Cat.no. 74104)	Isolation according to the instruction using RNeasyMini Kit (Qiagen, Hilden, Germany; Cat.no. 74104)	Isolation according to the instruction using RNeasyMini Kit (Qiagen, Hilden, Germany; Cat.no. 74104)	Isolation according to the instruction using RNeasyMini Kit (Qiagen, Hilden, Germany; Cat.no. 74104)	Isolation according to the instruction using RNeasyMini Kit (Qiagen, Hilden, Germany; Cat.no. 74104)
!Sample_label_ch1	Biotin	Biotin	Biotin	Biotin	Biotin	Biotin	Biotin	Biotin	Biotin	Biotin	Biotin	Biotin	Biotin	Biotin	Biotin	Biotin	Biotin	Biotin	Biotin	Biotin	Biotin	Biotin	Biotin	Biotin	Biotin	Biotin	Biotin	Biotin
!Sample_label_protocol_ch1	Biotinylated cRNA were prepared and fragmentated according to the standard Affymetrix protocol	Biotinylated cRNA were prepared and fragmentated according to the standard Affymetrix protocol	Biotinylated cRNA were prepared and fragmentated according to the standard Affymetrix protocol	Biotinylated cRNA were prepared and fragmentated according to the standard Affymetrix protocol	Biotinylated cRNA were prepared and fragmentated according to the standard Affymetrix protocol	Biotinylated cRNA were prepared and fragmentated according to the standard Affymetrix protocol	Biotinylated cRNA were prepared and fragmentated according to the standard Affymetrix protocol	Biotinylated cRNA were prepared and fragmentated according to the standard Affymetrix protocol	Biotinylated cRNA were prepared and fragmentated according to the standard Affymetrix protocol	Biotinylated cRNA were prepared and fragmentated according to the standard Affymetrix protocol	Biotinylated cRNA were prepared and fragmentated according to the standard Affymetrix protocol	Biotinylated cRNA were prepared and fragmentated according to the standard Affymetrix protocol	Biotinylated cRNA were prepared and fragmentated according to the standard Affymetrix protocol	Biotinylated cRNA were prepared and fragmentated according to the standard Affymetrix protocol	Biotinylated cRNA were prepared and fragmentated according to the standard Affymetrix protocol	Biotinylated cRNA were prepared and fragmentated according to the standard Affymetrix protocol	Biotinylated cRNA were prepared and fragmentated according to the standard Affymetrix protocol	Biotinylated cRNA were prepared and fragmentated according to the standard Affymetrix protocol	Biotinylated cRNA were prepared and fragmentated according to the standard Affymetrix protocol	Biotinylated cRNA were prepared and fragmentated according to the standard Affymetrix protocol	Biotinylated cRNA were prepared and fragmentated according to the standard Affymetrix protocol	Biotinylated cRNA were prepared and fragmentated according to the standard Affymetrix protocol	Biotinylated cRNA were prepared and fragmentated according to the standard Affymetrix protocol	Biotinylated cRNA were prepared and fragmentated according to the standard Affymetrix protocol	Biotinylated cRNA were prepared and fragmentated according to the standard Affymetrix protocol	Biotinylated cRNA were prepared and fragmentated according to the standard Affymetrix protocol	Biotinylated cRNA were prepared and fragmentated according to the standard Affymetrix protocol	Biotinylated cRNA were prepared and fragmentated according to the standard Affymetrix protocol
!Sample_taxid_ch1	9606	9606	9606	9606	9606	9606	9606	9606	9606	9606	9606	9606	9606	9606	9606	9606	9606	9606	9606	9606	9606	9606	9606	9606	9606	9606	9606	9606
!Sample_hyb_protocol	cRNA were hybridized on Human Genome U133 Plus 2.0 Array. GeneChips were washed and stained according to the standard Affymetrix protocol	cRNA were hybridized on Human Genome U133 Plus 2.0 Array. GeneChips were washed and stained according to the standard Affymetrix protocol	cRNA were hybridized on Human Genome U133 Plus 2.0 Array. GeneChips were washed and stained according to the standard Affymetrix protocol	cRNA were hybridized on Human Genome U133 Plus 2.0 Array. GeneChips were washed and stained according to the standard Affymetrix protocol	cRNA were hybridized on Human Genome U133 Plus 2.0 Array. GeneChips were washed and stained according to the standard Affymetrix protocol	cRNA were hybridized on Human Genome U133 Plus 2.0 Array. GeneChips were washed and stained according to the standard Affymetrix protocol	cRNA were hybridized on Human Genome U133 Plus 2.0 Array. GeneChips were washed and stained according to the standard Affymetrix protocol	cRNA were hybridized on Human Genome U133 Plus 2.0 Array. GeneChips were washed and stained according to the standard Affymetrix protocol	cRNA were hybridized on Human Genome U133 Plus 2.0 Array. GeneChips were washed and stained according to the standard Affymetrix protocol	cRNA were hybridized on Human Genome U133 Plus 2.0 Array. GeneChips were washed and stained according to the standard Affymetrix protocol	cRNA were hybridized on Human Genome U133 Plus 2.0 Array. GeneChips were washed and stained according to the standard Affymetrix protocol	cRNA were hybridized on Human Genome U133 Plus 2.0 Array. GeneChips were washed and stained according to the standard Affymetrix protocol	cRNA were hybridized on Human Genome U133 Plus 2.0 Array. GeneChips were washed and stained according to the standard Affymetrix protocol	cRNA were hybridized on Human Genome U133 Plus 2.0 Array. GeneChips were washed and stained according to the standard Affymetrix protocol	cRNA were hybridized on Human Genome U133 Plus 2.0 Array. GeneChips were washed and stained according to the standard Affymetrix protocol	cRNA were hybridized on Human Genome U133 Plus 2.0 Array. GeneChips were washed and stained according to the standard Affymetrix protocol	cRNA were hybridized on Human Genome U133 Plus 2.0 Array. GeneChips were washed and stained according to the standard Affymetrix protocol	cRNA were hybridized on Human Genome U133 Plus 2.0 Array. GeneChips were washed and stained according to the standard Affymetrix protocol	cRNA were hybridized on Human Genome U133 Plus 2.0 Array. GeneChips were washed and stained according to the standard Affymetrix protocol	cRNA were hybridized on Human Genome U133 Plus 2.0 Array. GeneChips were washed and stained according to the standard Affymetrix protocol	cRNA were hybridized on Human Genome U133 Plus 2.0 Array. GeneChips were washed and stained according to the standard Affymetrix protocol	cRNA were hybridized on Human Genome U133 Plus 2.0 Array. GeneChips were washed and stained according to the standard Affymetrix protocol	cRNA were hybridized on Human Genome U133 Plus 2.0 Array. GeneChips were washed and stained according to the standard Affymetrix protocol	cRNA were hybridized on Human Genome U133 Plus 2.0 Array. GeneChips were washed and stained according to the standard Affymetrix protocol	cRNA were hybridized on Human Genome U133 Plus 2.0 Array. GeneChips were washed and stained according to the standard Affymetrix protocol	cRNA were hybridized on Human Genome U133 Plus 2.0 Array. GeneChips were washed and stained according to the standard Affymetrix protocol	cRNA were hybridized on Human Genome U133 Plus 2.0 Array. GeneChips were washed and stained according to the standard Affymetrix protocol	cRNA were hybridized on Human Genome U133 Plus 2.0 Array. GeneChips were washed and stained according to the standard Affymetrix protocol
!Sample_scan_protocol	After hypridisation the GeneChips were scanned according to the standard Affymetrix protocol	After hypridisation the GeneChips were scanned according to the standard Affymetrix protocol	After hypridisation the GeneChips were scanned according to the standard Affymetrix protocol	After hypridisation the GeneChips were scanned according to the standard Affymetrix protocol	After hypridisation the GeneChips were scanned according to the standard Affymetrix protocol	After hypridisation the GeneChips were scanned according to the standard Affymetrix protocol	After hypridisation the GeneChips were scanned according to the standard Affymetrix protocol	After hypridisation the GeneChips were scanned according to the standard Affymetrix protocol	After hypridisation the GeneChips were scanned according to the standard Affymetrix protocol	After hypridisation the GeneChips were scanned according to the standard Affymetrix protocol	After hypridisation the GeneChips were scanned according to the standard Affymetrix protocol	After hypridisation the GeneChips were scanned according to the standard Affymetrix protocol	After hypridisation the GeneChips were scanned according to the standard Affymetrix protocol	After hypridisation the GeneChips were scanned according to the standard Affymetrix protocol	After hypridisation the GeneChips were scanned according to the standard Affymetrix protocol	After hypridisation the GeneChips were scanned according to the standard Affymetrix protocol	After hypridisation the GeneChips were scanned according to the standard Affymetrix protocol	After hypridisation the GeneChips were scanned according to the standard Affymetrix protocol	After hypridisation the GeneChips were scanned according to the standard Affymetrix protocol	After hypridisation the GeneChips were scanned according to the standard Affymetrix protocol	After hypridisation the GeneChips were scanned according to the standard Affymetrix protocol	After hypridisation the GeneChips were scanned according to the standard Affymetrix protocol	After hypridisation the GeneChips were scanned according to the standard Affymetrix protocol	After hypridisation the GeneChips were scanned according to the standard Affymetrix protocol	After hypridisation the GeneChips were scanned according to the standard Affymetrix protocol	After hypridisation the GeneChips were scanned according to the standard Affymetrix protocol	After hypridisation the GeneChips were scanned according to the standard Affymetrix protocol	After hypridisation the GeneChips were scanned according to the standard Affymetrix protocol
!Sample_data_processing	Affymetrix Expression Console Software with default analysis settings were used to generate corresponding MAS5 CHP files. The CHP-files were analysed by Genespring (vers.12.6) software (normalisation: shift to 75 percentile; baseline transformation: median of all samples)	Affymetrix Expression Console Software with default analysis settings were used to generate corresponding MAS5 CHP files. The CHP-files were analysed by Genespring (vers.12.6) software (normalisation: shift to 75 percentile; baseline transformation: median of all samples)	Affymetrix Expression Console Software with default analysis settings were used to generate corresponding MAS5 CHP files. The CHP-files were analysed by Genespring (vers.12.6) software (normalisation: shift to 75 percentile; baseline transformation: median of all samples)	Affymetrix Expression Console Software with default analysis settings were used to generate corresponding MAS5 CHP files. The CHP-files were analysed by Genespring (vers.12.6) software (normalisation: shift to 75 percentile; baseline transformation: median of all samples)	Affymetrix Expression Console Software with default analysis settings were used to generate corresponding MAS5 CHP files. The CHP-files were analysed by Genespring (vers.12.6) software (normalisation: shift to 75 percentile; baseline transformation: median of all samples)	Affymetrix Expression Console Software with default analysis settings were used to generate corresponding MAS5 CHP files. The CHP-files were analysed by Genespring (vers.12.6) software (normalisation: shift to 75 percentile; baseline transformation: median of all samples)	Affymetrix Expression Console Software with default analysis settings were used to generate corresponding MAS5 CHP files. The CHP-files were analysed by Genespring (vers.12.6) software (normalisation: shift to 75 percentile; baseline transformation: median of all samples)	Affymetrix Expression Console Software with default analysis settings were used to generate corresponding MAS5 CHP files. The CHP-files were analysed by Genespring (vers.12.6) software (normalisation: shift to 75 percentile; baseline transformation: median of all samples)	Affymetrix Expression Console Software with default analysis settings were used to generate corresponding MAS5 CHP files. The CHP-files were analysed by Genespring (vers.12.6) software (normalisation: shift to 75 percentile; baseline transformation: median of all samples)	Affymetrix Expression Console Software with default analysis settings were used to generate corresponding MAS5 CHP files. The CHP-files were analysed by Genespring (vers.12.6) software (normalisation: shift to 75 percentile; baseline transformation: median of all samples)	Affymetrix Expression Console Software with default analysis settings were used to generate corresponding MAS5 CHP files. The CHP-files were analysed by Genespring (vers.12.6) software (normalisation: shift to 75 percentile; baseline transformation: median of all samples)	Affymetrix Expression Console Software with default analysis settings were used to generate corresponding MAS5 CHP files. The CHP-files were analysed by Genespring (vers.12.6) software (normalisation: shift to 75 percentile; baseline transformation: median of all samples)	Affymetrix Expression Console Software with default analysis settings were used to generate corresponding MAS5 CHP files. The CHP-files were analysed by Genespring (vers.12.6) software (normalisation: shift to 75 percentile; baseline transformation: median of all samples)	Affymetrix Expression Console Software with default analysis settings were used to generate corresponding MAS5 CHP files. The CHP-files were analysed by Genespring (vers.12.6) software (normalisation: shift to 75 percentile; baseline transformation: median of all samples)	Affymetrix Expression Console Software with default analysis settings were used to generate corresponding MAS5 CHP files. The CHP-files were analysed by Genespring (vers.12.6) software (normalisation: shift to 75 percentile; baseline transformation: median of all samples)	Affymetrix Expression Console Software with default analysis settings were used to generate corresponding MAS5 CHP files. The CHP-files were analysed by Genespring (vers.12.6) software (normalisation: shift to 75 percentile; baseline transformation: median of all samples)	Affymetrix Expression Console Software with default analysis settings were used to generate corresponding MAS5 CHP files. The CHP-files were analysed by Genespring (vers.12.6) software (normalisation: shift to 75 percentile; baseline transformation: median of all samples)	Affymetrix Expression Console Software with default analysis settings were used to generate corresponding MAS5 CHP files. The CHP-files were analysed by Genespring (vers.12.6) software (normalisation: shift to 75 percentile; baseline transformation: median of all samples)	Affymetrix Expression Console Software with default analysis settings were used to generate corresponding MAS5 CHP files. The CHP-files were analysed by Genespring (vers.12.6) software (normalisation: shift to 75 percentile; baseline transformation: median of all samples)	Affymetrix Expression Console Software with default analysis settings were used to generate corresponding MAS5 CHP files. The CHP-files were analysed by Genespring (vers.12.6) software (normalisation: shift to 75 percentile; baseline transformation: median of all samples)	Affymetrix Expression Console Software with default analysis settings were used to generate corresponding MAS5 CHP files. The CHP-files were analysed by Genespring (vers.12.6) software (normalisation: shift to 75 percentile; baseline transformation: median of all samples)	Affymetrix Expression Console Software with default analysis settings were used to generate corresponding MAS5 CHP files. The CHP-files were analysed by Genespring (vers.12.6) software (normalisation: shift to 75 percentile; baseline transformation: median of all samples)	Affymetrix Expression Console Software with default analysis settings were used to generate corresponding MAS5 CHP files. The CHP-files were analysed by Genespring (vers.12.6) software (normalisation: shift to 75 percentile; baseline transformation: median of all samples)	Affymetrix Expression Console Software with default analysis settings were used to generate corresponding MAS5 CHP files. The CHP-files were analysed by Genespring (vers.12.6) software (normalisation: shift to 75 percentile; baseline transformation: median of all samples)	Affymetrix Expression Console Software with default analysis settings were used to generate corresponding MAS5 CHP files. The CHP-files were analysed by Genespring (vers.12.6) software (normalisation: shift to 75 percentile; baseline transformation: median of all samples)	Affymetrix Expression Console Software with default analysis settings were used to generate corresponding MAS5 CHP files. The CHP-files were analysed by Genespring (vers.12.6) software (normalisation: shift to 75 percentile; baseline transformation: median of all samples)	Affymetrix Expression Console Software with default analysis settings were used to generate corresponding MAS5 CHP files. The CHP-files were analysed by Genespring (vers.12.6) software (normalisation: shift to 75 percentile; baseline transformation: median of all samples)	Affymetrix Expression Console Software with default analysis settings were used to generate corresponding MAS5 CHP files. The CHP-files were analysed by Genespring (vers.12.6) software (normalisation: shift to 75 percentile; baseline transformation: median of all samples)
!Sample_platform_id	GPL570	GPL570	GPL570	GPL570	GPL570	GPL570	GPL570	GPL570	GPL570	GPL570	GPL570	GPL570	GPL570	GPL570	GPL570	GPL570	GPL570	GPL570	GPL570	GPL570	GPL570	GPL570	GPL570	GPL570	GPL570	GPL570	GPL570	GPL570
!Sample_contact_name	Klaus,,Jung	Klaus,,Jung	Klaus,,Jung	Klaus,,Jung	Klaus,,Jung	Klaus,,Jung	Klaus,,Jung	Klaus,,Jung	Klaus,,Jung	Klaus,,Jung	Klaus,,Jung	Klaus,,Jung	Klaus,,Jung	Klaus,,Jung	Klaus,,Jung	Klaus,,Jung	Klaus,,Jung	Klaus,,Jung	Klaus,,Jung	Klaus,,Jung	Klaus,,Jung	Klaus,,Jung	Klaus,,Jung	Klaus,,Jung	Klaus,,Jung	Klaus,,Jung	Klaus,,Jung	Klaus,,Jung
!Sample_contact_laboratory	Research Division	Research Division	Research Division	Research Division	Research Division	Research Division	Research Division	Research Division	Research Division	Research Division	Research Division	Research Division	Research Division	Research Division	Research Division	Research Division	Research Division	Research Division	Research Division	Research Division	Research Division	Research Division	Research Division	Research Division	Research Division	Research Division	Research Division	Research Division
!Sample_contact_department	Dept. of Urology	Dept. of Urology	Dept. of Urology	Dept. of Urology	Dept. of Urology	Dept. of Urology	Dept. of Urology	Dept. of Urology	Dept. of Urology	Dept. of Urology	Dept. of Urology	Dept. of Urology	Dept. of Urology	Dept. of Urology	Dept. of Urology	Dept. of Urology	Dept. of Urology	Dept. of Urology	Dept. of Urology	Dept. of Urology	Dept. of Urology	Dept. of Urology	Dept. of Urology	Dept. of Urology	Dept. of Urology	Dept. of Urology	Dept. of Urology	Dept. of Urology
!Sample_contact_institute	University Hospital Charit茅	University Hospital Charit茅	University Hospital Charit茅	University Hospital Charit茅	University Hospital Charit茅	University Hospital Charit茅	University Hospital Charit茅	University Hospital Charit茅	University Hospital Charit茅	University Hospital Charit茅	University Hospital Charit茅	University Hospital Charit茅	University Hospital Charit茅	University Hospital Charit茅	University Hospital Charit茅	University Hospital Charit茅	University Hospital Charit茅	University Hospital Charit茅	University Hospital Charit茅	University Hospital Charit茅	University Hospital Charit茅	University Hospital Charit茅	University Hospital Charit茅	University Hospital Charit茅	University Hospital Charit茅	University Hospital Charit茅	University Hospital Charit茅	University Hospital Charit茅
!Sample_contact_address	Schumannstr. 20/21	Schumannstr. 20/21	Schumannstr. 20/21	Schumannstr. 20/21	Schumannstr. 20/21	Schumannstr. 20/21	Schumannstr. 20/21	Schumannstr. 20/21	Schumannstr. 20/21	Schumannstr. 20/21	Schumannstr. 20/21	Schumannstr. 20/21	Schumannstr. 20/21	Schumannstr. 20/21	Schumannstr. 20/21	Schumannstr. 20/21	Schumannstr. 20/21	Schumannstr. 20/21	Schumannstr. 20/21	Schumannstr. 20/21	Schumannstr. 20/21	Schumannstr. 20/21	Schumannstr. 20/21	Schumannstr. 20/21	Schumannstr. 20/21	Schumannstr. 20/21	Schumannstr. 20/21	Schumannstr. 20/21
!Sample_contact_city	Berlin	Berlin	Berlin	Berlin	Berlin	Berlin	Berlin	Berlin	Berlin	Berlin	Berlin	Berlin	Berlin	Berlin	Berlin	Berlin	Berlin	Berlin	Berlin	Berlin	Berlin	Berlin	Berlin	Berlin	Berlin	Berlin	Berlin	Berlin
!Sample_contact_zip/postal_code	10117	10117	10117	10117	10117	10117	10117	10117	10117	10117	10117	10117	10117	10117	10117	10117	10117	10117	10117	10117	10117	10117	10117	10117	10117	10117	10117	10117
!Sample_contact_country	Germany	Germany	Germany	Germany	Germany	Germany	Germany	Germany	Germany	Germany	Germany	Germany	Germany	Germany	Germany	Germany	Germany	Germany	Germany	Germany	Germany	Germany	Germany	Germany	Germany	Germany	Germany	Germany
!Sample_supplementary_file	ftp://ftp.ncbi.nlm.nih.gov/geo/samples/GSM1618nnn/GSM1618387/suppl/GSM1618387_J862_NC_HG133+2.CEL.gz	ftp://ftp.ncbi.nlm.nih.gov/geo/samples/GSM1618nnn/GSM1618388/suppl/GSM1618388_J862_NN_HG133+2_newHyb.CEL.gz	ftp://ftp.ncbi.nlm.nih.gov/geo/samples/GSM1618nnn/GSM1618389/suppl/GSM1618389_J976_NC_HG133+2.CEL.gz	ftp://ftp.ncbi.nlm.nih.gov/geo/samples/GSM1618nnn/GSM1618390/suppl/GSM1618390_J976_NN_HG133+2.CEL.gz	ftp://ftp.ncbi.nlm.nih.gov/geo/samples/GSM1618nnn/GSM1618391/suppl/GSM1618391_J981_NC_HG133+2.CEL.gz	ftp://ftp.ncbi.nlm.nih.gov/geo/samples/GSM1618nnn/GSM1618392/suppl/GSM1618392_J981_NN_HG133+2.CEL.gz	ftp://ftp.ncbi.nlm.nih.gov/geo/samples/GSM1618nnn/GSM1618393/suppl/GSM1618393_K005_NC_HG133+2.CEL.gz	ftp://ftp.ncbi.nlm.nih.gov/geo/samples/GSM1618nnn/GSM1618394/suppl/GSM1618394_K005_NN_HG133+2.CEL.gz	ftp://ftp.ncbi.nlm.nih.gov/geo/samples/GSM1618nnn/GSM1618395/suppl/GSM1618395_K038_NC_HG133+2.CEL.gz	ftp://ftp.ncbi.nlm.nih.gov/geo/samples/GSM1618nnn/GSM1618396/suppl/GSM1618396_K038_NN_HG133+2.CEL.gz	ftp://ftp.ncbi.nlm.nih.gov/geo/samples/GSM1618nnn/GSM1618397/suppl/GSM1618397_K046_NC_HG133+2.CEL.gz	ftp://ftp.ncbi.nlm.nih.gov/geo/samples/GSM1618nnn/GSM1618398/suppl/GSM1618398_K046_NN_HG133+2.CEL.gz	ftp://ftp.ncbi.nlm.nih.gov/geo/samples/GSM1618nnn/GSM1618399/suppl/GSM1618399_K075_NC_HG133+2.CEL.gz	ftp://ftp.ncbi.nlm.nih.gov/geo/samples/GSM1618nnn/GSM1618400/suppl/GSM1618400_K075_NN_HG133+2.CEL.gz	ftp://ftp.ncbi.nlm.nih.gov/geo/samples/GSM1618nnn/GSM1618401/suppl/GSM1618401_K163_NC_HG133+2.CEL.gz	ftp://ftp.ncbi.nlm.nih.gov/geo/samples/GSM1618nnn/GSM1618402/suppl/GSM1618402_K163_NN_HG133+2.CEL.gz	ftp://ftp.ncbi.nlm.nih.gov/geo/samples/GSM1618nnn/GSM1618403/suppl/GSM1618403_K221_NC_HG133+2.CEL.gz	ftp://ftp.ncbi.nlm.nih.gov/geo/samples/GSM1618nnn/GSM1618404/suppl/GSM1618404_K221_NN_HG133+2.CEL.gz	ftp://ftp.ncbi.nlm.nih.gov/geo/samples/GSM1618nnn/GSM1618405/suppl/GSM1618405_K252_NC_HG133+2.CEL.gz	ftp://ftp.ncbi.nlm.nih.gov/geo/samples/GSM1618nnn/GSM1618406/suppl/GSM1618406_K252_NN_HG133+2.CEL.gz	ftp://ftp.ncbi.nlm.nih.gov/geo/samples/GSM1618nnn/GSM1618407/suppl/GSM1618407_K258_NC_HG133+2.CEL.gz	ftp://ftp.ncbi.nlm.nih.gov/geo/samples/GSM1618nnn/GSM1618408/suppl/GSM1618408_K258_NN_HG133+2.CEL.gz	ftp://ftp.ncbi.nlm.nih.gov/geo/samples/GSM1618nnn/GSM1618409/suppl/GSM1618409_K312_NC_HG133+2.CEL.gz	ftp://ftp.ncbi.nlm.nih.gov/geo/samples/GSM1618nnn/GSM1618410/suppl/GSM1618410_K312_NN_HG133+2.CEL.gz	ftp://ftp.ncbi.nlm.nih.gov/geo/samples/GSM1618nnn/GSM1618411/suppl/GSM1618411_K338_NC_HG133+2.CEL.gz	ftp://ftp.ncbi.nlm.nih.gov/geo/samples/GSM1618nnn/GSM1618412/suppl/GSM1618412_K338_NN_HG133+2.CEL.gz	ftp://ftp.ncbi.nlm.nih.gov/geo/samples/GSM1618nnn/GSM1618413/suppl/GSM1618413_K367_NC_HG133+2.CEL.gz	ftp://ftp.ncbi.nlm.nih.gov/geo/samples/GSM1618nnn/GSM1618414/suppl/GSM1618414_K367_NN_HG133+2.CEL.gz
!Sample_data_row_count	54675	54675	54675	54675	54675	54675	54675	54675	54675	54675	54675	54675	54675	54675	54675	54675	54675	54675	54675	54675	54675	54675	54675	54675	54675	54675	54675	54675
!series_matrix_table_begin
ID_REF	GSM1618387	GSM1618388	GSM1618389	GSM1618390	GSM1618391	GSM1618392	GSM1618393	GSM1618394	GSM1618395	GSM1618396	GSM1618397	GSM1618398	GSM1618399	GSM1618400	GSM1618401	GSM1618402	GSM1618403	GSM1618404	GSM1618405	GSM1618406	GSM1618407	GSM1618408	GSM1618409	GSM1618410	GSM1618411	GSM1618412	GSM1618413	GSM1618414
229538_s_at	-0.0343	0.03	-0.3599	-0.3683	0.9907	0.3699	-0.5545	0.3205	-0.1944	-0.8032	0.5004	-0.9497	0.4828	-2.3941	0.7241	0.0278	0.4698	-0.6627	-0.5934	-0.8157	0.469	-0.0278	1.0212	-0.1812	1.0283	-1.025	0.857	0.0851
