# Supplementary material for: IQGAP3 in clear cell renal cell carcinoma contributes to drug resistance and genome stability
Source: PeerJ. 2022 Oct 18;10:e14201. doi: 10.7717/peerj.14201 (PMC9586079; doi:10.7717/peerj.14201)
Supplement: Supplemental Information 1 [file peerj-10-14201-s001.zip › Supplemental file Raw data-0824/Supplemental file-Raw data for Figure 2A.xlsx]

## Sheet: KIRC-RNAseq raw
	TCGA-AK-3440-01A-02R-1277-07	TCGA-A3-3365-01A-01R-0864-07	TCGA-DV-5569-01A-01R-1541-07	TCGA-A3-A8CQ-01A-11R-A37O-07	TCGA-B0-5097-01A-01R-1420-07	TCGA-B0-5119-01A-02R-1420-07	TCGA-BP-4345-01A-01R-1289-07	TCGA-AK-3453-01A-02R-1277-07	TCGA-A3-3358-11A-01R-1541-07	TCGA-A3-3306-01A-01R-0864-07	TCGA-B0-4839-01A-01R-1305-07	TCGA-CJ-5678-01A-11R-1541-07	TCGA-CJ-4635-01A-02R-1305-07	TCGA-BP-4975-01A-01R-1334-07	TCGA-B8-A54E-01A-11R-A266-07	TCGA-A3-3376-01A-02R-1420-07	TCGA-BP-4758-01A-01R-1289-07	TCGA-B0-5121-01A-02R-1420-07	TCGA-BP-5180-01A-01R-1426-07	TCGA-DV-5566-01A-01R-1541-07	TCGA-BP-4784-01A-01R-1305-07	TCGA-A3-3331-01A-02R-1325-07	TCGA-CZ-5455-01A-01R-1503-07	TCGA-A3-3383-01A-02R-1325-07	TCGA-CJ-4875-01A-01R-1305-07	TCGA-B0-4811-01A-01R-1503-07	TCGA-B0-4824-01A-01R-1277-07	TCGA-CJ-4871-01A-01R-1305-07	TCGA-B0-5690-01A-11R-1541-07	TCGA-B0-4852-01A-01R-1503-07	TCGA-BP-4995-01A-01R-1334-07	TCGA-BP-4798-01A-01R-1305-07	TCGA-B0-5700-01A-11R-1541-07	TCGA-AK-3456-01A-02R-1325-07	TCGA-CJ-4641-01A-02R-1325-07	TCGA-BP-4335-01A-01R-1289-07	TCGA-B8-4146-01B-11R-1672-07	TCGA-B0-4694-01A-01R-1277-07	TCGA-B0-4836-01A-01R-1305-07	TCGA-BP-4346-01A-01R-1289-07	TCGA-AK-3426-01A-02R-1325-07	TCGA-CJ-5682-01A-11R-1541-07	TCGA-A3-A6NL-01A-11R-A33J-07	TCGA-B2-5633-01B-04R-A277-07	TCGA-CZ-5987-01A-11R-1672-07	TCGA-A3-3382-01A-02R-1325-07	TCGA-CJ-4636-01A-02R-1325-07	TCGA-CW-5583-01A-02R-1541-07	TCGA-B0-4849-01A-01R-1277-07
ENSG00000183856	0.222754	0.370881	1.34691	1.20014	3.1702	1.53131	1.40248	2.41992	0.150761	1.10201	0.477129	0.481952	3.20055	0.940294	0.191202	1.2697	0.906237	0.805415	1.24941	2.68504	0.453913	1.02137	0.993842	0.823172	2.2038	4.46988	1.47799	0.715997	0.752859	1.46105	0.269043	1.91374	0.806066	0.303122	1.61266	1.11445	1.15691	0.615679	2.3321	2.84255	3.51641	0.949242	0.795816	1.25551	2.56452	1.60383	1.97815	0.699058	0.601511
[truncated: 562 more columns]

## Sheet: KIRC-clinical raw
Samples	admin.batch_number	admin.disease_code	bcr_patient_barcode	histological_type.x	neoplasm_histologic_grade	patient_id	stage_event.pathologic_stage	stage_event.tnm_categories.pathologic_categories.pathologic_M	stage_event.tnm_categories.pathologic_categories.pathologic_N	stage_event.tnm_categories.pathologic_categories.pathologic_T
TCGA-CJ-4916	70.72.0	KIRC	TCGA-CJ-4916	Kidney Clear Cell Renal Carcinoma	G3	4916	Stage III	M0	NX	T3a
TCGA-B8-A8YJ	404.35.0	KIRC	TCGA-B8-A8YJ	Kidney Clear Cell Renal Carcinoma	G2	A8YJ	Stage I	Not Available	NX	T1b
TCGA-CJ-5678	90.68.0	KIRC	TCGA-CJ-5678	Kidney Clear Cell Renal Carcinoma	G3	5678	Stage IV	M1	N0	T2b
TCGA-BP-5190	70.72.0	KIRC	TCGA-BP-5190	Kidney Clear Cell Renal Carcinoma	G3	5190	Stage I	M0	NX	T1a
TCGA-B0-4718	63.79.0	KIRC	TCGA-B0-4718	Kidney Clear Cell Renal Carcinoma	G2	4718	Stage III	M0	NX	T3a
TCGA-CJ-5679	90.68.0	KIRC	TCGA-CJ-5679	Kidney Clear Cell Renal Carcinoma	G4	5679	Stage III	M0	NX	T3b
TCGA-BP-4165	64.72.0	KIRC	TCGA-BP-4165	Kidney Clear Cell Renal Carcinoma	G1	4165	Stage I	M0	N0	T1b
TCGA-B0-5075	69.68.0	KIRC	TCGA-B0-5075	Kidney Clear Cell Renal Carcinoma	G2	5075	Stage III	M0	N0	T3a
TCGA-BP-4774	64.72.0	KIRC	TCGA-BP-4774	Kidney Clear Cell Renal Carcinoma	G2	4774	Stage I	M0	NX	T1a
TCGA-B0-5084	69.68.0	KIRC	TCGA-B0-5084	Kidney Clear Cell Renal Carcinoma	G3	5084	Stage IV	M1	N1	T3a
TCGA-B2-3924	50.77.0	KIRC	TCGA-B2-3924	Kidney Clear Cell Renal Carcinoma	G2	3924	Stage I	M0	NX	T1b
TCGA-BP-4160	64.72.0	KIRC	TCGA-BP-4160	Kidney Clear Cell Renal Carcinoma	G2	4160	Stage III	M0	N0	T3a
TCGA-BP-5200	70.72.0	KIRC	TCGA-BP-5200	Kidney Clear Cell Renal Carcinoma	G4	5200	Stage II	M0	NX	T2
TCGA-B0-4814	63.79.0	KIRC	TCGA-B0-4814	Kidney Clear Cell Renal Carcinoma	G3	4814	Stage IV	M1	N0	T4
TCGA-B8-5159	68.74.0	KIRC	TCGA-B8-5159	Kidney Clear Cell Renal Carcinoma	G3	5159	Stage I	M0	N0	T1a
TCGA-B4-5377	82.75.0	KIRC	TCGA-B4-5377	Kidney Clear Cell Renal Carcinoma	G3	5377	Stage IV	M1	N0	T3
TCGA-BP-4758	64.72.0	KIRC	TCGA-BP-4758	Kidney Clear Cell Renal Carcinoma	G2	4758	Stage I	M0	NX	T1a
TCGA-B0-5400	82.75.0	KIRC	TCGA-B0-5400	Kidney Clear Cell Renal Carcinoma	G4	5400	Stage III	M0	N0	T3b
TCGA-AK-3427	32.77.0	KIRC	TCGA-AK-3427	Kidney Clear Cell Renal Carcinoma	GX	3427	Stage I	M0	N0	T1a
TCGA-BP-4342	64.72.0	KIRC	TCGA-BP-4342	Kidney Clear Cell Renal Carcinoma	G3	4342	Stage II	M0	N0	T2
TCGA-BP-4354	64.72.0	KIRC	TCGA-BP-4354	Kidney Clear Cell Renal Carcinoma	G4	4354	Stage IV	M1	N1	T4
TCGA-CZ-5451	82.75.0	KIRC	TCGA-CZ-5451	Kidney Clear Cell Renal Carcinoma	G3	5451	Stage II	M0	N0	T2
TCGA-B8-4148	50.77.0	KIRC	TCGA-B8-4148	Kidney Clear Cell Renal Carcinoma	G3	4148	Stage I	M0	N0	T1a
TCGA-6D-AA2E	387.37.0	KIRC	TCGA-6D-AA2E	Kidney Clear Cell Renal Carcinoma	G2	AA2E	Stage I	MX	NX	T1b
TCGA-CZ-5458	82.75.0	KIRC	TCGA-CZ-5458	Kidney Clear Cell Renal Carcinoma	G3	5458	Stage III	M0	NX	T3a
TCGA-MM-A564	274.47.0	KIRC	TCGA-MM-A564	Kidney Clear Cell Renal Carcinoma	G2	A564	Stage II	MX	NX	T2a
TCGA-B0-5077	69.68.0	KIRC	TCGA-B0-5077	Kidney Clear Cell Renal Carcinoma	G3	5077	Stage I	M0	N0	T1a
TCGA-B4-5838	105.71.0	KIRC	TCGA-B4-5838	Kidney Clear Cell Renal Carcinoma	G2	5838	Discrepancy	M0	N1	T3
TCGA-B0-5117	68.74.0	KIRC	TCGA-B0-5117	Kidney Clear Cell Renal Carcinoma	G2	5117	Stage I	M0	NX	T1b
TCGA-B8-A54G	274.47.0	KIRC	TCGA-B8-A54G	Kidney Clear Cell Renal Carcinoma	G3	A54G	Stage I	MX	NX	T1a
TCGA-AK-3430	50.77.0	KIRC	TCGA-AK-3430	Kidney Clear Cell Renal Carcinoma	G3	3430	Stage III	M0	N1	T3b
TCGA-B0-4701	63.79.0	KIRC	TCGA-B0-4701	Kidney Clear Cell Renal Carcinoma	G3	4701	Stage IV	M1	N0	T3a
TCGA-BP-4962	69.68.0	KIRC	TCGA-BP-4962	Kidney Clear Cell Renal Carcinoma	G2	4962	Stage II	M0	NX	T2
TCGA-BP-4963	69.68.0	KIRC	TCGA-BP-4963	Kidney Clear Cell Renal Carcinoma	G3	4963	Stage I	M0	NX	T1b
TCGA-BP-4162	50.77.0	KIRC	TCGA-BP-4162	Kidney Clear Cell Renal Carcinoma	G2	4162	Stage I	M0	N0	T1b
TCGA-CJ-4900	69.68.0	KIRC	TCGA-CJ-4900	Kidney Clear Cell Renal Carcinoma	G4	4900	Stage IV	M1	N1	T4
TCGA-CW-5580	105.71.0	KIRC	TCGA-CW-5580	Kidney Clear Cell Renal Carcinoma	G3	5580	Stage IV	M1	NX	T3a
TCGA-B0-4813	63.79.0	KIRC	TCGA-B0-4813	Kidney Clear Cell Renal Carcinoma	G3	4813	Stage III	M0	NX	T3b
TCGA-BP-4803	65.72.0	KIRC	TCGA-BP-4803	Kidney Clear Cell Renal Carcinoma	G3	4803	Stage III	M0	NX	T3a
TCGA-AK-3443	32.77.0	KIRC	TCGA-AK-3443	Kidney Clear Cell Renal Carcinoma	GX	3443	Stage II	M0	N0	T2
TCGA-B0-5109	68.74.0	KIRC	TCGA-B0-5109	Kidney Clear Cell Renal Carcinoma	G4	5109	Stage III	M0	N1	T3b
TCGA-A3-3307	32.77.0	KIRC	TCGA-A3-3307	Kidney Clear Cell Renal Carcinoma	G3	3307	Stage III	M0	N0	T3b
TCGA-B0-5100	68.74.0	KIRC	TCGA-B0-5100	Kidney Clear Cell Renal Carcinoma	G3	5100	Stage III	M0	NX	T3a
TCGA-BP-4161	50.77.0	KIRC	TCGA-BP-4161	Kidney Clear Cell Renal Carcinoma	G3	4161	Stage I	M0	NX	T1b
TCGA-BP-5010	68.74.0	KIRC	TCGA-BP-5010	Kidney Clear Cell Renal Carcinoma	G4	5010	Stage III	M0	N0	T3a
TCGA-BP-5168	68.74.0	KIRC	TCGA-BP-5168	Kidney Clear Cell Renal Carcinoma	G2	5168	Stage I	M0	NX	T1a
TCGA-A3-3323	32.77.0	KIRC	TCGA-A3-3323	Kidney Clear Cell Renal Carcinoma	G1	3323	Stage I	M0	NX	T1b
TCGA-CJ-5677	90.68.0	KIRC	TCGA-CJ-5677	Kidney Clear Cell Renal Carcinoma	G4	5677	Stage IV	M1	NX	T3a
TCGA-A3-3335	32.77.0	KIRC	TCGA-A3-3335	Kidney Clear Cell Renal Carcinoma	G4	3335	Stage II	M0	N0	T2a
TCGA-B2-5633	90.68.0	KIRC	TCGA-B2-5633	Kidney Clear Cell Renal Carcinoma	G2	5633	Stage I	M0	N0	T1b
TCGA-BP-4326	64.72.0	KIRC	TCGA-BP-4326	Kidney Clear Cell Renal Carcinoma	G2	4326	Stage I	M0	N0	T1b
TCGA-T7-A92I	387.37.0	KIRC	TCGA-T7-A92I	Kidney Clear Cell Renal Carcinoma	G1	A92I	Stage I	MX	NX	T1a
TCGA-BP-4159	64.72.0	KIRC	TCGA-BP-4159	Kidney Clear Cell Renal Carcinoma	G2	4159	Stage I	M0	N0	T1b
TCGA-A3-3385	68.74.0	KIRC	TCGA-A3-3385	Kidney Clear Cell Renal Carcinoma	G2	3385	Stage I	M0	N0	T1a
TCGA-B8-4153	105.71.0	KIRC	TCGA-B8-4153	Kidney Clear Cell Renal Carcinoma	G3	4153	Stage III	M0	NX	T3a
TCGA-A3-3319	32.77.0	KIRC	TCGA-A3-3319	Kidney Clear Cell Renal Carcinoma	G2	3319	Stage I	M0	NX	T1b
TCGA-B2-5639	90.68.0	KIRC	TCGA-B2-5639	Kidney Clear Cell Renal Carcinoma	G3	5639	Stage IV	M1	NX	T3
TCGA-BP-4974	69.68.0	KIRC	TCGA-BP-4974	Kidney Clear Cell Renal Carcinoma	G4	4974	Stage IV	M1	N0	T3a
TCGA-BP-4355	64.72.0	KIRC	TCGA-BP-4355	Kidney Clear Cell Renal Carcinoma	G4	4355	Stage III	M0	NX	T3a
TCGA-A3-3324	32.77.0	KIRC	TCGA-A3-3324	Kidney Clear Cell Renal Carcinoma	G3	3324	Stage I	M0	NX	T1b
TCGA-B0-5691	90.68.0	KIRC	TCGA-B0-5691	Kidney Clear Cell Renal Carcinoma	G3	5691	Stage I	M0	N0	T1a
TCGA-CJ-4884	65.72.0	KIRC	TCGA-CJ-4884	Kidney Clear Cell Renal Carcinoma	G3	4884	Stage III	M0	NX	T3a
TCGA-B0-5712	105.71.0	KIRC	TCGA-B0-5712	Kidney Clear Cell Renal Carcinoma	G3	5712	Stage IV	M1	N0	T2
TCGA-B0-5713	105.71.0	KIRC	TCGA-B0-5713	Kidney Clear Cell Renal Carcinoma	G3	5713	Stage III	M0	N0	T3b
TCGA-BP-4765	64.72.0	KIRC	TCGA-BP-4765	Kidney Clear Cell Renal Carcinoma	G2	4765	Stage I	M0	NX	T1a
TCGA-AK-3458	82.75.0	KIRC	TCGA-AK-3458	Kidney Clear Cell Renal Carcinoma	G3	3458	Stage I	M0	NX	T1b
TCGA-B4-5378	82.75.0	KIRC	TCGA-B4-5378	Kidney Clear Cell Renal Carcinoma	G2	5378	Stage I	M0	N0	T1
TCGA-B4-5835	105.71.0	KIRC	TCGA-B4-5835	Kidney Clear Cell Renal Carcinoma	G2	5835	Stage I	M0	N0	T1
TCGA-B0-5703	90.68.0	KIRC	TCGA-B0-5703	Kidney Clear Cell Renal Carcinoma	G3	5703	Stage I	M0	N0	T1b
TCGA-A3-3316	32.77.0	KIRC	TCGA-A3-3316	Kidney Clear Cell Renal Carcinoma	G3	3316	Stage II	M0	NX	T2
TCGA-CJ-4912	70.72.0	KIRC	TCGA-CJ-4912	Kidney Clear Cell Renal Carcinoma	G3	4912	Stage II	M0	NX	T2
TCGA-B0-5097	68.74.0	KIRC	TCGA-B0-5097	Kidney Clear Cell Renal Carcinoma	G2	5097	Stage III	M0	N0	T3b
TCGA-B8-4151	50.77.0	KIRC	TCGA-B8-4151	Kidney Clear Cell Renal Carcinoma	G2	4151	Stage III	M0	N0	T3a
TCGA-DV-5569	90.68.0	KIRC	TCGA-DV-5569	Kidney Clear Cell Renal Carcinoma	G2	5569	Stage I	M0	NX	T1a
TCGA-BP-5184	70.72.0	KIRC	TCGA-BP-5184	Kidney Clear Cell Renal Carcinoma	G3	5184	Stage I	M0	NX	T1a
TCGA-CJ-4889	65.72.0	KIRC	TCGA-CJ-4889	Kidney Clear Cell Renal Carcinoma	G4	4889	Stage I	M0	NX	T1a
TCGA-A3-3308	32.77.0	KIRC	TCGA-A3-3308	Kidney Clear Cell Renal Carcinoma	G2	3308	Stage III	M0	N0	T3b
TCGA-AK-3456	50.77.0	KIRC	TCGA-AK-3456	Kidney Clear Cell Renal Carcinoma	G3	3456	Stage II	M0	N0	T2
TCGA-B0-4945	68.74.0	KIRC	TCGA-B0-4945	Kidney Clear Cell Renal Carcinoma	G2	4945	Stage I	M0	N0	T1a
TCGA-CZ-5470	82.75.0	KIRC	TCGA-CZ-5470	Kidney Clear Cell Renal Carcinoma	G3	5470	Stage II	M0	N0	T2
TCGA-CJ-4878	65.72.0	KIRC	TCGA-CJ-4878	Kidney Clear Cell Renal Carcinoma	G2	4878	Stage III	M0	NX	T3a
TCGA-AK-3434	63.79.0	KIRC	TCGA-AK-3434	Kidney Clear Cell Renal Carcinoma	G2	3434	Stage I	M0	NX	T1b
TCGA-B8-5550	90.68.0	KIRC	TCGA-B8-5550	Kidney Clear Cell Renal Carcinoma	G3	5550	Stage III	M0	N0	T3a
TCGA-A3-3359	32.77.0	KIRC	TCGA-A3-3359	Kidney Clear Cell Renal Carcinoma	G2	3359	Stage I	M0	N0	T1a
TCGA-B0-4697	63.79.0	KIRC	TCGA-B0-4697	Kidney Clear Cell Renal Carcinoma	G4	4697	Stage IV	M1	NX	T3b
TCGA-CZ-4866	82.75.0	KIRC	TCGA-CZ-4866	Kidney Clear Cell Renal Carcinoma	G3	4866	Stage I	M0	NX	T1
TCGA-B0-5701	90.68.0	KIRC	TCGA-B0-5701	Kidney Clear Cell Renal Carcinoma	G4	5701	Stage III	M0	N0	T3b
TCGA-A3-3343	32.77.0	KIRC	TCGA-A3-3343	Kidney Clear Cell Renal Carcinoma	G3	3343	Stage II	M0	N0	T2
TCGA-DV-5574	90.68.0	KIRC	TCGA-DV-5574	Kidney Clear Cell Renal Carcinoma	G2	5574	Stage I	M0	NX	T1a
TCGA-B0-4713	63.79.0	KIRC	TCGA-B0-4713	Kidney Clear Cell Renal Carcinoma	G2	4713	Stage III	M0	NX	T3b
TCGA-B0-5096	68.74.0	KIRC	TCGA-B0-5096	Kidney Clear Cell Renal Carcinoma	GX	5096	Stage III	M0	N1	T3a
TCGA-B8-A54F	274.47.0	KIRC	TCGA-B8-A54F	Kidney Clear Cell Renal Carcinoma	G2	A54F	Stage I	MX	NX	T1a
TCGA-BP-4775	64.72.0	KIRC	TCGA-BP-4775	Kidney Clear Cell Renal Carcinoma	G2	4775	Stage I	M0	NX	T1a
TCGA-A3-3376	68.74.0	KIRC	TCGA-A3-3376	Kidney Clear Cell Renal Carcinoma	G2	3376	Stage I	M0	N0	T1a
TCGA-B0-5085	69.68.0	KIRC	TCGA-B0-5085	Kidney Clear Cell Renal Carcinoma	G3	5085	Stage III	M0	N0	T3a
TCGA-BP-4177	68.74.0	KIRC	TCGA-BP-4177	Kidney Clear Cell Renal Carcinoma	G2	4177	Stage I	M0	NX	T1a
TCGA-CZ-4862	65.72.0	KIRC	TCGA-CZ-4862	Kidney Clear Cell Renal Carcinoma	G2	4862	Stage I	M0	NX	T1b
TCGA-B0-5115	68.74.0	KIRC	TCGA-B0-5115	Kidney Clear Cell Renal Carcinoma	G3	5115	Stage IV	M1	N0	T2
TCGA-BP-4965	69.68.0	KIRC	TCGA-BP-4965	Kidney Clear Cell Renal Carcinoma	G2	4965	Stage I	M0	NX	T1a
TCGA-A3-3351	50.77.0	KIRC	TCGA-A3-3351	Kidney Clear Cell Renal Carcinoma	G2	3351	Stage II	M0	N0	T2a
TCGA-DV-5573	90.68.0	KIRC	TCGA-DV-5573	Kidney Clear Cell Renal Carcinoma	G2	5573	Stage I	M0	NX	T1a
TCGA-CZ-5464	82.75.0	KIRC	TCGA-CZ-5464	Kidney Clear Cell Renal Carcinoma	G2	5464	Stage IV	M1	NX	T3b
TCGA-CJ-4871	65.72.0	KIRC	TCGA-CJ-4871	Kidney Clear Cell Renal Carcinoma	G4	4871	Stage IV	M1	NX	T3a
TCGA-BP-5000	69.68.0	KIRC	TCGA-BP-5000	Kidney Clear Cell Renal Carcinoma	G3	5000	Stage I	M0	NX	T1b
TCGA-B0-4703	63.79.0	KIRC	TCGA-B0-4703	Kidney Clear Cell Renal Carcinoma	G4	4703	Stage IV	M1	N0	T3a
TCGA-CZ-5468	82.75.0	KIRC	TCGA-CZ-5468	Kidney Clear Cell Renal Carcinoma	G4	5468	Stage IV	M1	NX	T3b
TCGA-AK-3450	63.79.0	KIRC	TCGA-AK-3450	Kidney Clear Cell Renal Carcinoma	G2	3450	Stage I	M0	N0	T1a
TCGA-B0-4827	68.74.0	KIRC	TCGA-B0-4827	Kidney Clear Cell Renal Carcinoma	G4	4827	Stage III	M0	N0	T3b
TCGA-BP-4756	64.72.0	KIRC	TCGA-BP-4756	Kidney Clear Cell Renal Carcinoma	G2	4756	Stage I	M0	N0	T1b
TCGA-B0-5080	82.75.0	KIRC	TCGA-B0-5080	Kidney Clear Cell Renal Carcinoma	G3	5080	Stage IV	M1	N0	T3a
TCGA-CZ-4860	65.72.0	KIRC	TCGA-CZ-4860	Kidney Clear Cell Renal Carcinoma	G4	4860	Stage IV	M1	NX	T4
TCGA-CZ-5455	82.75.0	KIRC	TCGA-CZ-5455	Kidney Clear Cell Renal Carcinoma	G4	5455	Stage IV	M1	NX	T3b
TCGA-BP-4995	69.68.0	KIRC	TCGA-BP-4995	Kidney Clear Cell Renal Carcinoma	G3	4995	Stage I	M0	N0	T1b
TCGA-B0-5116	68.74.0	KIRC	TCGA-B0-5116	Kidney Clear Cell Renal Carcinoma	G3	5116	Stage III	M0	N0	T3b
TCGA-CJ-4641	50.77.0	KIRC	TCGA-CJ-4641	Kidney Clear Cell Renal Carcinoma	G4	4641	Stage IV	M1	NX	T3a
TCGA-BP-4982	69.68.0	KIRC	TCGA-BP-4982	Kidney Clear Cell Renal Carcinoma	G3	4982	Stage I	M0	NX	T1b
TCGA-AS-3777	32.77.0	KIRC	TCGA-AS-3777	Kidney Clear Cell Renal Carcinoma	Not Available	3777	Stage I	M0	NX	T1a
TCGA-BP-4977	69.68.0	KIRC	TCGA-BP-4977	Kidney Clear Cell Renal Carcinoma	G3	4977	Stage I	M0	NX	T1b
TCGA-B0-4816	82.75.0	KIRC	TCGA-B0-4816	Kidney Clear Cell Renal Carcinoma	G3	4816	Stage II	M0	N0	T2
TCGA-CZ-5459	82.75.0	KIRC	TCGA-CZ-5459	Kidney Clear Cell Renal Carcinoma	G3	5459	Stage III	M0	NX	T3b
TCGA-BP-5192	70.72.0	KIRC	TCGA-BP-5192	Kidney Clear Cell Renal Carcinoma	G2	5192	Stage I	M0	NX	T1a
TCGA-B0-4714	63.79.0	KIRC	TCGA-B0-4714	Kidney Clear Cell Renal Carcinoma	G3	4714	Stage IV	M1	NX	T3b
TCGA-CZ-5453	82.75.0	KIRC	TCGA-CZ-5453	Kidney Clear Cell Renal Carcinoma	G2	5453	Stage II	M0	NX	T2
TCGA-BP-5178	70.72.0	KIRC	TCGA-BP-5178	Kidney Clear Cell Renal Carcinoma	G4	5178	Stage IV	M1	NX	T3a
TCGA-3Z-A93Z	387.37.0	KIRC	TCGA-3Z-A93Z	Kidney Clear Cell Renal Carcinoma	G2	A93Z	Stage I	M0	N0	T1a
TCGA-B0-4852	82.75.0	KIRC	TCGA-B0-4852	Kidney Clear Cell Renal Carcinoma	G2	4852	Stage II	M0	N0	T2
TCGA-B0-4815	82.75.0	KIRC	TCGA-B0-4815	Kidney Clear Cell Renal Carcinoma	G4	4815	Stage III	M0	NX	T3a
TCGA-CJ-4875	65.72.0	KIRC	TCGA-CJ-4875	Kidney Clear Cell Renal Carcinoma	G3	4875	Stage IV	M1	NX	T3a
TCGA-A3-3306	32.77.0	KIRC	TCGA-A3-3306	Kidney Clear Cell Renal Carcinoma	G3	3306	Stage I	M0	N0	T1b
TCGA-AS-3778	32.77.0	KIRC	TCGA-AS-3778	Kidney Clear Cell Renal Carcinoma	G1	3778	Stage I	M0	NX	T1a
TCGA-CW-5587	90.68.0	KIRC	TCGA-CW-5587	Kidney Clear Cell Renal Carcinoma	G2	5587	Stage III	M0	N0	T3b
TCGA-CJ-4907	70.72.0	KIRC	TCGA-CJ-4907	Kidney Clear Cell Renal Carcinoma	G3	4907	Stage III	M0	NX	T3b
TCGA-A3-3328	32.77.0	KIRC	TCGA-A3-3328	Kidney Clear Cell Renal Carcinoma	G2	3328	Stage I	M0	N0	T1b
TCGA-AK-3451	50.77.0	KIRC	TCGA-AK-3451	Kidney Clear Cell Renal Carcinoma	G3	3451	Stage II	M0	N0	T2
TCGA-BP-5185	70.72.0	KIRC	TCGA-BP-5185	Kidney Clear Cell Renal Carcinoma	G3	5185	Stage I	M0	NX	T1a
TCGA-BP-4762	64.72.0	KIRC	TCGA-BP-4762	Kidney Clear Cell Renal Carcinoma	G3	4762	Stage I	M0	NX	T1a
TCGA-CW-5584	90.68.0	KIRC	TCGA-CW-5584	Kidney Clear Cell Renal Carcinoma	G3	5584	Stage III	M0	N1	T3b
TCGA-BP-5191	70.72.0	KIRC	TCGA-BP-5191	Kidney Clear Cell Renal Carcinoma	G2	5191	Stage III	M0	N0	T3a
TCGA-B0-4688	63.79.0	KIRC	TCGA-B0-4688	Kidney Clear Cell Renal Carcinoma	G4	4688	Stage IV	M1	N0	T4
TCGA-CJ-5681	90.68.0	KIRC	TCGA-CJ-5681	Kidney Clear Cell Renal Carcinoma	G3	5681	Stage IV	M1	NX	T3a
TCGA-B0-4699	63.79.0	KIRC	TCGA-B0-4699	Kidney Clear Cell Renal Carcinoma	G4	4699	Stage IV	M1	N0	T4
TCGA-CJ-4908	70.72.0	KIRC	TCGA-CJ-4908	Kidney Clear Cell Renal Carcinoma	G2	4908	Stage I	M0	NX	T1a
TCGA-B0-4821	82.75.0	KIRC	TCGA-B0-4821	Kidney Clear Cell Renal Carcinoma	G3	4821	Stage III	M0	N0	T3b
TCGA-BP-4173	64.72.0	KIRC	TCGA-BP-4173	Kidney Clear Cell Renal Carcinoma	G3	4173	Stage II	M0	N0	T2
TCGA-CW-5588	90.68.0	KIRC	TCGA-CW-5588	Kidney Clear Cell Renal Carcinoma	G2	5588	Stage I	M0	NX	T1a
TCGA-B2-4101	63.79.0	KIRC	TCGA-B2-4101	Kidney Clear Cell Renal Carcinoma	G3	4101	Stage II	M0	NX	T2a
TCGA-BP-4795	68.74.0	KIRC	TCGA-BP-4795	Kidney Clear Cell Renal Carcinoma	G2	4795	Stage I	M0	N0	T1a
TCGA-AK-3455	32.77.0	KIRC	TCGA-AK-3455	Kidney Clear Cell Renal Carcinoma	G3	3455	Stage III	M0	NX	T3b
TCGA-CJ-5675	90.68.0	KIRC	TCGA-CJ-5675	Kidney Clear Cell Renal Carcinoma	G3	5675	Stage II	M0	NX	T2a
TCGA-AK-3431	63.79.0	KIRC	TCGA-AK-3431	Kidney Clear Cell Renal Carcinoma	G3	3431	Stage II	M0	NX	T2
TCGA-BP-5189	70.72.0	KIRC	TCGA-BP-5189	Kidney Clear Cell Renal Carcinoma	G4	5189	Stage I	M0	NX	T1b
TCGA-A3-3326	32.77.0	KIRC	TCGA-A3-3326	Kidney Clear Cell Renal Carcinoma	G1	3326	Stage I	M0	NX	T1a
TCGA-CJ-5682	90.68.0	KIRC	TCGA-CJ-5682	Kidney Clear Cell Renal Carcinoma	G4	5682	Stage IV	M1	NX	T3a
TCGA-A3-A8OW	387.37.0	KIRC	TCGA-A3-A8OW	Kidney Clear Cell Renal Carcinoma	G2	A8OW	Stage III	MX	NX	T3a
TCGA-B0-5695	90.68.0	KIRC	TCGA-B0-5695	Kidney Clear Cell Renal Carcinoma	G2	5695	Stage I	M0	N0	T1b
TCGA-AK-3465	32.77.0	KIRC	TCGA-AK-3465	Kidney Clear Cell Renal Carcinoma	GX	3465	Stage I	M0	NX	T1b
TCGA-A3-A6NL	340.41.0	KIRC	TCGA-A3-A6NL	Kidney Clear Cell Renal Carcinoma	G2	A6NL	Stage I	MX	NX	T1b
TCGA-BP-4789	65.72.0	KIRC	TCGA-BP-4789	Kidney Clear Cell Renal Carcinoma	G2	4789	Stage I	M0	NX	T1a
TCGA-B2-4098	50.77.0	KIRC	TCGA-B2-4098	Kidney Clear Cell Renal Carcinoma	G2	4098	Stage I	M0	NX	T1b
TCGA-BP-5181	70.72.0	KIRC	TCGA-BP-5181	Kidney Clear Cell Renal Carcinoma	G2	5181	Stage I	M0	NX	T1b
TCGA-CJ-5683	90.68.0	KIRC	TCGA-CJ-5683	Kidney Clear Cell Renal Carcinoma	G3	5683	Stage I	M0	NX	T1b
TCGA-B4-5844	105.71.0	KIRC	TCGA-B4-5844	Kidney Clear Cell Renal Carcinoma	G1	5844	Stage II	M0	N0	T2
TCGA-GK-A6C7	340.41.0	KIRC	TCGA-GK-A6C7	Kidney Clear Cell Renal Carcinoma	Not Available	A6C7	Stage I	MX	NX	T1a
TCGA-CW-5585	90.68.0	KIRC	TCGA-CW-5585	Kidney Clear Cell Renal Carcinoma	G2	5585	Stage IV	M1	N0	T3b
TCGA-BP-4804	65.72.0	KIRC	TCGA-BP-4804	Kidney Clear Cell Renal Carcinoma	G2	4804	Stage I	M0	NX	T1b
TCGA-BP-4959	69.68.0	KIRC	TCGA-BP-4959	Kidney Clear Cell Renal Carcinoma	G3	4959	Stage I	M0	NX	T1b
TCGA-B8-4154	50.77.0	KIRC	TCGA-B8-4154	Kidney Clear Cell Renal Carcinoma	G2	4154	Stage I	M0	N0	T1a
TCGA-CJ-4876	65.72.0	KIRC	TCGA-CJ-4876	Kidney Clear Cell Renal Carcinoma	G3	4876	Stage II	M0	N0	T2b
TCGA-B0-5700	90.68.0	KIRC	TCGA-B0-5700	Kidney Clear Cell Renal Carcinoma	G2	5700	Stage I	M0	N0	T1a
TCGA-B0-4837	65.72.0	KIRC	TCGA-B0-4837	Kidney Clear Cell Renal Carcinoma	G3	4837	Stage I	M0	N0	T1b
TCGA-BP-5177	70.72.0	KIRC	TCGA-BP-5177	Kidney Clear Cell Renal Carcinoma	G3	5177	Stage I	M0	NX	T1a
TCGA-CZ-4865	82.75.0	KIRC	TCGA-CZ-4865	Kidney Clear Cell Renal Carcinoma	G2	4865	Stage I	M0	NX	T1a
TCGA-B8-A54E	274.47.0	KIRC	TCGA-B8-A54E	Kidney Clear Cell Renal Carcinoma	G3	A54E	Stage I	MX	NX	T1b
TCGA-B0-4844	63.79.0	KIRC	TCGA-B0-4844	Kidney Clear Cell Renal Carcinoma	G3	4844	Stage IV	M1	NX	T3a
TCGA-B0-5692	90.68.0	KIRC	TCGA-B0-5692	Kidney Clear Cell Renal Carcinoma	G3	5692	Stage III	M0	N0	T3b
TCGA-B0-5088	69.68.0	KIRC	TCGA-B0-5088	Kidney Clear Cell Renal Carcinoma	G3	5088	Stage I	M0	N0	T1b
TCGA-B0-5709	90.68.0	KIRC	TCGA-B0-5709	Kidney Clear Cell Renal Carcinoma	G3	5709	Stage III	M0	NX	T3a
TCGA-BP-4158	64.72.0	KIRC	TCGA-BP-4158	Kidney Clear Cell Renal Carcinoma	G2	4158	Stage I	M0	N0	T1b
TCGA-AK-3440	32.77.0	KIRC	TCGA-AK-3440	Kidney Clear Cell Renal Carcinoma	G3	3440	Stage I	M0	NX	T1a
TCGA-CJ-4872	65.72.0	KIRC	TCGA-CJ-4872	Kidney Clear Cell Renal Carcinoma	G4	4872	Stage I	M0	N0	T1b
TCGA-B8-5545	105.71.0	KIRC	TCGA-B8-5545	Kidney Clear Cell Renal Carcinoma	G2	5545	Stage I	M0	N0	T1a
TCGA-B4-5832	105.71.0	KIRC	TCGA-B4-5832	Kidney Clear Cell Renal Carcinoma	G2	5832	Stage III	M0	N0	T3b
TCGA-B2-3923	50.77.0	KIRC	TCGA-B2-3923	Kidney Clear Cell Renal Carcinoma	G2	3923	Stage II	M0	NX	T2
TCGA-BP-4777	64.72.0	KIRC	TCGA-BP-4777	Kidney Clear Cell Renal Carcinoma	G3	4777	Stage I	M0	NX	T1a
TCGA-BP-5194	70.72.0	KIRC	TCGA-BP-5194	Kidney Clear Cell Renal Carcinoma	G2	5194	Stage I	M0	NX	T1a
TCGA-BP-4993	68.74.0	KIRC	TCGA-BP-4993	Kidney Clear Cell Renal Carcinoma	G3	4993	Stage I	M0	NX	T1a
TCGA-A3-A8OX	387.37.0	KIRC	TCGA-A3-A8OX	Kidney Clear Cell Renal Carcinoma	G3	A8OX	Stage I	MX	NX	T1a
TCGA-CJ-4892	65.72.0	KIRC	TCGA-CJ-4892	Kidney Clear Cell Renal Carcinoma	G2	4892	Stage I	M0	N0	T1b
TCGA-B0-5698	105.71.0	KIRC	TCGA-B0-5698	Kidney Clear Cell Renal Carcinoma	G3	5698	Stage I	M0	N0	T1b
TCGA-CZ-5465	82.75.0	KIRC	TCGA-CZ-5465	Kidney Clear Cell Renal Carcinoma	G2	5465	Stage III	M0	NX	T3b
TCGA-B0-5081	69.68.0	KIRC	TCGA-B0-5081	Kidney Clear Cell Renal Carcinoma	G2	5081	Stage III	M0	N0	T3b
TCGA-B0-4694	63.79.0	KIRC	TCGA-B0-4694	Kidney Clear Cell Renal Carcinoma	G4	4694	Stage III	M0	NX	T3b
TCGA-BP-5001	69.68.0	KIRC	TCGA-BP-5001	Kidney Clear Cell Renal Carcinoma	G2	5001	Stage I	M0	NX	T1b
TCGA-B8-5553	90.68.0	KIRC	TCGA-B8-5553	Kidney Clear Cell Renal Carcinoma	G2	5553	Stage I	M0	N0	T1b
TCGA-CW-6088	105.71.0	KIRC	TCGA-CW-6088	Kidney Clear Cell Renal Carcinoma	G2	6088	Stage I	M0	N0	T1b
TCGA-B0-4838	65.72.0	KIRC	TCGA-B0-4838	Kidney Clear Cell Renal Carcinoma	G3	4838	Stage I	M0	N0	T1b
TCGA-B0-4811	82.75.0	KIRC	TCGA-B0-4811	Kidney Clear Cell Renal Carcinoma	G3	4811	Stage III	M0	N0	T3a
TCGA-BP-4166	64.72.0	KIRC	TCGA-BP-4166	Kidney Clear Cell Renal Carcinoma	G3	4166	Stage III	M0	N0	T3a
TCGA-B8-4619	50.77.0	KIRC	TCGA-B8-4619	Kidney Clear Cell Renal Carcinoma	G2	4619	Stage I	M0	N0	T1a
TCGA-BP-4987	69.68.0	KIRC	TCGA-BP-4987	Kidney Clear Cell Renal Carcinoma	G2	4987	Stage I	M0	NX	T1b
TCGA-B8-5552	105.71.0	KIRC	TCGA-B8-5552	Kidney Clear Cell Renal Carcinoma	G2	5552	Stage I	M0	NX	T1b
TCGA-A3-3365	32.77.0	KIRC	TCGA-A3-3365	Kidney Clear Cell Renal Carcinoma	G2	3365	Stage I	M0	NX	T1a
TCGA-A3-3367	68.74.0	KIRC	TCGA-A3-3367	Kidney Clear Cell Renal Carcinoma	G3	3367	Stage I	M0	N0	T1b
TCGA-CJ-4885	65.72.0	KIRC	TCGA-CJ-4885	Kidney Clear Cell Renal Carcinoma	G3	4885	Stage IV	M1	NX	T3a
TCGA-BP-5170	70.72.0	KIRC	TCGA-BP-5170	Kidney Clear Cell Renal Carcinoma	G2	5170	Stage I	M0	NX	T1a
TCGA-CJ-6031	105.71.0	KIRC	TCGA-CJ-6031	Kidney Clear Cell Renal Carcinoma	G3	6031	Stage I	M0	NX	T1b
TCGA-CJ-4882	70.72.0	KIRC	TCGA-CJ-4882	Kidney Clear Cell Renal Carcinoma	G3	4882	Stage III	M0	NX	T3a
TCGA-CJ-4881	65.72.0	KIRC	TCGA-CJ-4881	Kidney Clear Cell Renal Carcinoma	G3	4881	Stage III	M0	NX	T3a
TCGA-CJ-4897	70.72.0	KIRC	TCGA-CJ-4897	Kidney Clear Cell Renal Carcinoma	G3	4897	Stage III	M0	NX	T3a
TCGA-BP-4781	65.72.0	KIRC	TCGA-BP-4781	Kidney Clear Cell Renal Carcinoma	G3	4781	Stage I	M0	NX	T1a
TCGA-CJ-6032	105.71.0	KIRC	TCGA-CJ-6032	Kidney Clear Cell Renal Carcinoma	G3	6032	Stage II	M0	NX	T2
TCGA-DV-5576	90.68.0	KIRC	TCGA-DV-5576	Kidney Clear Cell Renal Carcinoma	G2	5576	Stage I	M0	NX	T1a
TCGA-BP-4989	69.68.0	KIRC	TCGA-BP-4989	Kidney Clear Cell Renal Carcinoma	G3	4989	Stage III	M0	N0	T3a
TCGA-BP-4797	65.72.0	KIRC	TCGA-BP-4797	Kidney Clear Cell Renal Carcinoma	G3	4797	Stage III	M0	N0	T3b
TCGA-B0-4810	82.75.0	KIRC	TCGA-B0-4810	Kidney Clear Cell Renal Carcinoma	G3	4810	Stage III	M0	N1	T3a
TCGA-BP-5199	70.72.0	KIRC	TCGA-BP-5199	Kidney Clear Cell Renal Carcinoma	G4	5199	Stage II	M0	N0	T2
TCGA-CJ-6030	105.71.0	KIRC	TCGA-CJ-6030	Kidney Clear Cell Renal Carcinoma	G3	6030	Stage I	M0	N0	T1a
TCGA-B8-5162	68.74.0	KIRC	TCGA-B8-5162	Kidney Clear Cell Renal Carcinoma	G2	5162	Stage II	M0	NX	T2a
TCGA-MW-A4EC	274.47.0	KIRC	TCGA-MW-A4EC	Kidney Clear Cell Renal Carcinoma	G2	A4EC	Stage I	MX	NX	T1a
TCGA-B4-5836	105.71.0	KIRC	TCGA-B4-5836	Kidney Clear Cell Renal Carcinoma	G2	5836	Stage I	M0	N0	T1b
TCGA-B0-4833	65.72.0	KIRC	TCGA-B0-4833	Kidney Clear Cell Renal Carcinoma	G2	4833	Stage I	M0	N0	T1b
TCGA-B0-4691	63.79.0	KIRC	TCGA-B0-4691	Kidney Clear Cell Renal Carcinoma	G3	4691	Stage IV	M1	N0	T2
TCGA-BP-4343	64.72.0	KIRC	TCGA-BP-4343	Kidney Clear Cell Renal Carcinoma	G3	4343	Stage III	M0	N0	T3a
TCGA-B0-5119	68.74.0	KIRC	TCGA-B0-5119	Kidney Clear Cell Renal Carcinoma	G2	5119	Stage I	M0	N0	T1b
TCGA-CJ-4903	70.72.0	KIRC	TCGA-CJ-4903	Kidney Clear Cell Renal Carcinoma	G3	4903	Stage I	M0	NX	T1b
TCGA-CZ-5457	82.75.0	KIRC	TCGA-CZ-5457	Kidney Clear Cell Renal Carcinoma	G4	5457	Stage III	M0	NX	T3a
TCGA-BP-4967	69.68.0	KIRC	TCGA-BP-4967	Kidney Clear Cell Renal Carcinoma	G2	4967	Stage III	M0	N0	T3a
TCGA-B8-4621	82.75.0	KIRC	TCGA-B8-4621	Kidney Clear Cell Renal Carcinoma	G3	4621	Stage I	M0	N0	T1b
TCGA-BP-5196	70.72.0	KIRC	TCGA-BP-5196	Kidney Clear Cell Renal Carcinoma	G2	5196	Stage I	M0	NX	T1a
TCGA-CW-5581	90.68.0	KIRC	TCGA-CW-5581	Kidney Clear Cell Renal Carcinoma	G3	5581	Stage I	M0	NX	T1b
TCGA-B0-4823	68.74.0	KIRC	TCGA-B0-4823	Kidney Clear Cell Renal Carcinoma	G2	4823	Stage I	M0	N0	T1a
TCGA-CZ-5982	105.71.0	KIRC	TCGA-CZ-5982	Kidney Clear Cell Renal Carcinoma	G2	5982	Stage I	M0	NX	T1a
TCGA-A3-3313	32.77.0	KIRC	TCGA-A3-3313	Kidney Clear Cell Renal Carcinoma	G3	3313	Stage I	M0	N0	T1b
TCGA-CZ-5986	105.71.0	KIRC	TCGA-CZ-5986	Kidney Clear Cell Renal Carcinoma	G3	5986	Stage I	M0	N0	T1
TCGA-CZ-5988	105.71.0	KIRC	TCGA-CZ-5988	Kidney Clear Cell Renal Carcinoma	G2	5988	Stage I	M0	N0	T1b
TCGA-BP-4327	64.72.0	KIRC	TCGA-BP-4327	Kidney Clear Cell Renal Carcinoma	G2	4327	Stage II	M0	N0	T2
TCGA-CJ-4891	65.72.0	KIRC	TCGA-CJ-4891	Kidney Clear Cell Renal Carcinoma	G4	4891	Stage III	M0	N0	T3c
TCGA-B8-4146	105.71.0	KIRC	TCGA-B8-4146	Kidney Clear Cell Renal Carcinoma	G2	4146	Stage I	M0	NX	T1b
TCGA-BP-4975	69.68.0	KIRC	TCGA-BP-4975	Kidney Clear Cell Renal Carcinoma	G3	4975	Stage I	M0	NX	T1b
TCGA-A3-3329	32.77.0	KIRC	TCGA-A3-3329	Kidney Clear Cell Renal Carcinoma	G2	3329	Stage I	M0	N0	T1b
TCGA-B0-5102	68.74.0	KIRC	TCGA-B0-5102	Kidney Clear Cell Renal Carcinoma	G3	5102	Stage I	M0	NX	T1
TCGA-A3-3374	32.77.0	KIRC	TCGA-A3-3374	Kidney Clear Cell Renal Carcinoma	G2	3374	Stage I	M0	N0	T1b
TCGA-B8-A7U6	387.37.0	KIRC	TCGA-B8-A7U6	Kidney Clear Cell Renal Carcinoma	G3	A7U6	Stage I	Not Available	NX	T1a
TCGA-B0-5113	68.74.0	KIRC	TCGA-B0-5113	Kidney Clear Cell Renal Carcinoma	G2	5113	Stage III	M0	N0	T3a
TCGA-BP-5195	70.72.0	KIRC	TCGA-BP-5195	Kidney Clear Cell Renal Carcinoma	G2	5195	Stage I	M0	NX	T1a
TCGA-BP-4760	68.74.0	KIRC	TCGA-BP-4760	Kidney Clear Cell Renal Carcinoma	G2	4760	Stage I	M0	NX	T1a
TCGA-B8-5549	90.68.0	KIRC	TCGA-B8-5549	Kidney Clear Cell Renal Carcinoma	G3	5549	Stage I	M0	N0	T1b
TCGA-BP-5182	70.72.0	KIRC	TCGA-BP-5182	Kidney Clear Cell Renal Carcinoma	G3	5182	Stage I	M0	N0	T1a
TCGA-BP-4771	64.72.0	KIRC	TCGA-BP-4771	Kidney Clear Cell Renal Carcinoma	G4	4771	Stage IV	M1	N0	T3a
TCGA-BP-5175	70.72.0	KIRC	TCGA-BP-5175	Kidney Clear Cell Renal Carcinoma	G3	5175	Stage I	M0	NX	T1a
TCGA-CJ-4636	50.77.0	KIRC	TCGA-CJ-4636	Kidney Clear Cell Renal Carcinoma	G3	4636	Stage III	M0	N0	T3a
TCGA-A3-3347	50.77.0	KIRC	TCGA-A3-3347	Kidney Clear Cell Renal Carcinoma	G2	3347	Stage III	M0	N1	T1b
TCGA-BP-4988	69.68.0	KIRC	TCGA-BP-4988	Kidney Clear Cell Renal Carcinoma	G2	4988	Stage I	M0	N0	T1a
TCGA-CJ-5684	90.68.0	KIRC	TCGA-CJ-5684	Kidney Clear Cell Renal Carcinoma	G2	5684	Stage III	M0	NX	T3a
TCGA-B0-4834	65.72.0	KIRC	TCGA-B0-4834	Kidney Clear Cell Renal Carcinoma	G3	4834	Stage I	M0	N0	T1a
TCGA-B0-4817	63.79.0	KIRC	TCGA-B0-4817	Kidney Clear Cell Renal Carcinoma	G3	4817	Stage III	M0	N0	T3c
TCGA-CJ-4634	50.77.0	KIRC	TCGA-CJ-4634	Kidney Clear Cell Renal Carcinoma	G2	4634	Stage I	M0	NX	T1b
TCGA-BP-4973	69.68.0	KIRC	TCGA-BP-4973	Kidney Clear Cell Renal Carcinoma	G3	4973	Stage III	M0	NX	T3a
TCGA-B8-A54D	274.47.0	KIRC	TCGA-B8-A54D	Kidney Clear Cell Renal Carcinoma	G2	A54D	Stage III	MX	NX	T3a
TCGA-B8-A54J	340.41.0	KIRC	TCGA-B8-A54J	Kidney Clear Cell Renal Carcinoma	G2	A54J	Stage II	MX	NX	T2a
TCGA-A3-3331	32.77.0	KIRC	TCGA-A3-3331	Kidney Clear Cell Renal Carcinoma	G2	3331	Stage I	M0	N0	T1
TCGA-BP-4169	64.72.0	KIRC	TCGA-BP-4169	Kidney Clear Cell Renal Carcinoma	G2	4169	Stage II	M0	N0	T2
TCGA-CW-5590	90.68.0	KIRC	TCGA-CW-5590	Kidney Clear Cell Renal Carcinoma	G3	5590	Stage IV	M1	NX	T3a
TCGA-BP-5173	70.72.0	KIRC	TCGA-BP-5173	Kidney Clear Cell Renal Carcinoma	G2	5173	Stage I	M0	NX	T1a
TCGA-CW-6097	105.71.0	KIRC	TCGA-CW-6097	Kidney Clear Cell Renal Carcinoma	G4	6097	Stage III	M0	NX	T3a
TCGA-B0-5693	90.68.0	KIRC	TCGA-B0-5693	Kidney Clear Cell Renal Carcinoma	G2	5693	Stage I	M0	NX	T1b
TCGA-A3-3370	68.74.0	KIRC	TCGA-A3-3370	Kidney Clear Cell Renal Carcinoma	G2	3370	Stage I	M0	N0	T1b
TCGA-BP-4174	64.72.0	KIRC	TCGA-BP-4174	Kidney Clear Cell Renal Carcinoma	G3	4174	Stage II	M0	N0	T2
TCGA-CZ-5454	82.75.0	KIRC	TCGA-CZ-5454	Kidney Clear Cell Renal Carcinoma	G2	5454	Stage IV	M1	N0	T2
TCGA-AK-3436	50.77.0	KIRC	TCGA-AK-3436	Kidney Clear Cell Renal Carcinoma	G2	3436	Stage IV	M1	N0	T2
TCGA-BP-5198	70.72.0	KIRC	TCGA-BP-5198	Kidney Clear Cell Renal Carcinoma	G3	5198	Stage III	M0	N0	T3b
TCGA-CJ-4873	65.72.0	KIRC	TCGA-CJ-4873	Kidney Clear Cell Renal Carcinoma	G3	4873	Stage III	M0	N0	T3a
TCGA-BP-5186	70.72.0	KIRC	TCGA-BP-5186	Kidney Clear Cell Renal Carcinoma	G2	5186	Stage I	M0	N0	T1a
TCGA-BP-4998	69.68.0	KIRC	TCGA-BP-4998	Kidney Clear Cell Renal Carcinoma	G3	4998	Stage I	M0	NX	T1a
TCGA-CJ-4902	70.72.0	KIRC	TCGA-CJ-4902	Kidney Clear Cell Renal Carcinoma	G3	4902	Stage III	M0	NX	T3a
TCGA-CW-5589	90.68.0	KIRC	TCGA-CW-5589	Kidney Clear Cell Renal Carcinoma	G2	5589	Stage I	M0	NX	T1a
TCGA-CZ-5466	82.75.0	KIRC	TCGA-CZ-5466	Kidney Clear Cell Renal Carcinoma	G2	5466	Stage III	M0	NX	T3a
TCGA-BP-5008	69.68.0	KIRC	TCGA-BP-5008	Kidney Clear Cell Renal Carcinoma	G2	5008	Stage I	M0	NX	T1a
TCGA-CJ-4874	65.72.0	KIRC	TCGA-CJ-4874	Kidney Clear Cell Renal Carcinoma	G3	4874	Stage I	M0	N0	T1b
TCGA-A3-A6NN	340.41.0	KIRC	TCGA-A3-A6NN	Kidney Clear Cell Renal Carcinoma	G2	A6NN	Stage I	MX	NX	T1a
TCGA-AK-3461	63.79.0	KIRC	TCGA-AK-3461	Kidney Clear Cell Renal Carcinoma	G2	3461	Stage I	M0	NX	T1a
TCGA-CJ-5686	105.71.0	KIRC	TCGA-CJ-5686	Kidney Clear Cell Renal Carcinoma	G3	5686	Stage I	M0	NX	T1b
TCGA-B0-4847	63.79.0	KIRC	TCGA-B0-4847	Kidney Clear Cell Renal Carcinoma	G3	4847	Stage IV	M1	NX	T3a
TCGA-A3-3322	32.77.0	KIRC	TCGA-A3-3322	Kidney Clear Cell Renal Carcinoma	G2	3322	Stage I	M0	NX	T1a
TCGA-BP-5187	70.72.0	KIRC	TCGA-BP-5187	Kidney Clear Cell Renal Carcinoma	G2	5187	Stage I	M0	NX	T1a
TCGA-BP-4763	64.72.0	KIRC	TCGA-BP-4763	Kidney Clear Cell Renal Carcinoma	G2	4763	Stage I	M0	NX	T1a
TCGA-B8-4622	63.79.0	KIRC	TCGA-B8-4622	Kidney Clear Cell Renal Carcinoma	G3	4622	Stage IV	M1	N0	T3a
TCGA-BP-4784	65.72.0	KIRC	TCGA-BP-4784	Kidney Clear Cell Renal Carcinoma	G2	4784	Stage I	M0	NX	T1a
TCGA-CJ-4901	70.72.0	KIRC	TCGA-CJ-4901	Kidney Clear Cell Renal Carcinoma	G3	4901	Stage III	M0	NX	T3b
TCGA-BP-4991	69.68.0	KIRC	TCGA-BP-4991	Kidney Clear Cell Renal Carcinoma	G2	4991	Stage I	M0	NX	T1a
TCGA-CW-6096	105.71.0	KIRC	TCGA-CW-6096	Kidney Clear Cell Renal Carcinoma	G2	6096	Stage I	M0	NX	T1a
TCGA-BP-4999	69.68.0	KIRC	TCGA-BP-4999	Kidney Clear Cell Renal Carcinoma	G2	4999	Stage I	M0	NX	T1a
TCGA-CJ-4642	65.72.0	KIRC	TCGA-CJ-4642	Kidney Clear Cell Renal Carcinoma	G2	4642	Stage II	M0	NX	T2
TCGA-A3-A6NI	340.41.0	KIRC	TCGA-A3-A6NI	Kidney Clear Cell Renal Carcinoma	G3	A6NI	Stage I	MX	NX	T1a
TCGA-CZ-4863	82.75.0	KIRC	TCGA-CZ-4863	Kidney Clear Cell Renal Carcinoma	G3	4863	Stage III	M0	N0	T3b
TCGA-B8-5165	68.74.0	KIRC	TCGA-B8-5165	Kidney Clear Cell Renal Carcinoma	G2	5165	Stage I	M0	N0	T1a
TCGA-B0-4822	63.79.0	KIRC	TCGA-B0-4822	Kidney Clear Cell Renal Carcinoma	G4	4822	Stage II	M0	NX	T2
TCGA-BP-4341	64.72.0	KIRC	TCGA-BP-4341	Kidney Clear Cell Renal Carcinoma	G2	4341	Stage III	M0	NX	T3a
TCGA-B2-5636	90.68.0	KIRC	TCGA-B2-5636	Kidney Clear Cell Renal Carcinoma	G2	5636	Stage I	M0	NX	T1a
TCGA-DV-5565	90.68.0	KIRC	TCGA-DV-5565	Kidney Clear Cell Renal Carcinoma	G2	5565	Stage I	M0	NX	T1a
TCGA-B2-4102	50.77.0	KIRC	TCGA-B2-4102	Kidney Clear Cell Renal Carcinoma	G2	4102	Stage I	M0	NX	T1b
TCGA-BP-4968	69.68.0	KIRC	TCGA-BP-4968	Kidney Clear Cell Renal Carcinoma	G3	4968	Stage I	M0	N0	T1b
TCGA-CZ-4858	65.72.0	KIRC	TCGA-CZ-4858	Kidney Clear Cell Renal Carcinoma	G4	4858	Stage II	M0	NX	T2
TCGA-BP-4787	65.72.0	KIRC	TCGA-BP-4787	Kidney Clear Cell Renal Carcinoma	G4	4787	Stage IV	M1	N0	T3a
TCGA-CZ-4859	70.72.0	KIRC	TCGA-CZ-4859	Kidney Clear Cell Renal Carcinoma	G2	4859	Stage I	M0	N0	T1
TCGA-A3-3357	68.74.0	KIRC	TCGA-A3-3357	Kidney Clear Cell Renal Carcinoma	G3	3357	Stage II	M0	N0	T2
TCGA-CJ-4895	65.72.0	KIRC	TCGA-CJ-4895	Kidney Clear Cell Renal Carcinoma	G4	4895	Stage IV	M1	NX	T3a
TCGA-BP-5009	69.68.0	KIRC	TCGA-BP-5009	Kidney Clear Cell Renal Carcinoma	G3	5009	Stage I	M0	NX	T1b
TCGA-B0-5696	90.68.0	KIRC	TCGA-B0-5696	Kidney Clear Cell Renal Carcinoma	G4	5696	Stage III	M0	N0	T3a
TCGA-B0-5707	90.68.0	KIRC	TCGA-B0-5707	Kidney Clear Cell Renal Carcinoma	G3	5707	Stage I	M0	N0	T1a
TCGA-CZ-5469	82.75.0	KIRC	TCGA-CZ-5469	Kidney Clear Cell Renal Carcinoma	G2	5469	Stage II	M0	N0	T2
TCGA-BP-4334	64.72.0	KIRC	TCGA-BP-4334	Kidney Clear Cell Renal Carcinoma	G3	4334	Stage III	M0	N0	T3a
TCGA-CW-6090	105.71.0	KIRC	TCGA-CW-6090	Kidney Clear Cell Renal Carcinoma	G3	6090	Stage I	M0	NX	T1b
TCGA-BP-4790	65.72.0	KIRC	TCGA-BP-4790	Kidney Clear Cell Renal Carcinoma	G2	4790	Stage I	M0	NX	T1a
TCGA-B8-5546	90.68.0	KIRC	TCGA-B8-5546	Kidney Clear Cell Renal Carcinoma	G2	5546	Stage I	M0	N0	T1b
TCGA-B0-5095	68.74.0	KIRC	TCGA-B0-5095	Kidney Clear Cell Renal Carcinoma	G3	5095	Stage III	M0	N0	T3a
TCGA-B0-4706	82.75.0	KIRC	TCGA-B0-4706	Kidney Clear Cell Renal Carcinoma	G4	4706	Stage III	M0	NX	T3a
TCGA-BP-4353	64.72.0	KIRC	TCGA-BP-4353	Kidney Clear Cell Renal Carcinoma	G2	4353	Stage I	M0	N0	T1
TCGA-CZ-4861	65.72.0	KIRC	TCGA-CZ-4861	Kidney Clear Cell Renal Carcinoma	G2	4861	Stage II	M0	NX	T2
TCGA-B0-4693	63.79.0	KIRC	TCGA-B0-4693	Kidney Clear Cell Renal Carcinoma	G4	4693	Stage III	M0	N0	T3a
TCGA-G6-A8L6	387.37.0	KIRC	TCGA-G6-A8L6	Kidney Clear Cell Renal Carcinoma	G3	A8L6	Stage IV	MX	NX	T2a
TCGA-CW-5583	90.68.0	KIRC	TCGA-CW-5583	Kidney Clear Cell Renal Carcinoma	G2	5583	Stage I	M0	NX	T1a
TCGA-MM-A84U	387.37.0	KIRC	TCGA-MM-A84U	Kidney Clear Cell Renal Carcinoma	G2	A84U	Stage I	MX	NX	T1a
TCGA-AK-3453	32.77.0	KIRC	TCGA-AK-3453	Kidney Clear Cell Renal Carcinoma	G2	3453	Stage II	M0	NX	T2
TCGA-B0-5098	68.74.0	KIRC	TCGA-B0-5098	Kidney Clear Cell Renal Carcinoma	G3	5098	Stage I	M0	NX	T1
TCGA-CJ-4644	50.77.0	KIRC	TCGA-CJ-4644	Kidney Clear Cell Renal Carcinoma	G3	4644	Stage IV	M1	N0	T3a
TCGA-G6-A5PC	340.41.0	KIRC	TCGA-G6-A5PC	Kidney Clear Cell Renal Carcinoma	G4	A5PC	Stage IV	M1	N0	T1b
TCGA-CZ-5452	82.75.0	KIRC	TCGA-CZ-5452	Kidney Clear Cell Renal Carcinoma	G2	5452	Stage II	M0	N0	T2
TCGA-DV-A4W0	274.47.0	KIRC	TCGA-DV-A4W0	Kidney Clear Cell Renal Carcinoma	G3	A4W0	Stage I	MX	NX	T1b
TCGA-CZ-4856	70.72.0	KIRC	TCGA-CZ-4856	Kidney Clear Cell Renal Carcinoma	G2	4856	Stage I	M0	N0	T1b
TCGA-CJ-4869	70.72.0	KIRC	TCGA-CJ-4869	Kidney Clear Cell Renal Carcinoma	G2	4869	Stage III	M0	N1	T2
TCGA-BP-5201	70.72.0	KIRC	TCGA-BP-5201	Kidney Clear Cell Renal Carcinoma	G4	5201	Stage IV	M1	N0	T3b
TCGA-AK-3433	63.79.0	KIRC	TCGA-AK-3433	Kidney Clear Cell Renal Carcinoma	GX	3433	Stage II	M0	N0	T2
TCGA-B8-4620	50.77.0	KIRC	TCGA-B8-4620	Kidney Clear Cell Renal Carcinoma	G2	4620	Stage III	M0	N0	T3a
TCGA-A3-3373	68.74.0	KIRC	TCGA-A3-3373	Kidney Clear Cell Renal Carcinoma	G3	3373	Stage I	M0	N0	T1b
TCGA-CJ-4893	65.72.0	KIRC	TCGA-CJ-4893	Kidney Clear Cell Renal Carcinoma	G3	4893	Stage I	M0	NX	T1b
TCGA-BP-4346	64.72.0	KIRC	TCGA-BP-4346	Kidney Clear Cell Renal Carcinoma	G3	4346	Stage III	M0	N0	T3b
TCGA-EU-5905	105.71.0	KIRC	TCGA-EU-5905	Kidney Clear Cell Renal Carcinoma	G3	5905	Stage I	M0	NX	T1
TCGA-A3-3362	50.77.0	KIRC	TCGA-A3-3362	Kidney Clear Cell Renal Carcinoma	G2	3362	Stage I	M0	N0	T1a
TCGA-CJ-5680	90.68.0	KIRC	TCGA-CJ-5680	Kidney Clear Cell Renal Carcinoma	G4	5680	Stage IV	M1	NX	T3a
TCGA-B8-5164	68.74.0	KIRC	TCGA-B8-5164	Kidney Clear Cell Renal Carcinoma	G3	5164	Stage III	M0	N0	T3a
TCGA-B4-5834	105.71.0	KIRC	TCGA-B4-5834	Kidney Clear Cell Renal Carcinoma	G1	5834	Stage I	M0	N0	T1
TCGA-B8-5163	68.74.0	KIRC	TCGA-B8-5163	Kidney Clear Cell Renal Carcinoma	G3	5163	Stage III	M0	N0	T3a
TCGA-CJ-4870	65.72.0	KIRC	TCGA-CJ-4870	Kidney Clear Cell Renal Carcinoma	G2	4870	Stage III	M0	NX	T3a
TCGA-B0-5083	68.74.0	KIRC	TCGA-B0-5083	Kidney Clear Cell Renal Carcinoma	G3	5083	Stage I	M0	N0	T1a
TCGA-BP-4340	64.72.0	KIRC	TCGA-BP-4340	Kidney Clear Cell Renal Carcinoma	G2	4340	Stage I	M0	N0	T1b
TCGA-CZ-5985	105.71.0	KIRC	TCGA-CZ-5985	Kidney Clear Cell Renal Carcinoma	G2	5985	Stage II	M0	N0	T2
TCGA-BP-4163	50.77.0	KIRC	TCGA-BP-4163	Kidney Clear Cell Renal Carcinoma	G3	4163	Stage III	M0	N0	T3a
TCGA-B2-A4SR	274.47.0	KIRC	TCGA-B2-A4SR	Kidney Clear Cell Renal Carcinoma	Not Available	A4SR	Stage II	M0	NX	T2a
TCGA-BP-4986	69.68.0	KIRC	TCGA-BP-4986	Kidney Clear Cell Renal Carcinoma	G3	4986	Stage I	M0	N0	T1a
TCGA-BP-4960	69.68.0	KIRC	TCGA-BP-4960	Kidney Clear Cell Renal Carcinoma	G3	4960	Stage II	M0	N0	T2
TCGA-A3-3311	32.77.0	KIRC	TCGA-A3-3311	Kidney Clear Cell Renal Carcinoma	G2	3311	Stage I	M0	NX	T1
TCGA-B0-4696	63.79.0	KIRC	TCGA-B0-4696	Kidney Clear Cell Renal Carcinoma	G3	4696	Stage III	M0	N0	T3a
TCGA-CZ-5467	82.75.0	KIRC	TCGA-CZ-5467	Kidney Clear Cell Renal Carcinoma	G4	5467	Stage III	M0	N0	T3a
TCGA-B0-5107	68.74.0	KIRC	TCGA-B0-5107	Kidney Clear Cell Renal Carcinoma	G4	5107	Stage IV	M1	N0	T2
TCGA-B0-5092	68.74.0	KIRC	TCGA-B0-5092	Kidney Clear Cell Renal Carcinoma	G3	5092	Stage IV	M1	N0	T1a
TCGA-CJ-4899	69.68.0	KIRC	TCGA-CJ-4899	Kidney Clear Cell Renal Carcinoma	G2	4899	Stage I	M0	NX	T1b
TCGA-BP-4344	64.72.0	KIRC	TCGA-BP-4344	Kidney Clear Cell Renal Carcinoma	G2	4344	Stage I	M0	NX	T1a
TCGA-B0-4846	63.79.0	KIRC	TCGA-B0-4846	Kidney Clear Cell Renal Carcinoma	G2	4846	Stage IV	M1	N0	T3a
TCGA-DV-A4VX	274.47.0	KIRC	TCGA-DV-A4VX	Kidney Clear Cell Renal Carcinoma	G4	A4VX	Stage IV	MX	N0	T3b
TCGA-B2-4099	50.77.0	KIRC	TCGA-B2-4099	Kidney Clear Cell Renal Carcinoma	G3	4099	Stage I	M0	NX	T1a
TCGA-G6-A8L8	387.37.0	KIRC	TCGA-G6-A8L8	Kidney Clear Cell Renal Carcinoma	G3	A8L8	Stage I	MX	NX	T1b
TCGA-AK-3426	50.77.0	KIRC	TCGA-AK-3426	Kidney Clear Cell Renal Carcinoma	G3	3426	Stage III	M0	N1	T3a
TCGA-B0-5699	90.68.0	KIRC	TCGA-B0-5699	Kidney Clear Cell Renal Carcinoma	G2	5699	Stage I	M0	N0	T1
TCGA-AK-3425	63.79.0	KIRC	TCGA-AK-3425	Kidney Clear Cell Renal Carcinoma	G2	3425	Stage I	M0	N0	T1
TCGA-BP-4770	82.75.0	KIRC	TCGA-BP-4770	Kidney Clear Cell Renal Carcinoma	G4	4770	Stage IV	M0	N0	T4
TCGA-B0-5706	90.68.0	KIRC	TCGA-B0-5706	Kidney Clear Cell Renal Carcinoma	G2	5706	Stage II	M0	N0	T2
TCGA-B0-4819	63.79.0	KIRC	TCGA-B0-4819	Kidney Clear Cell Renal Carcinoma	G4	4819	Stage IV	M1	NX	T3b
TCGA-B0-5402	82.75.0	KIRC	TCGA-B0-5402	Kidney Clear Cell Renal Carcinoma	G4	5402	Stage IV	M0	NX	T4
TCGA-A3-3349	50.77.0	KIRC	TCGA-A3-3349	Kidney Clear Cell Renal Carcinoma	G2	3349	Stage I	M0	N0	T1b
TCGA-B0-5812	105.71.0	KIRC	TCGA-B0-5812	Kidney Clear Cell Renal Carcinoma	G3	5812	Stage I	M0	NX	T1b
TCGA-B0-4842	68.74.0	KIRC	TCGA-B0-4842	Kidney Clear Cell Renal Carcinoma	G4	4842	Stage III	M0	N0	T3a
TCGA-BP-4801	68.74.0	KIRC	TCGA-BP-4801	Kidney Clear Cell Renal Carcinoma	G2	4801	Stage I	M0	NX	T1a
TCGA-A3-3378	32.77.0	KIRC	TCGA-A3-3378	Kidney Clear Cell Renal Carcinoma	G3	3378	Stage I	M0	N0	T1
TCGA-DV-5575	90.68.0	KIRC	TCGA-DV-5575	Kidney Clear Cell Renal Carcinoma	G2	5575	Stage I	M0	NX	T1a
TCGA-B2-5641	90.68.0	KIRC	TCGA-B2-5641	Kidney Clear Cell Renal Carcinoma	G3	5641	Stage I	M0	N0	T1a
TCGA-B0-4849	63.79.0	KIRC	TCGA-B0-4849	Kidney Clear Cell Renal Carcinoma	G3	4849	Stage III	M0	NX	T3a
TCGA-B8-5158	68.74.0	KIRC	TCGA-B8-5158	Kidney Clear Cell Renal Carcinoma	G4	5158	Stage III	M0	N1	T3a
TCGA-BP-5007	69.68.0	KIRC	TCGA-BP-5007	Kidney Clear Cell Renal Carcinoma	G2	5007	Stage II	M0	N0	T2
TCGA-B0-5710	105.71.0	KIRC	TCGA-B0-5710	Kidney Clear Cell Renal Carcinoma	G2	5710	Stage I	M0	N0	T1b
TCGA-BP-5176	70.72.0	KIRC	TCGA-BP-5176	Kidney Clear Cell Renal Carcinoma	G2	5176	Stage I	M0	NX	T1a
TCGA-BP-4782	68.74.0	KIRC	TCGA-BP-4782	Kidney Clear Cell Renal Carcinoma	G2	4782	Stage I	M0	NX	T1a
TCGA-EU-5907	105.71.0	KIRC	TCGA-EU-5907	Kidney Clear Cell Renal Carcinoma	G3	5907	Stage III	M0	NX	T3a
TCGA-B8-A54I	340.41.0	KIRC	TCGA-B8-A54I	Kidney Clear Cell Renal Carcinoma	G3	A54I	Stage I	MX	NX	T1b
TCGA-B0-4712	82.75.0	KIRC	TCGA-B0-4712	Kidney Clear Cell Renal Carcinoma	G3	4712	Stage IV	M1	NX	T3a
TCGA-BP-4964	69.68.0	KIRC	TCGA-BP-4964	Kidney Clear Cell Renal Carcinoma	G2	4964	Stage I	M0	N0	T1a
TCGA-BP-4351	64.72.0	KIRC	TCGA-BP-4351	Kidney Clear Cell Renal Carcinoma	G2	4351	Stage III	M0	N0	T3a
TCGA-BP-4164	50.77.0	KIRC	TCGA-BP-4164	Kidney Clear Cell Renal Carcinoma	G2	4164	Stage III	M0	NX	T3a
TCGA-BP-4170	64.72.0	KIRC	TCGA-BP-4170	Kidney Clear Cell Renal Carcinoma	G2	4170	Stage I	M0	N0	T1b
TCGA-DV-5567	90.68.0	KIRC	TCGA-DV-5567	Kidney Clear Cell Renal Carcinoma	G2	5567	Stage I	M0	NX	T1a
TCGA-CZ-5989	105.71.0	KIRC	TCGA-CZ-5989	Kidney Clear Cell Renal Carcinoma	G2	5989	Stage II	M0	N0	T2
TCGA-DV-A4VZ	274.47.0	KIRC	TCGA-DV-A4VZ	Kidney Clear Cell Renal Carcinoma	G2	A4VZ	Stage I	MX	NX	T1a
TCGA-CJ-4918	70.72.0	KIRC	TCGA-CJ-4918	Kidney Clear Cell Renal Carcinoma	G4	4918	Stage IV	M1	N0	T3a
TCGA-CZ-5456	82.75.0	KIRC	TCGA-CZ-5456	Kidney Clear Cell Renal Carcinoma	G3	5456	Stage II	M0	N0	T2
TCGA-BP-4331	64.72.0	KIRC	TCGA-BP-4331	Kidney Clear Cell Renal Carcinoma	G2	4331	Stage I	M0	N0	T1a
TCGA-B0-5711	105.71.0	KIRC	TCGA-B0-5711	Kidney Clear Cell Renal Carcinoma	G3	5711	Stage III	M0	NX	T3b
TCGA-EU-5904	105.71.0	KIRC	TCGA-EU-5904	Kidney Clear Cell Renal Carcinoma	G1	5904	Stage I	M0	NX	T1
TCGA-CJ-4890	65.72.0	KIRC	TCGA-CJ-4890	Kidney Clear Cell Renal Carcinoma	G4	4890	Stage IV	M1	N0	T3a
TCGA-B0-4698	82.75.0	KIRC	TCGA-B0-4698	Kidney Clear Cell Renal Carcinoma	G4	4698	Stage IV	M0	NX	T4
TCGA-CZ-5987	105.71.0	KIRC	TCGA-CZ-5987	Kidney Clear Cell Renal Carcinoma	G2	5987	Stage IV	M1	NX	T3b
TCGA-BP-4330	64.72.0	KIRC	TCGA-BP-4330	Kidney Clear Cell Renal Carcinoma	G2	4330	Stage III	M0	N0	T3a
TCGA-CJ-4638	50.77.0	KIRC	TCGA-CJ-4638	Kidney Clear Cell Renal Carcinoma	G4	4638	Stage IV	M1	N1	T3a
TCGA-A3-3380	32.77.0	KIRC	TCGA-A3-3380	Kidney Clear Cell Renal Carcinoma	G2	3380	Stage I	M0	N0	T1
TCGA-G6-A8L7	387.37.0	KIRC	TCGA-G6-A8L7	Kidney Clear Cell Renal Carcinoma	G3	A8L7	Stage I	MX	N0	T1b
TCGA-BP-4971	69.68.0	KIRC	TCGA-BP-4971	Kidney Clear Cell Renal Carcinoma	G3	4971	Stage III	M0	N0	T3a
TCGA-BP-4799	65.72.0	KIRC	TCGA-BP-4799	Kidney Clear Cell Renal Carcinoma	G3	4799	Stage III	M0	N0	T3b
TCGA-CZ-4854	65.72.0	KIRC	TCGA-CZ-4854	Kidney Clear Cell Renal Carcinoma	G2	4854	Stage I	M0	N0	T1b
TCGA-A3-3387	90.68.0	KIRC	TCGA-A3-3387	Kidney Clear Cell Renal Carcinoma	G2	3387	Stage I	M0	N0	T1a
TCGA-B0-5104	68.74.0	KIRC	TCGA-B0-5104	Kidney Clear Cell Renal Carcinoma	G2	5104	Stage I	M0	N0	T1
TCGA-B0-5705	90.68.0	KIRC	TCGA-B0-5705	Kidney Clear Cell Renal Carcinoma	G2	5705	Stage I	M0	N0	T1
TCGA-A3-A8CQ	387.37.0	KIRC	TCGA-A3-A8CQ	Kidney Clear Cell Renal Carcinoma	G2	A8CQ	Stage I	MX	NX	T1a
TCGA-DV-5566	90.68.0	KIRC	TCGA-DV-5566	Kidney Clear Cell Renal Carcinoma	G2	5566	Stage I	M0	NX	T1a
TCGA-BP-4976	69.68.0	KIRC	TCGA-BP-4976	Kidney Clear Cell Renal Carcinoma	G3	4976	Stage I	M0	NX	T1a
TCGA-A3-3358	90.68.0	KIRC	TCGA-A3-3358	Kidney Clear Cell Renal Carcinoma	G2	3358	Stage I	M0	N0	T1a
TCGA-B0-5694	90.68.0	KIRC	TCGA-B0-5694	Kidney Clear Cell Renal Carcinoma	G3	5694	Stage III	M0	N0	T3a
TCGA-CJ-5689	90.68.0	KIRC	TCGA-CJ-5689	Kidney Clear Cell Renal Carcinoma	G4	5689	Stage I	M0	NX	T1b
TCGA-BP-4167	50.77.0	KIRC	TCGA-BP-4167	Kidney Clear Cell Renal Carcinoma	G2	4167	Stage III	M0	NX	T3a
TCGA-BP-4969	69.68.0	KIRC	TCGA-BP-4969	Kidney Clear Cell Renal Carcinoma	G2	4969	Stage I	M0	NX	T1a
TCGA-B8-A54H	340.41.0	KIRC	TCGA-B8-A54H	Kidney Clear Cell Renal Carcinoma	G3	A54H	Stage II	MX	N0	T2a
TCGA-B8-4143	50.77.0	KIRC	TCGA-B8-4143	Kidney Clear Cell Renal Carcinoma	G3	4143	Stage IV	M1	N0	T3a
TCGA-BP-4776	64.72.0	KIRC	TCGA-BP-4776	Kidney Clear Cell Renal Carcinoma	G2	4776	Stage I	M0	NX	T1a
TCGA-BP-5183	70.72.0	KIRC	TCGA-BP-5183	Kidney Clear Cell Renal Carcinoma	G3	5183	Stage III	M0	NX	T3a
TCGA-A3-3317	32.77.0	KIRC	TCGA-A3-3317	Kidney Clear Cell Renal Carcinoma	G2	3317	Stage II	M0	N0	T2
TCGA-CJ-6033	105.71.0	KIRC	TCGA-CJ-6033	Kidney Clear Cell Renal Carcinoma	G4	6033	Stage IV	M1	N0	T3a
TCGA-CW-6087	105.71.0	KIRC	TCGA-CW-6087	Kidney Clear Cell Renal Carcinoma	G4	6087	Stage IV	M1	N1	T3a
TCGA-CZ-4853	70.72.0	KIRC	TCGA-CZ-4853	Kidney Clear Cell Renal Carcinoma	G2	4853	Stage I	M0	NX	T1a
TCGA-A3-A8OV	387.37.0	KIRC	TCGA-A3-A8OV	Kidney Clear Cell Renal Carcinoma	G2	A8OV	Stage I	MX	NX	T1a
TCGA-BP-4766	64.72.0	KIRC	TCGA-BP-4766	Kidney Clear Cell Renal Carcinoma	G3	4766	Stage I	M0	NX	T1a
TCGA-BP-4347	64.72.0	KIRC	TCGA-BP-4347	Kidney Clear Cell Renal Carcinoma	G2	4347	Stage III	M0	NX	T3b
TCGA-EU-5906	105.71.0	KIRC	TCGA-EU-5906	Kidney Clear Cell Renal Carcinoma	G2	5906	Stage I	M0	NX	T1b
TCGA-B0-4690	63.79.0	KIRC	TCGA-B0-4690	Kidney Clear Cell Renal Carcinoma	G3	4690	Stage IV	M1	N0	T4
TCGA-CJ-4923	70.72.0	KIRC	TCGA-CJ-4923	Kidney Clear Cell Renal Carcinoma	G4	4923	Stage IV	M1	NX	T3a
TCGA-B0-4843	63.79.0	KIRC	TCGA-B0-4843	Kidney Clear Cell Renal Carcinoma	G3	4843	Stage III	M0	N0	T3a
TCGA-AK-3460	63.79.0	KIRC	TCGA-AK-3460	Kidney Clear Cell Renal Carcinoma	G2	3460	Stage I	M0	NX	T1a
TCGA-CJ-4913	70.72.0	KIRC	TCGA-CJ-4913	Kidney Clear Cell Renal Carcinoma	G4	4913	Stage III	M0	NX	T3a
TCGA-CJ-5676	90.68.0	KIRC	TCGA-CJ-5676	Kidney Clear Cell Renal Carcinoma	G3	5676	Stage III	M0	NX	T3b
TCGA-CZ-4864	82.75.0	KIRC	TCGA-CZ-4864	Kidney Clear Cell Renal Carcinoma	G3	4864	Stage II	M0	N0	T2
TCGA-CJ-4920	70.72.0	KIRC	TCGA-CJ-4920	Kidney Clear Cell Renal Carcinoma	G2	4920	Stage I	M0	NX	T1b
TCGA-B0-5121	68.74.0	KIRC	TCGA-B0-5121	Kidney Clear Cell Renal Carcinoma	G2	5121	Stage I	M0	N0	T1b
TCGA-DV-5568	90.68.0	KIRC	TCGA-DV-5568	Kidney Clear Cell Renal Carcinoma	G2	5568	Stage I	M0	NX	T1a
TCGA-B0-5690	90.68.0	KIRC	TCGA-B0-5690	Kidney Clear Cell Renal Carcinoma	G1	5690	Stage I	M0	NX	T1b
TCGA-B0-5094	68.74.0	KIRC	TCGA-B0-5094	Kidney Clear Cell Renal Carcinoma	G2	5094	Stage IV	M1	N0	T3b
TCGA-BP-5169	70.72.0	KIRC	TCGA-BP-5169	Kidney Clear Cell Renal Carcinoma	G4	5169	Stage I	M0	N0	T1b
TCGA-BP-4994	69.68.0	KIRC	TCGA-BP-4994	Kidney Clear Cell Renal Carcinoma	G3	4994	Stage I	M0	NX	T1a
TCGA-AK-3429	50.77.0	KIRC	TCGA-AK-3429	Kidney Clear Cell Renal Carcinoma	G2	3429	Stage II	M0	N0	T2
TCGA-CZ-4857	65.72.0	KIRC	TCGA-CZ-4857	Kidney Clear Cell Renal Carcinoma	G3	4857	Stage IV	M1	N0	T3a
TCGA-BP-4798	65.72.0	KIRC	TCGA-BP-4798	Kidney Clear Cell Renal Carcinoma	G4	4798	Discrepancy	M1	N0	T3b
TCGA-CZ-5461	82.75.0	KIRC	TCGA-CZ-5461	Kidney Clear Cell Renal Carcinoma	G4	5461	Stage IV	M1	NX	T1b
TCGA-BP-4768	64.72.0	KIRC	TCGA-BP-4768	Kidney Clear Cell Renal Carcinoma	G2	4768	Stage I	M0	N0	T1a
TCGA-B0-4836	65.72.0	KIRC	TCGA-B0-4836	Kidney Clear Cell Renal Carcinoma	G3	4836	Stage IV	M1	NX	T3b
TCGA-MM-A563	274.47.0	KIRC	TCGA-MM-A563	Kidney Clear Cell Renal Carcinoma	G2	A563	Discrepancy	MX	NX	T3
TCGA-BP-4325	64.72.0	KIRC	TCGA-BP-4325	Kidney Clear Cell Renal Carcinoma	G2	4325	Stage I	M0	N0	T1b
TCGA-BP-5202	70.72.0	KIRC	TCGA-BP-5202	Kidney Clear Cell Renal Carcinoma	G2	5202	Stage III	M0	NX	T3a
TCGA-BP-4332	64.72.0	KIRC	TCGA-BP-4332	Kidney Clear Cell Renal Carcinoma	G2	4332	Stage III	M0	N0	T3a
TCGA-B0-5399	82.75.0	KIRC	TCGA-B0-5399	Kidney Clear Cell Renal Carcinoma	G2	5399	Stage I	M0	N0	T1b
TCGA-B0-5106	68.74.0	KIRC	TCGA-B0-5106	Kidney Clear Cell Renal Carcinoma	G2	5106	Stage I	M0	N0	T1a
TCGA-B0-4839	65.72.0	KIRC	TCGA-B0-4839	Kidney Clear Cell Renal Carcinoma	G2	4839	Stage I	M0	N0	T1b
TCGA-BP-4759	64.72.0	KIRC	TCGA-BP-4759	Kidney Clear Cell Renal Carcinoma	G2	4759	Stage I	M0	NX	T1a
TCGA-A3-3382	32.77.0	KIRC	TCGA-A3-3382	Kidney Clear Cell Renal Carcinoma	G3	3382	Stage I	M0	NX	T1b
TCGA-A3-3325	32.77.0	KIRC	TCGA-A3-3325	Kidney Clear Cell Renal Carcinoma	G2	3325	Stage I	M0	NX	T1a
TCGA-B2-5635	90.68.0	KIRC	TCGA-B2-5635	Kidney Clear Cell Renal Carcinoma	G2	5635	Stage I	M0	NX	T1a
TCGA-CZ-5460	82.75.0	KIRC	TCGA-CZ-5460	Kidney Clear Cell Renal Carcinoma	G2	5460	Stage IV	M1	NX	T3b
TCGA-B0-4818	82.75.0	KIRC	TCGA-B0-4818	Kidney Clear Cell Renal Carcinoma	G3	4818	Stage II	M0	NX	T2
TCGA-BP-5180	70.72.0	KIRC	TCGA-BP-5180	Kidney Clear Cell Renal Carcinoma	G2	5180	Stage I	M0	NX	T1a
TCGA-CZ-5984	105.71.0	KIRC	TCGA-CZ-5984	Kidney Clear Cell Renal Carcinoma	G3	5984	Stage I	M0	N0	T1b
TCGA-AK-3444	32.77.0	KIRC	TCGA-AK-3444	Kidney Clear Cell Renal Carcinoma	G2	3444	Stage I	M0	NX	T1b
TCGA-CJ-4905	70.72.0	KIRC	TCGA-CJ-4905	Kidney Clear Cell Renal Carcinoma	G2	4905	Stage I	M0	NX	T1a
TCGA-BP-4345	64.72.0	KIRC	TCGA-BP-4345	Kidney Clear Cell Renal Carcinoma	G3	4345	Stage III	M0	N0	T3b
TCGA-BP-4335	64.72.0	KIRC	TCGA-BP-4335	Kidney Clear Cell Renal Carcinoma	G3	4335	Stage IV	M1	N0	T3a
TCGA-B0-4707	63.79.0	KIRC	TCGA-B0-4707	Kidney Clear Cell Renal Carcinoma	G4	4707	Stage III	M0	NX	T3a
TCGA-A3-3346	32.77.0	KIRC	TCGA-A3-3346	Kidney Clear Cell Renal Carcinoma	G3	3346	Stage I	M0	NX	T1b
TCGA-B0-4700	90.68.0	KIRC	TCGA-B0-4700	Kidney Clear Cell Renal Carcinoma	G4	4700	Stage IV	M1	NX	T4
TCGA-AK-3447	32.77.0	KIRC	TCGA-AK-3447	Kidney Clear Cell Renal Carcinoma	G2	3447	Stage II	M0	NX	T2
TCGA-BP-4337	64.72.0	KIRC	TCGA-BP-4337	Kidney Clear Cell Renal Carcinoma	G4	4337	Stage III	M0	N0	T3b
TCGA-A3-3372	32.77.0	KIRC	TCGA-A3-3372	Kidney Clear Cell Renal Carcinoma	G2	3372	Stage III	M0	NX	T3
TCGA-B0-5110	68.74.0	KIRC	TCGA-B0-5110	Kidney Clear Cell Renal Carcinoma	G2	5110	Stage I	M0	N0	T1a
TCGA-B4-5843	105.71.0	KIRC	TCGA-B4-5843	Kidney Clear Cell Renal Carcinoma	G2	5843	Stage I	M0	N0	T1
TCGA-B0-4845	63.79.0	KIRC	TCGA-B0-4845	Kidney Clear Cell Renal Carcinoma	G2	4845	Stage IV	M1	NX	T3a
TCGA-BP-4970	69.68.0	KIRC	TCGA-BP-4970	Kidney Clear Cell Renal Carcinoma	G3	4970	Stage III	M0	N1	T1a
TCGA-A3-A8OU	387.37.0	KIRC	TCGA-A3-A8OU	Kidney Clear Cell Renal Carcinoma	G1	A8OU	Stage I	MX	NX	T1a
TCGA-A3-3352	32.77.0	KIRC	TCGA-A3-3352	Kidney Clear Cell Renal Carcinoma	G3	3352	Stage III	M0	N0	T3a
TCGA-A3-3383	32.77.0	KIRC	TCGA-A3-3383	Kidney Clear Cell Renal Carcinoma	G2	3383	Stage I	M0	NX	T1
TCGA-BP-4176	64.72.0	KIRC	TCGA-BP-4176	Kidney Clear Cell Renal Carcinoma	G2	4176	Stage I	M0	NX	T1b
TCGA-CJ-5671	90.68.0	KIRC	TCGA-CJ-5671	Kidney Clear Cell Renal Carcinoma	G3	5671	Stage I	M0	NX	T1a
TCGA-B0-4828	63.79.0	KIRC	TCGA-B0-4828	Kidney Clear Cell Renal Carcinoma	G3	4828	Stage IV	M1	NX	T2
TCGA-CJ-5672	90.68.0	KIRC	TCGA-CJ-5672	Kidney Clear Cell Renal Carcinoma	G3	5672	Stage I	M0	NX	T1a
TCGA-CJ-4637	50.77.0	KIRC	TCGA-CJ-4637	Kidney Clear Cell Renal Carcinoma	G4	4637	Stage IV	M1	NX	T2b
TCGA-BP-4972	69.68.0	KIRC	TCGA-BP-4972	Kidney Clear Cell Renal Carcinoma	G3	4972	Stage III	M0	NX	T3a
TCGA-BP-4807	65.72.0	KIRC	TCGA-BP-4807	Kidney Clear Cell Renal Carcinoma	G3	4807	Stage I	M0	NX	T1a
TCGA-AK-3428	63.79.0	KIRC	TCGA-AK-3428	Kidney Clear Cell Renal Carcinoma	G2	3428	Stage III	M0	N0	T3b
TCGA-B0-5099	68.74.0	KIRC	TCGA-B0-5099	Kidney Clear Cell Renal Carcinoma	G3	5099	Stage III	M0	NX	T3b
TCGA-B0-5697	90.68.0	KIRC	TCGA-B0-5697	Kidney Clear Cell Renal Carcinoma	G2	5697	Stage I	M0	N0	T1a
TCGA-CJ-4904	70.72.0	KIRC	TCGA-CJ-4904	Kidney Clear Cell Renal Carcinoma	G3	4904	Stage IV	M1	N0	T3a
TCGA-CJ-4640	50.77.0	KIRC	TCGA-CJ-4640	Kidney Clear Cell Renal Carcinoma	G4	4640	Stage III	M0	N0	T3a
TCGA-BP-4985	69.68.0	KIRC	TCGA-BP-4985	Kidney Clear Cell Renal Carcinoma	G4	4985	Stage III	M0	N0	T3a
TCGA-B8-5551	90.68.0	KIRC	TCGA-B8-5551	Kidney Clear Cell Renal Carcinoma	G3	5551	Stage I	M0	N0	T1b
TCGA-CJ-4635	65.72.0	KIRC	TCGA-CJ-4635	Kidney Clear Cell Renal Carcinoma	G3	4635	Stage I	M0	NX	T1b
TCGA-CJ-4894	65.72.0	KIRC	TCGA-CJ-4894	Kidney Clear Cell Renal Carcinoma	G3	4894	Stage III	M0	N0	T3a
TCGA-B0-4710	82.75.0	KIRC	TCGA-B0-4710	Kidney Clear Cell Renal Carcinoma	G3	4710	Stage III	M0	N0	T3a
TCGA-BP-5174	70.72.0	KIRC	TCGA-BP-5174	Kidney Clear Cell Renal Carcinoma	G2	5174	Stage I	M0	NX	T1a
TCGA-B0-4841	63.79.0	KIRC	TCGA-B0-4841	Kidney Clear Cell Renal Carcinoma	G3	4841	Stage IV	M1	NX	T2
TCGA-CJ-4887	65.72.0	KIRC	TCGA-CJ-4887	Kidney Clear Cell Renal Carcinoma	G3	4887	Stage IV	M1	NX	T3a
TCGA-CW-6093	105.71.0	KIRC	TCGA-CW-6093	Kidney Clear Cell Renal Carcinoma	G1	6093	Stage I	M0	NX	T1a
TCGA-CJ-4886	65.72.0	KIRC	TCGA-CJ-4886	Kidney Clear Cell Renal Carcinoma	G3	4886	Stage I	M0	NX	T1a
TCGA-AK-3454	63.79.0	KIRC	TCGA-AK-3454	Kidney Clear Cell Renal Carcinoma	G3	3454	Stage I	M0	NX	T1b
TCGA-AK-3445	63.79.0	KIRC	TCGA-AK-3445	Kidney Clear Cell Renal Carcinoma	G3	3445	Stage III	M0	NX	T3a
TCGA-A3-3336	32.77.0	KIRC	TCGA-A3-3336	Kidney Clear Cell Renal Carcinoma	G4	3336	Stage I	M0	NX	T1
TCGA-A3-3363	32.77.0	KIRC	TCGA-A3-3363	Kidney Clear Cell Renal Carcinoma	G2	3363	Stage II	M0	N0	T2
TCGA-CW-5591	90.68.0	KIRC	TCGA-CW-5591	Kidney Clear Cell Renal Carcinoma	G2	5591	Stage IV	M1	N0	T3a
TCGA-B0-4848	63.79.0	KIRC	TCGA-B0-4848	Kidney Clear Cell Renal Carcinoma	G3	4848	Stage III	M0	NX	T3b
TCGA-BP-4983	69.68.0	KIRC	TCGA-BP-4983	Kidney Clear Cell Renal Carcinoma	G4	4983	Stage III	M0	NX	T3a
TCGA-CJ-4868	65.72.0	KIRC	TCGA-CJ-4868	Kidney Clear Cell Renal Carcinoma	G3	4868	Stage IV	M1	N0	T3a
TCGA-BP-5006	69.68.0	KIRC	TCGA-BP-5006	Kidney Clear Cell Renal Carcinoma	G2	5006	Stage I	M0	N0	T1a
TCGA-CJ-6027	105.71.0	KIRC	TCGA-CJ-6027	Kidney Clear Cell Renal Carcinoma	G4	6027	Stage I	M0	NX	T1a
TCGA-A3-A6NJ	340.41.0	KIRC	TCGA-A3-A6NJ	Kidney Clear Cell Renal Carcinoma	G1	A6NJ	Stage I	MX	NX	T1a
TCGA-CJ-6028	105.71.0	KIRC	TCGA-CJ-6028	Kidney Clear Cell Renal Carcinoma	G4	6028	Stage IV	M1	NX	T3a
TCGA-CJ-4888	65.72.0	KIRC	TCGA-CJ-4888	Kidney Clear Cell Renal Carcinoma	G4	4888	Stage IV	M1	NX	T3a
TCGA-CZ-5462	82.75.0	KIRC	TCGA-CZ-5462	Kidney Clear Cell Renal Carcinoma	G3	5462	Stage IV	M1	NX	T1b
TCGA-B0-4824	63.79.0	KIRC	TCGA-B0-4824	Kidney Clear Cell Renal Carcinoma	G3	4824	Stage I	M0	N0	T1a
TCGA-B0-5120	68.74.0	KIRC	TCGA-B0-5120	Kidney Clear Cell Renal Carcinoma	G2	5120	Stage I	M0	N0	T1a
TCGA-BP-4761	64.72.0	KIRC	TCGA-BP-4761	Kidney Clear Cell Renal Carcinoma	G4	4761	Stage III	M0	N1	T3a
TCGA-BP-4338	64.72.0	KIRC	TCGA-BP-4338	Kidney Clear Cell Renal Carcinoma	G3	4338	Stage I	M0	N0	T1b
TCGA-B0-5108	68.74.0	KIRC	TCGA-B0-5108	Kidney Clear Cell Renal Carcinoma	G2	5108	Stage III	M0	N0	T3a
TCGA-BP-4329	64.72.0	KIRC	TCGA-BP-4329	Kidney Clear Cell Renal Carcinoma	G2	4329	Stage III	M0	N0	T3a
TCGA-CZ-5463	82.75.0	KIRC	TCGA-CZ-5463	Kidney Clear Cell Renal Carcinoma	G2	5463	Stage II	M0	NX	T2
TCGA-B0-5702	90.68.0	KIRC	TCGA-B0-5702	Kidney Clear Cell Renal Carcinoma	G2	5702	Stage I	M0	N0	T1b
TCGA-A3-3320	32.77.0	KIRC	TCGA-A3-3320	Kidney Clear Cell Renal Carcinoma	G1	3320	Stage I	M0	NX	T1b
TCGA-B8-A54K	340.41.0	KIRC	TCGA-B8-A54K	Kidney Clear Cell Renal Carcinoma	G1	A54K	Stage I	MX	NX	T1a
TCGA-BP-4352	64.72.0	KIRC	TCGA-BP-4352	Kidney Clear Cell Renal Carcinoma	G4	4352	Stage IV	M1	N0	T3b
TCGA-BP-4349	64.72.0	KIRC	TCGA-BP-4349	Kidney Clear Cell Renal Carcinoma	G2	4349	Stage I	M0	NX	T1a
TCGA-BP-4769	64.72.0	KIRC	TCGA-BP-4769	Kidney Clear Cell Renal Carcinoma	G2	4769	Stage I	M0	NX	T1a
TCGA-CJ-4643	50.77.0	KIRC	TCGA-CJ-4643	Kidney Clear Cell Renal Carcinoma	G3	4643	Stage II	M0	N0	T2b
TCGA-BP-4981	69.68.0	KIRC	TCGA-BP-4981	Kidney Clear Cell Renal Carcinoma	G3	4981	Stage III	M0	NX	T3a
TCGA-BP-4992	69.68.0	KIRC	TCGA-BP-4992	Kidney Clear Cell Renal Carcinoma	G4	4992	Stage I	M0	NX	T1b
TCGA-BP-5004	69.68.0	KIRC	TCGA-BP-5004	Kidney Clear Cell Renal Carcinoma	G3	5004	Stage I	M0	NX	T1a
TCGA-CJ-4639	50.77.0	KIRC	TCGA-CJ-4639	Kidney Clear Cell Renal Carcinoma	G2	4639	Stage II	M0	N0	T2
TCGA-BP-4961	69.68.0	KIRC	TCGA-BP-4961	Kidney Clear Cell Renal Carcinoma	G2	4961	Stage I	M0	NX	T1a
