# Supplementary material for: IQGAP3 in clear cell renal cell carcinoma contributes to drug resistance and genome stability
Source: PeerJ. 2022 Oct 18;10:e14201. doi: 10.7717/peerj.14201 (PMC9586079; doi:10.7717/peerj.14201)
Supplement: Supplemental Information 1 [file peerj-10-14201-s001.zip › Supplemental file Raw data-0824/Supplemental file-Raw data for Figure 2B.xlsx]

## Sheet: KIRP RNAseq raw
	TCGA-B9-4115-11A-01R-1758-07	TCGA-P4-A5ED-01A-11R-A28H-07	TCGA-B9-5156-01A-01R-1592-07	TCGA-B1-A656-01A-11R-A31O-07	TCGA-A4-7997-01A-11R-2204-07	TCGA-5P-A9K0-01A-11R-A42S-07	TCGA-MH-A856-01A-11R-A355-07	TCGA-SX-A71R-01A-12R-A33Z-07	TCGA-G7-6797-01A-11R-1965-07	TCGA-DZ-6135-01A-11R-1965-07	TCGA-BQ-5890-11A-01R-1592-07	TCGA-BQ-5882-01A-11R-1592-07	TCGA-Y8-A898-01A-11R-A355-07	TCGA-Y8-A8RZ-01A-11R-A37K-07	TCGA-IA-A83S-01A-11R-A355-07	TCGA-5P-A9JU-01A-11R-A42S-07	TCGA-5P-A9K4-01A-11R-A42S-07	TCGA-BQ-5878-01A-11R-1592-07	TCGA-BQ-5888-11A-01R-1592-07	TCGA-A4-7915-01A-11R-2204-07	TCGA-BQ-7059-01A-11R-1965-07	TCGA-B9-A44B-01A-11R-A24Z-07	TCGA-4A-A93W-01A-11R-A37K-07	TCGA-GL-A4EM-01A-11R-A24Z-07	TCGA-5P-A9K2-01A-11R-A42S-07	TCGA-2Z-A9JR-01A-12R-A42S-07	TCGA-5P-A9K6-01A-11R-A42S-07	TCGA-5P-A9JZ-01A-11R-A42S-07	TCGA-UZ-A9PV-01A-11R-A42S-07	TCGA-BQ-7048-01A-11R-1965-07	TCGA-G7-6793-01A-11R-1965-07	TCGA-A4-8515-01A-11R-2404-07	TCGA-A4-A6HP-01A-11R-A31O-07	TCGA-SX-A7SO-01A-11R-A355-07	TCGA-HE-A5NH-01A-11R-A26U-07	TCGA-BQ-7058-01A-11R-1965-07	TCGA-UZ-A9PN-01A-11R-A38C-07	TCGA-SX-A71V-01A-11R-A33Z-07	TCGA-GL-A59R-01A-11R-A26U-07	TCGA-A4-7584-01A-11R-2139-07	TCGA-B1-A654-01A-11R-A31O-07	TCGA-Y8-A8S1-01A-11R-A37K-07	TCGA-A4-A4ZT-01A-11R-A26U-07	TCGA-BQ-5879-11A-01R-1592-07	TCGA-A4-A5Y0-01A-11R-A31O-07	TCGA-UZ-A9PR-01A-11R-A42S-07	TCGA-2Z-A9JM-01A-12R-A42S-07	TCGA-HE-A5NK-01A-11R-A26U-07	TCGA-UZ-A9PO-01A-11R-A38C-07
ENSG00000183856	0.182702	0.429863	2.72318	0.326623	2.52919	0.731135	3.75389	1.10699	0.511532	1.30177	0.347127	3.98525	0.21677	0.843645	0.800843	2.90447	2.56008	1.44783	0.168193	7.00929	0.448543	3.06932	0.87594	0.291216	0.842421	0.618305	0.474676	0.635767	1.54324	0.325199	4.59159	0.780581	0.487399	0.569373	0.73724	0.686965	2.70804	0.514147	0.784726	0.828139	0.626759	0.384089	0.391488	0.149412	0.509899	0.684443	0.900624	0.274516	0.648919
[truncated: 272 more columns]

## Sheet: KIRP clinical raw
Samples	admin.batch_number	admin.disease_code	bcr_patient_barcode	histological_type.x	patient_id	stage_event.clinical_stage	stage_event.pathologic_stage	stage_event.tnm_categories.clinical_categories.clinical_M	stage_event.tnm_categories.clinical_categories.clinical_N	stage_event.tnm_categories.clinical_categories.clinical_T	stage_event.tnm_categories.pathologic_categories.pathologic_M	stage_event.tnm_categories.pathologic_categories.pathologic_N	stage_event.tnm_categories.pathologic_categories.pathologic_T
TCGA-DZ-6132	162.70.0	KIRP	TCGA-DZ-6132	Kidney Papillary Renal Cell Carcinoma	6132	Not Available	Stage I	Not Available	Not Available	Not Available	MX	NX	T1a
TCGA-UZ-A9PO	398.47.0	KIRP	TCGA-UZ-A9PO	Kidney Papillary Renal Cell Carcinoma	A9PO	Not Available	Stage I	M0	Not Available	Not Available	MX	NX	T1a
TCGA-BQ-7049	162.70.0	KIRP	TCGA-BQ-7049	Kidney Papillary Renal Cell Carcinoma	7049	Stage I	Stage I	M0	NX	T1a	M0	NX	T1a
TCGA-J7-8537	246.62.0	KIRP	TCGA-J7-8537	Kidney Papillary Renal Cell Carcinoma	8537	Stage III	Stage III	M0	N1	T3	M0	N1	T3
TCGA-F9-A7Q0	376.51.0	KIRP	TCGA-F9-A7Q0	Kidney Papillary Renal Cell Carcinoma	A7Q0	Stage I	Stage I	MX	NX	T1b	M0	NX	T1b
TCGA-BQ-7048	162.70.0	KIRP	TCGA-BQ-7048	Kidney Papillary Renal Cell Carcinoma	7048	Stage III	Stage III	M0	N0	T3a	M0	N0	T3a
TCGA-SX-A7SR	376.51.0	KIRP	TCGA-SX-A7SR	Kidney Papillary Renal Cell Carcinoma	A7SR	Stage II	Stage II	M0	NX	T2a	M0	NX	T2a
TCGA-HE-7129	162.70.0	KIRP	TCGA-HE-7129	Kidney Papillary Renal Cell Carcinoma	7129	Not Available	Stage II	M0	Not Available	Not Available	M0	NX	T2
TCGA-A4-A57E	281.63.0	KIRP	TCGA-A4-A57E	Kidney Papillary Renal Cell Carcinoma	A57E	Stage IV	Stage IV	M1	N0	T1	M1	N0	T2a
TCGA-GL-7773	194.67.0	KIRP	TCGA-GL-7773	Kidney Papillary Renal Cell Carcinoma	7773	Not Available	Stage I	Not Available	Not Available	Not Available	MX	NX	T1a
TCGA-P4-AAVL	432.42.0	KIRP	TCGA-P4-AAVL	Kidney Papillary Renal Cell Carcinoma	AAVL	Stage III	Stage III	M0	N0	T3a	MX	N0	T3b
TCGA-DW-7842	194.67.0	KIRP	TCGA-DW-7842	Kidney Papillary Renal Cell Carcinoma	7842	Stage I	Stage I	M0	N0	T1a	MX	NX	T1a
TCGA-A4-8516	246.62.0	KIRP	TCGA-A4-8516	Kidney Papillary Renal Cell Carcinoma	8516	Stage I	Stage III	M0	N0	T1	MX	NX	T3a
TCGA-G7-A8LD	376.51.0	KIRP	TCGA-G7-A8LD	Kidney Papillary Renal Cell Carcinoma	A8LD	Not Available	Stage III	MX	Not Available	Not Available	MX	N1	T3a
TCGA-B9-4117	51.80.0	KIRP	TCGA-B9-4117	Kidney Papillary Renal Cell Carcinoma	4117	Stage II	Not Available	M0	NX	T2	Not Available	NX	T2
TCGA-2Z-A9JK	432.42.0	KIRP	TCGA-2Z-A9JK	Kidney Papillary Renal Cell Carcinoma	A9JK	Stage III	Stage III	M0	N0	T3a	MX	NX	T3a
TCGA-J7-A8I2	376.51.0	KIRP	TCGA-J7-A8I2	Kidney Papillary Renal Cell Carcinoma	A8I2	Stage I	Stage I	M0	N0	T1	M0	N0	T1b
TCGA-PJ-A8JU	376.51.0	KIRP	TCGA-PJ-A8JU	Kidney Papillary Renal Cell Carcinoma	A8JU	Stage I	Stage I	MX	NX	T1a	MX	NX	T1a
TCGA-SX-A7SN	364.52.0	KIRP	TCGA-SX-A7SN	Kidney Papillary Renal Cell Carcinoma	A7SN	Stage I	Stage I	M0	NX	T1b	M0	NX	T1b
TCGA-B9-4113	51.80.0	KIRP	TCGA-B9-4113	Kidney Papillary Renal Cell Carcinoma	4113	Stage I	Stage I	M0	N0	T1	Not Available	NX	T1
TCGA-GL-A4EM	266.63.0	KIRP	TCGA-GL-A4EM	Kidney Papillary Renal Cell Carcinoma	A4EM	Not Available	Stage I	MX	Not Available	Not Available	MX	NX	T1b
TCGA-2Z-A9J5	398.47.0	KIRP	TCGA-2Z-A9J5	Kidney Papillary Renal Cell Carcinoma	A9J5	Stage II	Stage II	M0	N0	T2	MX	NX	T2
TCGA-P4-A5E7	299.64.0	KIRP	TCGA-P4-A5E7	Kidney Papillary Renal Cell Carcinoma	A5E7	Stage I	Stage I	M0	N0	T1	MX	NX	T1b
TCGA-5P-A9K6	432.42.0	KIRP	TCGA-5P-A9K6	Kidney Papillary Renal Cell Carcinoma	A9K6	Not Available	Not Available	MX	Not Available	Not Available	MX	NX	T1a
TCGA-F9-A97G	398.47.0	KIRP	TCGA-F9-A97G	Kidney Papillary Renal Cell Carcinoma	A97G	Stage III	Stage III	M0	N0	T3	M0	N0	T3
TCGA-B9-4115	51.80.0	KIRP	TCGA-B9-4115	Kidney Papillary Renal Cell Carcinoma	4115	Stage I	Stage I	M0	N0	T1a	Not Available	NX	T1a
TCGA-IA-A83S	364.52.0	KIRP	TCGA-IA-A83S	Kidney Papillary Renal Cell Carcinoma	A83S	Not Available	Discrepancy	Not Available	Not Available	Not Available	MX	NX	TX
TCGA-A4-7996	209.64.0	KIRP	TCGA-A4-7996	Kidney Papillary Renal Cell Carcinoma	7996	Stage I	Stage I	M0	N0	T1	MX	NX	T1a
TCGA-2Z-A9JR	432.42.0	KIRP	TCGA-2Z-A9JR	Kidney Papillary Renal Cell Carcinoma	A9JR	Stage I	Stage I	M0	N0	T1a	MX	NX	T1a
TCGA-BQ-5893	71.75.0	KIRP	TCGA-BQ-5893	Kidney Papillary Renal Cell Carcinoma	5893	Stage IV	Stage IV	M1	N1	T3a	M1	N1	T3a
TCGA-UZ-A9PL	398.47.0	KIRP	TCGA-UZ-A9PL	Kidney Papillary Renal Cell Carcinoma	A9PL	Not Available	Stage II	M0	Not Available	Not Available	MX	NX	T2
TCGA-AL-3466	51.80.0	KIRP	TCGA-AL-3466	Kidney Papillary Renal Cell Carcinoma	3466	Stage IV	Stage IV	M1	N1	T3b	M1	N1	T3b
TCGA-SX-A7SS	376.51.0	KIRP	TCGA-SX-A7SS	Kidney Papillary Renal Cell Carcinoma	A7SS	Stage I	Stage I	M0	N0	T1a	M0	N0	T1
TCGA-P4-AAVM	432.42.0	KIRP	TCGA-P4-AAVM	Kidney Papillary Renal Cell Carcinoma	AAVM	Stage I	Stage I	M0	N0	T1a	MX	NX	T1a
TCGA-GL-A9DE	386.48.0	KIRP	TCGA-GL-A9DE	Kidney Papillary Renal Cell Carcinoma	A9DE	Not Available	Stage I	Not Available	Not Available	Not Available	MX	NX	T1b
TCGA-A4-A48D	266.63.0	KIRP	TCGA-A4-A48D	Kidney Papillary Renal Cell Carcinoma	A48D	Stage I	Stage I	M0	N0	T1	MX	NX	T1b
TCGA-B9-4114	51.80.0	KIRP	TCGA-B9-4114	Kidney Papillary Renal Cell Carcinoma	4114	Stage IV	Not Available	M1	N0	T2	Not Available	NX	T2
TCGA-IA-A83W	364.52.0	KIRP	TCGA-IA-A83W	Kidney Papillary Renal Cell Carcinoma	A83W	Not Available	Stage I	Not Available	Not Available	Not Available	M0	N0	T1
TCGA-A4-7828	194.67.0	KIRP	TCGA-A4-7828	Kidney Papillary Renal Cell Carcinoma	7828	Stage I	Stage I	M0	N0	T1	M0	NX	T1a
TCGA-P4-A5E6	299.64.0	KIRP	TCGA-P4-A5E6	Kidney Papillary Renal Cell Carcinoma	A5E6	Stage I	Stage III	M0	N0	T1	MX	N1	T1b
TCGA-UZ-A9PS	432.42.0	KIRP	TCGA-UZ-A9PS	Kidney Papillary Renal Cell Carcinoma	A9PS	Not Available	Stage II	M0	Not Available	Not Available	MX	NX	T2
TCGA-B1-A655	325.59.0	KIRP	TCGA-B1-A655	Kidney Papillary Renal Cell Carcinoma	A655	Not Available	Stage I	M0	Not Available	Not Available	M0	N0	T1a
TCGA-B9-A5W7	325.59.0	KIRP	TCGA-B9-A5W7	Kidney Papillary Renal Cell Carcinoma	A5W7	Stage I	Stage I	M0	N0	T1a	Not Available	NX	T1a
TCGA-F9-A8NY	376.51.0	KIRP	TCGA-F9-A8NY	Kidney Papillary Renal Cell Carcinoma	A8NY	Stage IV	Stage IV	M1	N1	T4	M1	N1	T4
TCGA-SX-A71V	344.54.0	KIRP	TCGA-SX-A71V	Kidney Papillary Renal Cell Carcinoma	A71V	Stage I	Stage I	M0	NX	T1a	M0	NX	T1
TCGA-UZ-A9Q0	432.42.0	KIRP	TCGA-UZ-A9Q0	Kidney Papillary Renal Cell Carcinoma	A9Q0	Not Available	Stage I	M0	Not Available	Not Available	MX	NX	T1
TCGA-BQ-7046	162.70.0	KIRP	TCGA-BQ-7046	Kidney Papillary Renal Cell Carcinoma	7046	Stage I	Stage I	M0	NX	T1a	M0	NX	T1a
TCGA-BQ-7061	162.70.0	KIRP	TCGA-BQ-7061	Kidney Papillary Renal Cell Carcinoma	7061	Stage I	Stage I	M0	NX	T3a	M0	NX	T1b
TCGA-B1-A47O	266.63.0	KIRP	TCGA-B1-A47O	Kidney Papillary Renal Cell Carcinoma	A47O	Stage I	Stage I	M0	N0	T1b	MX	N0	T1b
TCGA-BQ-5877	71.75.0	KIRP	TCGA-BQ-5877	Kidney Papillary Renal Cell Carcinoma	5877	Stage IV	Stage IV	M1	N1	T3a	M1	N1	T3a
TCGA-5P-A9KA	432.42.0	KIRP	TCGA-5P-A9KA	Kidney Papillary Renal Cell Carcinoma	A9KA	Not Available	Not Available	MX	Not Available	Not Available	MX	NX	T1a
TCGA-B9-4617	51.80.0	KIRP	TCGA-B9-4617	Kidney Papillary Renal Cell Carcinoma	4617	Stage I	Not Available	M0	N0	T1a	M0	NX	T1a
TCGA-BQ-5881	71.75.0	KIRP	TCGA-BQ-5881	Kidney Papillary Renal Cell Carcinoma	5881	Stage I	Stage I	M0	NX	T1a	M0	NX	T1a
TCGA-2Z-A9J3	398.47.0	KIRP	TCGA-2Z-A9J3	Kidney Papillary Renal Cell Carcinoma	A9J3	Stage II	Stage II	M0	N0	T2	MX	NX	T2
TCGA-A4-A5Y0	325.59.0	KIRP	TCGA-A4-A5Y0	Kidney Papillary Renal Cell Carcinoma	A5Y0	Stage I	Stage I	M0	N0	T1	MX	NX	T1b
TCGA-5P-A9K4	432.42.0	KIRP	TCGA-5P-A9K4	Kidney Papillary Renal Cell Carcinoma	A9K4	Not Available	Not Available	MX	Not Available	Not Available	MX	NX	T1b
TCGA-HE-A5NK	281.63.0	KIRP	TCGA-HE-A5NK	Kidney Papillary Renal Cell Carcinoma	A5NK	Not Available	Not Available	M0	Not Available	Not Available	M0	NX	T1b
TCGA-MH-A855	364.52.0	KIRP	TCGA-MH-A855	Kidney Papillary Renal Cell Carcinoma	A855	Stage II	Stage II	MX	NX	T2b	MX	NX	T2b
TCGA-A4-7287	194.67.0	KIRP	TCGA-A4-7287	Kidney Papillary Renal Cell Carcinoma	7287	Stage I	Stage I	M0	N0	T1	MX	NX	T1
TCGA-G7-6790	162.70.0	KIRP	TCGA-G7-6790	Kidney Papillary Renal Cell Carcinoma	6790	Stage I	Stage I	M0	N0	T1a	MX	NX	T1a
TCGA-AL-3472	51.80.0	KIRP	TCGA-AL-3472	Kidney Papillary Renal Cell Carcinoma	3472	Stage II	Not Available	M0	N0	T2	M0	N0	T2
TCGA-BQ-5879	71.75.0	KIRP	TCGA-BQ-5879	Kidney Papillary Renal Cell Carcinoma	5879	Stage III	Stage III	M0	N1	T3a	M0	N1	T3b
TCGA-AL-3471	51.80.0	KIRP	TCGA-AL-3471	Kidney Papillary Renal Cell Carcinoma	3471	Stage I	Stage I	M0	N0	T1b	M0	NX	T1b
TCGA-DZ-6134	162.70.0	KIRP	TCGA-DZ-6134	Kidney Papillary Renal Cell Carcinoma	6134	Not Available	Stage I	Not Available	Not Available	Not Available	MX	NX	T1a
TCGA-AL-3473	51.80.0	KIRP	TCGA-AL-3473	Kidney Papillary Renal Cell Carcinoma	3473	Stage II	Stage II	M0	N0	T2	M0	N0	T2
TCGA-A4-7732	194.67.0	KIRP	TCGA-A4-7732	Kidney Papillary Renal Cell Carcinoma	7732	Stage II	Not Available	M0	N0	T2	MX	NX	T2a
TCGA-BQ-5878	71.75.0	KIRP	TCGA-BQ-5878	Kidney Papillary Renal Cell Carcinoma	5878	Stage III	Stage III	M0	N1	T3a	M0	N1	T3a
TCGA-2Z-A9JP	432.42.0	KIRP	TCGA-2Z-A9JP	Kidney Papillary Renal Cell Carcinoma	A9JP	Stage I	Stage I	M0	N0	T1a	MX	NX	T1a
TCGA-2Z-A9JT	432.42.0	KIRP	TCGA-2Z-A9JT	Kidney Papillary Renal Cell Carcinoma	A9JT	Stage I	Stage I	M0	N0	T1a	MX	NX	T1a
TCGA-MH-A561	281.63.0	KIRP	TCGA-MH-A561	Kidney Papillary Renal Cell Carcinoma	A561	Stage I	Stage I	MX	NX	T1a	MX	NX	T1a
TCGA-BQ-7051	162.70.0	KIRP	TCGA-BQ-7051	Kidney Papillary Renal Cell Carcinoma	7051	Stage II	Stage II	M0	N0	T2b	M0	N0	T2
TCGA-Y8-A895	376.51.0	KIRP	TCGA-Y8-A895	Kidney Papillary Renal Cell Carcinoma	A895	Not Available	Stage I	MX	Not Available	Not Available	MX	NX	T1b
TCGA-B9-4116	51.80.0	KIRP	TCGA-B9-4116	Kidney Papillary Renal Cell Carcinoma	4116	Stage II	Not Available	M0	N0	T2a	Not Available	NX	T2a
TCGA-B1-A47N	266.63.0	KIRP	TCGA-B1-A47N	Kidney Papillary Renal Cell Carcinoma	A47N	Stage I	Stage I	MX	N0	T1a	MX	NX	T1a
TCGA-UZ-A9PP	432.42.0	KIRP	TCGA-UZ-A9PP	Kidney Papillary Renal Cell Carcinoma	A9PP	Not Available	Stage I	M0	Not Available	Not Available	MX	NX	T1a
TCGA-HE-A5NH	281.63.0	KIRP	TCGA-HE-A5NH	Kidney Papillary Renal Cell Carcinoma	A5NH	Not Available	Stage I	M0	Not Available	Not Available	Not Available	NX	T1a
TCGA-G7-6796	162.70.0	KIRP	TCGA-G7-6796	Kidney Papillary Renal Cell Carcinoma	6796	Stage I	Stage I	M0	N0	T1a	MX	NX	T1a
TCGA-EV-5903	71.75.0	KIRP	TCGA-EV-5903	Kidney Papillary Renal Cell Carcinoma	5903	Stage I	Stage I	M0	N0	T1a	M0	NX	T1a
TCGA-MH-A560	281.63.0	KIRP	TCGA-MH-A560	Kidney Papillary Renal Cell Carcinoma	A560	Stage I	Stage I	MX	N0	T1	MX	NX	T1a
TCGA-AL-3468	51.80.0	KIRP	TCGA-AL-3468	Kidney Papillary Renal Cell Carcinoma	3468	Stage I	Stage II	M0	N0	T1b	M0	NX	T2
TCGA-UZ-A9PJ	398.47.0	KIRP	TCGA-UZ-A9PJ	Kidney Papillary Renal Cell Carcinoma	A9PJ	Not Available	Stage I	M0	Not Available	Not Available	MX	NX	T1a
TCGA-G7-A8LB	376.51.0	KIRP	TCGA-G7-A8LB	Kidney Papillary Renal Cell Carcinoma	A8LB	Not Available	Stage IV	M1	Not Available	Not Available	MX	NX	T2a
TCGA-B9-A69E	325.59.0	KIRP	TCGA-B9-A69E	Kidney Papillary Renal Cell Carcinoma	A69E	Stage II	Stage III	M0	N0	T2	Not Available	NX	T3a
TCGA-HE-7130	162.70.0	KIRP	TCGA-HE-7130	Kidney Papillary Renal Cell Carcinoma	7130	Not Available	Stage III	M0	Not Available	Not Available	M0	NX	T3
TCGA-B9-A8YH	386.48.0	KIRP	TCGA-B9-A8YH	Kidney Papillary Renal Cell Carcinoma	A8YH	Stage I	Stage I	M0	N0	T1a	MX	NX	T1a
TCGA-KV-A74V	344.54.0	KIRP	TCGA-KV-A74V	Kidney Papillary Renal Cell Carcinoma	A74V	Stage I	Stage I	M0	N0	T1a	M0	N0	T1a
TCGA-BQ-7045	162.70.0	KIRP	TCGA-BQ-7045	Kidney Papillary Renal Cell Carcinoma	7045	Stage I	Stage I	M0	N0	T1b	M0	N0	T1b
TCGA-P4-A5E8	299.64.0	KIRP	TCGA-P4-A5E8	Kidney Papillary Renal Cell Carcinoma	A5E8	Stage III	Stage III	M0	N1	T3	M0	N1	T2a
TCGA-BQ-7062	162.70.0	KIRP	TCGA-BQ-7062	Kidney Papillary Renal Cell Carcinoma	7062	Stage I	Stage I	M0	NX	T1a	M0	NX	T1a
TCGA-2Z-A9JD	432.42.0	KIRP	TCGA-2Z-A9JD	Kidney Papillary Renal Cell Carcinoma	A9JD	Stage I	Stage I	M0	NX	T1a	MX	NX	T1a
TCGA-B1-5398	71.75.0	KIRP	TCGA-B1-5398	Kidney Papillary Renal Cell Carcinoma	5398	Stage II	Stage III	M0	N0	T2b	M0	N0	T3b
TCGA-SX-A71W	364.52.0	KIRP	TCGA-SX-A71W	Kidney Papillary Renal Cell Carcinoma	A71W	Stage I	Stage I	M0	NX	T1b	M0	NX	T1b
TCGA-A4-8518	246.62.0	KIRP	TCGA-A4-8518	Kidney Papillary Renal Cell Carcinoma	8518	Stage I	Stage I	M0	N0	T1	MX	NX	T1a
TCGA-G7-7502	209.64.0	KIRP	TCGA-G7-7502	Kidney Papillary Renal Cell Carcinoma	7502	Stage I	Stage I	M0	N0	T1b	MX	NX	T1b
TCGA-2Z-A9JG	432.42.0	KIRP	TCGA-2Z-A9JG	Kidney Papillary Renal Cell Carcinoma	A9JG	Stage I	Stage I	M0	N0	TX	MX	NX	T1a
TCGA-GL-A9DD	386.48.0	KIRP	TCGA-GL-A9DD	Kidney Papillary Renal Cell Carcinoma	A9DD	Not Available	Stage I	Not Available	Not Available	Not Available	MX	NX	T1a
TCGA-IZ-8195	246.62.0	KIRP	TCGA-IZ-8195	Kidney Papillary Renal Cell Carcinoma	8195	Stage II	Stage II	MX	NX	T2a	MX	NX	T2a
TCGA-BQ-5892	71.75.0	KIRP	TCGA-BQ-5892	Kidney Papillary Renal Cell Carcinoma	5892	Stage I	Stage I	M0	N0	T1b	M0	N0	T1b
TCGA-Y8-A8S0	386.48.0	KIRP	TCGA-Y8-A8S0	Kidney Papillary Renal Cell Carcinoma	A8S0	Not Available	Stage I	MX	Not Available	Not Available	MX	NX	T1a
TCGA-B1-A654	325.59.0	KIRP	TCGA-B1-A654	Kidney Papillary Renal Cell Carcinoma	A654	Not Available	Stage I	M0	Not Available	Not Available	M0	NX	T1a
TCGA-BQ-7053	162.70.0	KIRP	TCGA-BQ-7053	Kidney Papillary Renal Cell Carcinoma	7053	Stage III	Stage III	M0	NX	T3a	M0	NX	T3
TCGA-5P-A9K8	432.42.0	KIRP	TCGA-5P-A9K8	Kidney Papillary Renal Cell Carcinoma	A9K8	Not Available	Not Available	MX	Not Available	Not Available	MX	NX	T3a
TCGA-GL-A59T	299.64.0	KIRP	TCGA-GL-A59T	Kidney Papillary Renal Cell Carcinoma	A59T	Not Available	Stage I	MX	Not Available	Not Available	MX	NX	T1b
TCGA-5P-A9JY	432.42.0	KIRP	TCGA-5P-A9JY	Kidney Papillary Renal Cell Carcinoma	A9JY	Not Available	Not Available	Not Available	Not Available	Not Available	MX	NX	T2
TCGA-KV-A6GE	325.59.0	KIRP	TCGA-KV-A6GE	Kidney Papillary Renal Cell Carcinoma	A6GE	Stage I	Stage I	MX	N0	T1a	MX	NX	T1a
TCGA-SX-A7SU	376.51.0	KIRP	TCGA-SX-A7SU	Kidney Papillary Renal Cell Carcinoma	A7SU	Stage I	Stage I	M0	N0	T1	M0	NX	T1
TCGA-SX-A7SM	364.52.0	KIRP	TCGA-SX-A7SM	Kidney Papillary Renal Cell Carcinoma	A7SM	Stage IV	Stage IV	M1	N1	T3a	M1	N1	T3a
TCGA-B9-7268	194.67.0	KIRP	TCGA-B9-7268	Kidney Papillary Renal Cell Carcinoma	7268	Stage I	Stage II	M0	N0	T1b	M0	N0	T2
TCGA-G7-7501	209.64.0	KIRP	TCGA-G7-7501	Kidney Papillary Renal Cell Carcinoma	7501	Stage III	Stage III	M0	N1	T2a	MX	N1	T3a
TCGA-A4-8098	246.62.0	KIRP	TCGA-A4-8098	Kidney Papillary Renal Cell Carcinoma	8098	Stage I	Stage I	M0	N0	T1	MX	NX	T1a
TCGA-A4-7288	194.67.0	KIRP	TCGA-A4-7288	Kidney Papillary Renal Cell Carcinoma	7288	Stage I	Not Available	M0	N0	T1	MX	NX	T1a
TCGA-BQ-5891	71.75.0	KIRP	TCGA-BQ-5891	Kidney Papillary Renal Cell Carcinoma	5891	Stage III	Stage III	M0	N0	T3a	M0	N0	T3b
TCGA-F9-A4JJ	266.63.0	KIRP	TCGA-F9-A4JJ	Kidney Papillary Renal Cell Carcinoma	A4JJ	Stage III	Stage III	MX	NX	T3a	MX	NX	T3a
TCGA-HE-A5NF	281.63.0	KIRP	TCGA-HE-A5NF	Kidney Papillary Renal Cell Carcinoma	A5NF	Not Available	Stage I	M0	Not Available	Not Available	Not Available	NX	T1a
TCGA-PJ-A5Z9	299.64.0	KIRP	TCGA-PJ-A5Z9	Kidney Papillary Renal Cell Carcinoma	A5Z9	Stage I	Stage I	MX	NX	T1a	MX	NX	T1b
TCGA-G7-6793	162.70.0	KIRP	TCGA-G7-6793	Kidney Papillary Renal Cell Carcinoma	6793	Stage IV	Stage IV	M0	N2	T2	MX	N2	T3a
TCGA-UZ-A9PV	432.42.0	KIRP	TCGA-UZ-A9PV	Kidney Papillary Renal Cell Carcinoma	A9PV	Not Available	Stage I	M0	Not Available	Not Available	MX	NX	T1
TCGA-2Z-A9JQ	432.42.0	KIRP	TCGA-2Z-A9JQ	Kidney Papillary Renal Cell Carcinoma	A9JQ	Stage I	Stage I	M0	N0	T1a	MX	NX	T1a
TCGA-MH-A856	364.52.0	KIRP	TCGA-MH-A856	Kidney Papillary Renal Cell Carcinoma	A856	Stage I	Stage I	M0	NX	T1a	M0	NX	T1a
TCGA-UZ-A9PM	398.47.0	KIRP	TCGA-UZ-A9PM	Kidney Papillary Renal Cell Carcinoma	A9PM	Not Available	Stage II	M0	Not Available	Not Available	MX	N0	T2
TCGA-MH-A55Z	281.63.0	KIRP	TCGA-MH-A55Z	Kidney Papillary Renal Cell Carcinoma	A55Z	Stage I	Stage I	MX	N0	T1b	MX	NX	T1b
TCGA-5P-A9K0	432.42.0	KIRP	TCGA-5P-A9K0	Kidney Papillary Renal Cell Carcinoma	A9K0	Not Available	Not Available	MX	Not Available	Not Available	MX	NX	T1a
TCGA-DZ-6131	162.70.0	KIRP	TCGA-DZ-6131	Kidney Papillary Renal Cell Carcinoma	6131	Not Available	Stage III	Not Available	Not Available	Not Available	MX	N0	T3a
TCGA-SX-A7SL	364.52.0	KIRP	TCGA-SX-A7SL	Kidney Papillary Renal Cell Carcinoma	A7SL	Stage I	Stage I	M0	NX	T1a	M0	NX	T1a
TCGA-5P-A9KC	432.42.0	KIRP	TCGA-5P-A9KC	Kidney Papillary Renal Cell Carcinoma	A9KC	Not Available	Not Available	MX	Not Available	Not Available	MX	NX	T1b
TCGA-5P-A9JZ	432.42.0	KIRP	TCGA-5P-A9JZ	Kidney Papillary Renal Cell Carcinoma	A9JZ	Not Available	Not Available	MX	Not Available	Not Available	Not Available	NX	T1b
TCGA-Y8-A8RZ	386.48.0	KIRP	TCGA-Y8-A8RZ	Kidney Papillary Renal Cell Carcinoma	A8RZ	Not Available	Stage I	MX	Not Available	Not Available	MX	N0	T1
TCGA-G7-A8LC	376.51.0	KIRP	TCGA-G7-A8LC	Kidney Papillary Renal Cell Carcinoma	A8LC	Stage I	Stage I	MX	N0	T1a	MX	NX	T1a
TCGA-GL-6846	162.70.0	KIRP	TCGA-GL-6846	Kidney Papillary Renal Cell Carcinoma	6846	Not Available	Stage IV	Not Available	Not Available	Not Available	MX	N1	T4
TCGA-A4-A5XZ	325.59.0	KIRP	TCGA-A4-A5XZ	Kidney Papillary Renal Cell Carcinoma	A5XZ	Stage II	Stage II	M0	N0	T2	MX	NX	T2a
TCGA-IZ-A6M8	325.59.0	KIRP	TCGA-IZ-A6M8	Kidney Papillary Renal Cell Carcinoma	A6M8	Stage I	Stage I	MX	N0	T1a	MX	NX	T1a
TCGA-2Z-A9J2	398.47.0	KIRP	TCGA-2Z-A9J2	Kidney Papillary Renal Cell Carcinoma	A9J2	Stage I	Stage I	M0	N0	T1a	MX	NX	T1a
TCGA-DW-7834	194.67.0	KIRP	TCGA-DW-7834	Kidney Papillary Renal Cell Carcinoma	7834	Stage I	Stage I	M0	N0	T1a	MX	NX	T1
TCGA-A4-7583	194.67.0	KIRP	TCGA-A4-7583	Kidney Papillary Renal Cell Carcinoma	7583	Stage I	Stage I	M0	N0	T1	M0	N0	T1
TCGA-AL-A5DJ	281.63.0	KIRP	TCGA-AL-A5DJ	Kidney Papillary Renal Cell Carcinoma	A5DJ	Stage I	Stage III	M0	N0	T1b	MX	NX	T3a
TCGA-2Z-A9JJ	432.42.0	KIRP	TCGA-2Z-A9JJ	Kidney Papillary Renal Cell Carcinoma	A9JJ	Stage I	Stage I	M0	N0	T1a	M0	NX	T1a
TCGA-B3-4104	51.80.0	KIRP	TCGA-B3-4104	Kidney Papillary Renal Cell Carcinoma	4104	Not Available	Stage II	Not Available	Not Available	Not Available	M0	NX	T2
TCGA-2Z-A9JS	432.42.0	KIRP	TCGA-2Z-A9JS	Kidney Papillary Renal Cell Carcinoma	A9JS	Stage I	Stage I	M0	N0	T1a	MX	NX	T1a
TCGA-B1-7332	194.67.0	KIRP	TCGA-B1-7332	Kidney Papillary Renal Cell Carcinoma	7332	Not Available	Stage II	M0	Not Available	Not Available	MX	NX	T2a
TCGA-A4-A7UZ	364.52.0	KIRP	TCGA-A4-A7UZ	Kidney Papillary Renal Cell Carcinoma	A7UZ	Not Available	Stage III	M0	Not Available	Not Available	MX	N1	T3a
TCGA-BQ-7055	162.70.0	KIRP	TCGA-BQ-7055	Kidney Papillary Renal Cell Carcinoma	7055	Stage I	Stage I	M0	NX	T1a	M0	NX	T1a
TCGA-DW-7963	299.64.0	KIRP	TCGA-DW-7963	Kidney Papillary Renal Cell Carcinoma	7963	Stage I	Stage I	M0	N0	T1a	MX	N0	T1b
TCGA-A4-7915	209.64.0	KIRP	TCGA-A4-7915	Kidney Papillary Renal Cell Carcinoma	7915	Stage II	Stage II	M0	N0	T2	MX	N0	T2b
TCGA-BQ-5876	71.75.0	KIRP	TCGA-BQ-5876	Kidney Papillary Renal Cell Carcinoma	5876	Stage I	Stage I	M0	NX	T1a	M0	NX	T1a
TCGA-2Z-A9J8	432.42.0	KIRP	TCGA-2Z-A9J8	Kidney Papillary Renal Cell Carcinoma	A9J8	Stage I	Stage I	M0	N0	T1b	MX	NX	T1b
TCGA-SX-A71U	344.54.0	KIRP	TCGA-SX-A71U	Kidney Papillary Renal Cell Carcinoma	A71U	Stage I	Stage I	M0	NX	T1a	M0	NX	T1a
TCGA-2Z-A9JN	432.42.0	KIRP	TCGA-2Z-A9JN	Kidney Papillary Renal Cell Carcinoma	A9JN	Stage I	Stage I	M0	N0	T1a	MX	NX	T1a
TCGA-BQ-5888	71.75.0	KIRP	TCGA-BQ-5888	Kidney Papillary Renal Cell Carcinoma	5888	Stage I	Stage I	M0	N0	T1a	M0	N0	T1a
TCGA-A4-7286	194.67.0	KIRP	TCGA-A4-7286	Kidney Papillary Renal Cell Carcinoma	7286	Stage I	Not Available	M0	N0	T1	Not Available	NX	T3a
TCGA-DW-5560	71.75.0	KIRP	TCGA-DW-5560	Kidney Papillary Renal Cell Carcinoma	5560	Stage I	Stage I	M0	N0	T1b	M0	NX	T1b
TCGA-UZ-A9PK	398.47.0	KIRP	TCGA-UZ-A9PK	Kidney Papillary Renal Cell Carcinoma	A9PK	Not Available	Stage I	M0	Not Available	Not Available	MX	NX	T1
TCGA-Q2-A5QZ	299.64.0	KIRP	TCGA-Q2-A5QZ	Kidney Papillary Renal Cell Carcinoma	A5QZ	Not Available	Stage III	MX	NX	T3a	MX	NX	T3a
TCGA-5P-A9K3	432.42.0	KIRP	TCGA-5P-A9K3	Kidney Papillary Renal Cell Carcinoma	A9K3	Not Available	Not Available	MX	Not Available	Not Available	MX	NX	T2
TCGA-BQ-5890	71.75.0	KIRP	TCGA-BQ-5890	Kidney Papillary Renal Cell Carcinoma	5890	Stage III	Stage III	M0	N0	T3a	M0	N0	T3a
TCGA-UZ-A9PU	432.42.0	KIRP	TCGA-UZ-A9PU	Kidney Papillary Renal Cell Carcinoma	A9PU	Not Available	Stage I	M0	Not Available	Not Available	MX	NX	T1b
TCGA-B1-A47M	266.63.0	KIRP	TCGA-B1-A47M	Kidney Papillary Renal Cell Carcinoma	A47M	Not Available	Stage III	MX	Not Available	Not Available	MX	NX	T3a
TCGA-WN-AB4C	432.42.0	KIRP	TCGA-WN-AB4C	Kidney Papillary Renal Cell Carcinoma	AB4C	Stage I	Stage I	MX	NX	T1a	MX	NX	T1a
TCGA-P4-AAVK	432.42.0	KIRP	TCGA-P4-AAVK	Kidney Papillary Renal Cell Carcinoma	AAVK	Stage III	Stage III	M0	N1	T3a	MX	N1	T3a
TCGA-EV-5901	71.75.0	KIRP	TCGA-EV-5901	Kidney Papillary Renal Cell Carcinoma	5901	Stage I	Stage I	M0	N0	T1a	M0	NX	T1
TCGA-UZ-A9PZ	432.42.0	KIRP	TCGA-UZ-A9PZ	Kidney Papillary Renal Cell Carcinoma	A9PZ	Not Available	Stage III	M0	Not Available	Not Available	MX	NX	T3a
TCGA-P4-AAVO	432.42.0	KIRP	TCGA-P4-AAVO	Kidney Papillary Renal Cell Carcinoma	AAVO	Stage I	Stage I	M0	N0	T1	MX	NX	T1b
TCGA-4A-A93X	386.48.0	KIRP	TCGA-4A-A93X	Kidney Papillary Renal Cell Carcinoma	A93X	Stage IV	Stage IV	M1	N1	T3a	MX	N1	T3a
TCGA-A4-A772	344.54.0	KIRP	TCGA-A4-A772	Kidney Papillary Renal Cell Carcinoma	A772	Not Available	Stage I	M0	Not Available	Not Available	MX	NX	T1b
TCGA-G7-6797	162.70.0	KIRP	TCGA-G7-6797	Kidney Papillary Renal Cell Carcinoma	6797	Stage III	Stage III	M0	N0	T3b	MX	NX	T1a
TCGA-UZ-A9PQ	432.42.0	KIRP	TCGA-UZ-A9PQ	Kidney Papillary Renal Cell Carcinoma	A9PQ	Not Available	Stage III	M0	Not Available	Not Available	MX	N1	T2
TCGA-G7-A4TM	325.59.0	KIRP	TCGA-G7-A4TM	Kidney Papillary Renal Cell Carcinoma	A4TM	Stage I	Stage I	M0	N0	T1a	MX	NX	T1a
TCGA-V9-A7HT	344.54.0	KIRP	TCGA-V9-A7HT	Kidney Papillary Renal Cell Carcinoma	A7HT	Stage II	Stage II	M0	N0	T2b	MX	NX	T2
TCGA-DW-7841	194.67.0	KIRP	TCGA-DW-7841	Kidney Papillary Renal Cell Carcinoma	7841	Stage I	Stage I	M0	N0	T1a	MX	NX	T1b
TCGA-A4-7997	209.64.0	KIRP	TCGA-A4-7997	Kidney Papillary Renal Cell Carcinoma	7997	Stage I	Stage I	M0	N0	T1	M0	NX	T1b
TCGA-5P-A9KH	432.42.0	KIRP	TCGA-5P-A9KH	Kidney Papillary Renal Cell Carcinoma	A9KH	Not Available	Not Available	MX	Not Available	Not Available	MX	NX	T1a
TCGA-2Z-A9J6	398.47.0	KIRP	TCGA-2Z-A9J6	Kidney Papillary Renal Cell Carcinoma	A9J6	Stage I	Stage I	M0	N0	T1a	MX	NX	T1a
TCGA-A4-8310	246.62.0	KIRP	TCGA-A4-8310	Kidney Papillary Renal Cell Carcinoma	8310	Stage I	Stage III	M0	N0	T1	MX	NX	T3a
TCGA-HE-A5NL	281.63.0	KIRP	TCGA-HE-A5NL	Kidney Papillary Renal Cell Carcinoma	A5NL	Not Available	Stage I	M0	Not Available	Not Available	MX	NX	T1a
TCGA-G7-6789	162.70.0	KIRP	TCGA-G7-6789	Kidney Papillary Renal Cell Carcinoma	6789	Not Available	Stage IV	MX	NX	TX	MX	N2	T3a
TCGA-GL-A59R	281.63.0	KIRP	TCGA-GL-A59R	Kidney Papillary Renal Cell Carcinoma	A59R	Stage III	Stage III	MX	Not Available	Not Available	MX	N0	T3c
TCGA-BQ-5886	71.75.0	KIRP	TCGA-BQ-5886	Kidney Papillary Renal Cell Carcinoma	5886	Discrepancy	Stage III	M0	NX	T3a	M0	NX	T3a
TCGA-BQ-5875	71.75.0	KIRP	TCGA-BQ-5875	Kidney Papillary Renal Cell Carcinoma	5875	Stage II	Stage III	M0	NX	T2b	M0	NX	T3a
TCGA-AL-3467	51.80.0	KIRP	TCGA-AL-3467	Kidney Papillary Renal Cell Carcinoma	3467	Stage I	Not Available	M0	N0	T1	M0	NX	T1b
TCGA-UZ-A9PX	432.42.0	KIRP	TCGA-UZ-A9PX	Kidney Papillary Renal Cell Carcinoma	A9PX	Not Available	Stage I	M0	Not Available	Not Available	MX	N0	T1
TCGA-DW-7840	194.67.0	KIRP	TCGA-DW-7840	Kidney Papillary Renal Cell Carcinoma	7840	Stage I	Stage I	M0	N0	T1a	MX	NX	T1b
TCGA-B9-5156	71.75.0	KIRP	TCGA-B9-5156	Kidney Papillary Renal Cell Carcinoma	5156	Stage I	Not Available	M0	N0	T1a	Not Available	NX	T1a
TCGA-UN-AAZ9	398.47.0	KIRP	TCGA-UN-AAZ9	Kidney Papillary Renal Cell Carcinoma	AAZ9	Stage I	Stage I	MX	N0	T1b	MX	N0	T1b
TCGA-A4-A5DU	299.64.0	KIRP	TCGA-A4-A5DU	Kidney Papillary Renal Cell Carcinoma	A5DU	Stage I	Stage I	M0	N0	T1	MX	NX	T1a
TCGA-A4-8311	246.62.0	KIRP	TCGA-A4-8311	Kidney Papillary Renal Cell Carcinoma	8311	Stage I	Stage I	M0	N0	T1	MX	NX	T1a
TCGA-EV-5902	71.75.0	KIRP	TCGA-EV-5902	Kidney Papillary Renal Cell Carcinoma	5902	Stage I	Stage I	M0	N0	T1a	M0	NX	T1
TCGA-MH-A857	364.52.0	KIRP	TCGA-MH-A857	Kidney Papillary Renal Cell Carcinoma	A857	Stage I	Stage I	M0	NX	T1	M0	NX	T1a
TCGA-G7-6795	162.70.0	KIRP	TCGA-G7-6795	Kidney Papillary Renal Cell Carcinoma	6795	Stage I	Stage I	M0	N0	T1a	MX	N0	T1a
TCGA-Y8-A898	364.52.0	KIRP	TCGA-Y8-A898	Kidney Papillary Renal Cell Carcinoma	A898	Not Available	Stage I	MX	Not Available	Not Available	MX	NX	T1a
TCGA-B9-A5W9	299.64.0	KIRP	TCGA-B9-A5W9	Kidney Papillary Renal Cell Carcinoma	A5W9	Stage I	Stage I	M0	N0	T1	MX	NX	T1b
TCGA-DW-7839	194.67.0	KIRP	TCGA-DW-7839	Kidney Papillary Renal Cell Carcinoma	7839	Stage I	Stage I	M0	N0	T1a	MX	NX	T1b
TCGA-P4-A5ED	299.64.0	KIRP	TCGA-P4-A5ED	Kidney Papillary Renal Cell Carcinoma	A5ED	Stage I	Stage I	M0	N0	T1	MX	NX	T1a
TCGA-SX-A71R	344.54.0	KIRP	TCGA-SX-A71R	Kidney Papillary Renal Cell Carcinoma	A71R	Stage I	Stage I	M0	N0	T1a	M0	N0	T1a
TCGA-B3-8121	246.62.0	KIRP	TCGA-B3-8121	Kidney Papillary Renal Cell Carcinoma	8121	Not Available	Stage I	Not Available	Not Available	Not Available	MX	NX	T1
TCGA-5P-A9KE	432.42.0	KIRP	TCGA-5P-A9KE	Kidney Papillary Renal Cell Carcinoma	A9KE	Stage I	Not Available	M0	N0	T1	M0	NX	T1b
TCGA-SX-A71S	344.54.0	KIRP	TCGA-SX-A71S	Kidney Papillary Renal Cell Carcinoma	A71S	Stage I	Stage I	M0	NX	T1a	M0	NX	T1
TCGA-BQ-5885	71.75.0	KIRP	TCGA-BQ-5885	Kidney Papillary Renal Cell Carcinoma	5885	Stage II	Stage III	M0	N0	T2a	M0	N0	T3
TCGA-Y8-A8RY	386.48.0	KIRP	TCGA-Y8-A8RY	Kidney Papillary Renal Cell Carcinoma	A8RY	Not Available	Stage I	MX	Not Available	Not Available	MX	NX	T1b
TCGA-B3-3926	51.80.0	KIRP	TCGA-B3-3926	Kidney Papillary Renal Cell Carcinoma	3926	Not Available	Stage I	Not Available	Not Available	Not Available	M0	NX	T1
TCGA-5P-A9K9	432.42.0	KIRP	TCGA-5P-A9K9	Kidney Papillary Renal Cell Carcinoma	A9K9	Not Available	Not Available	M0	Not Available	Not Available	MX	N2	T3a
TCGA-BQ-7058	162.70.0	KIRP	TCGA-BQ-7058	Kidney Papillary Renal Cell Carcinoma	7058	Stage III	Stage III	M0	N1	T3a	M0	Discrepancy	T3
TCGA-HE-A5NJ	281.63.0	KIRP	TCGA-HE-A5NJ	Kidney Papillary Renal Cell Carcinoma	A5NJ	Not Available	Not Available	M0	Not Available	Not Available	M0	NX	T1b
TCGA-A4-7584	194.67.0	KIRP	TCGA-A4-7584	Kidney Papillary Renal Cell Carcinoma	7584	Stage I	Stage I	M0	N0	T1	MX	NX	T1a
TCGA-G7-6792	162.70.0	KIRP	TCGA-G7-6792	Kidney Papillary Renal Cell Carcinoma	6792	Stage I	Stage I	M0	N0	T1b	MX	NX	T1b
TCGA-SX-A7SO	364.52.0	KIRP	TCGA-SX-A7SO	Kidney Papillary Renal Cell Carcinoma	A7SO	Stage I	Stage I	M0	NX	T1b	M0	NX	T1b
TCGA-UZ-A9Q1	432.42.0	KIRP	TCGA-UZ-A9Q1	Kidney Papillary Renal Cell Carcinoma	A9Q1	Not Available	Stage I	M0	Not Available	Not Available	MX	NX	T1b
TCGA-A4-8517	246.62.0	KIRP	TCGA-A4-8517	Kidney Papillary Renal Cell Carcinoma	8517	Stage I	Stage I	M0	N0	T1	MX	NX	T1a
TCGA-B9-A5W8	299.64.0	KIRP	TCGA-B9-A5W8	Kidney Papillary Renal Cell Carcinoma	A5W8	Stage II	Stage II	M0	N0	T2b	M0	NX	T2b
TCGA-DZ-6135	162.70.0	KIRP	TCGA-DZ-6135	Kidney Papillary Renal Cell Carcinoma	6135	Not Available	Stage I	Not Available	Not Available	Not Available	MX	NX	T1a
TCGA-A4-A4ZT	281.63.0	KIRP	TCGA-A4-A4ZT	Kidney Papillary Renal Cell Carcinoma	A4ZT	Stage II	Stage I	M0	N0	T2	MX	NX	T1b
TCGA-DW-7837	194.67.0	KIRP	TCGA-DW-7837	Kidney Papillary Renal Cell Carcinoma	7837	Stage I	Stage I	M0	N0	T1a	MX	NX	T1b
TCGA-2Z-A9JL	432.42.0	KIRP	TCGA-2Z-A9JL	Kidney Papillary Renal Cell Carcinoma	A9JL	Stage I	Stage I	M0	N0	T1a	MX	NX	T1a
TCGA-A4-8312	246.62.0	KIRP	TCGA-A4-8312	Kidney Papillary Renal Cell Carcinoma	8312	Stage I	Stage I	M0	N0	T1	MX	NX	T1
TCGA-F9-A7VF	344.54.0	KIRP	TCGA-F9-A7VF	Kidney Papillary Renal Cell Carcinoma	A7VF	Stage I	Stage I	MX	NX	T1a	M0	NX	T1a
TCGA-BQ-5883	71.75.0	KIRP	TCGA-BQ-5883	Kidney Papillary Renal Cell Carcinoma	5883	Stage I	Stage I	M0	NX	T1a	M0	NX	T1a
TCGA-B9-5155	71.75.0	KIRP	TCGA-B9-5155	Kidney Papillary Renal Cell Carcinoma	5155	Stage III	Stage III	M0	N0	T3a	Not Available	NX	T3a
TCGA-UZ-A9PR	432.42.0	KIRP	TCGA-UZ-A9PR	Kidney Papillary Renal Cell Carcinoma	A9PR	Not Available	Stage I	M0	Not Available	Not Available	MX	NX	T1b
TCGA-J7-6720	194.67.0	KIRP	TCGA-J7-6720	Kidney Papillary Renal Cell Carcinoma	6720	Not Available	Stage I	Not Available	Not Available	Not Available	M0	N0	T1
TCGA-5P-A9K2	432.42.0	KIRP	TCGA-5P-A9K2	Kidney Papillary Renal Cell Carcinoma	A9K2	Not Available	Not Available	MX	Not Available	Not Available	MX	NX	T1b
TCGA-A4-8515	246.62.0	KIRP	TCGA-A4-8515	Kidney Papillary Renal Cell Carcinoma	8515	Stage I	Stage I	M0	N0	T1	MX	NX	T1a
TCGA-DW-7838	194.67.0	KIRP	TCGA-DW-7838	Kidney Papillary Renal Cell Carcinoma	7838	Stage I	Stage I	M0	N0	T1b	MX	NX	T1b
TCGA-PJ-A5Z8	299.64.0	KIRP	TCGA-PJ-A5Z8	Kidney Papillary Renal Cell Carcinoma	A5Z8	Stage I	Stage I	MX	NX	T1a	M0	NX	T1a
TCGA-A4-A6HP	325.59.0	KIRP	TCGA-A4-A6HP	Kidney Papillary Renal Cell Carcinoma	A6HP	Stage I	Stage I	M0	N0	T1	MX	NX	T1a
TCGA-DZ-6133	162.70.0	KIRP	TCGA-DZ-6133	Kidney Papillary Renal Cell Carcinoma	6133	Not Available	Stage I	Not Available	Not Available	Not Available	MX	NX	T1a
TCGA-B3-A6W5	344.54.0	KIRP	TCGA-B3-A6W5	Kidney Papillary Renal Cell Carcinoma	A6W5	Not Available	Stage I	M0	Not Available	Not Available	MX	NX	T1
TCGA-B3-4103	51.80.0	KIRP	TCGA-B3-4103	Kidney Papillary Renal Cell Carcinoma	4103	Not Available	Stage I	Not Available	Not Available	Not Available	M0	NX	T1a
TCGA-5P-A9JU	432.42.0	KIRP	TCGA-5P-A9JU	Kidney Papillary Renal Cell Carcinoma	A9JU	Not Available	Stage III	M0	NX	T3	M0	N0	T3a
TCGA-MH-A562	281.63.0	KIRP	TCGA-MH-A562	Kidney Papillary Renal Cell Carcinoma	A562	Stage I	Stage I	MX	N0	T1a	MX	NX	T1a
TCGA-IA-A40U	266.63.0	KIRP	TCGA-IA-A40U	Kidney Papillary Renal Cell Carcinoma	A40U	Stage III	Stage III	MX	N0	T3b	MX	N0	T3b
TCGA-AT-A5NU	299.64.0	KIRP	TCGA-AT-A5NU	Kidney Papillary Renal Cell Carcinoma	A5NU	Not Available	Stage I	MX	Not Available	Not Available	MX	NX	T1a
TCGA-IA-A83T	364.52.0	KIRP	TCGA-IA-A83T	Kidney Papillary Renal Cell Carcinoma	A83T	Not Available	Discrepancy	Not Available	Not Available	Not Available	MX	NX	TX
TCGA-BQ-5889	71.75.0	KIRP	TCGA-BQ-5889	Kidney Papillary Renal Cell Carcinoma	5889	Stage III	Stage IV	M0	N1	T3a	M1	N1	T3b
TCGA-SX-A7SP	364.52.0	KIRP	TCGA-SX-A7SP	Kidney Papillary Renal Cell Carcinoma	A7SP	Stage I	Stage I	MX	N0	T1b	M0	N0	T1b
TCGA-HE-A5NI	281.63.0	KIRP	TCGA-HE-A5NI	Kidney Papillary Renal Cell Carcinoma	A5NI	Not Available	Stage I	M0	Not Available	Not Available	M0	NX	T1a
TCGA-GL-8500	246.62.0	KIRP	TCGA-GL-8500	Kidney Papillary Renal Cell Carcinoma	8500	Not Available	Stage I	MX	Not Available	Not Available	MX	NX	T1b
TCGA-KV-A6GD	325.59.0	KIRP	TCGA-KV-A6GD	Kidney Papillary Renal Cell Carcinoma	A6GD	Stage I	Stage I	M0	N0	T1b	M0	NX	T1b
TCGA-BQ-5884	71.75.0	KIRP	TCGA-BQ-5884	Kidney Papillary Renal Cell Carcinoma	5884	Stage I	Stage I	M0	NX	T1a	M0	NX	T1a
TCGA-2K-A9WE	398.47.0	KIRP	TCGA-2K-A9WE	Kidney Papillary Renal Cell Carcinoma	A9WE	Not Available	Stage II	M0	NX	T2b	M0	NX	T2b
TCGA-IA-A83V	364.52.0	KIRP	TCGA-IA-A83V	Kidney Papillary Renal Cell Carcinoma	A83V	Stage I	Stage I	MX	NX	T1	MX	NX	T1b
TCGA-AL-7173	194.67.0	KIRP	TCGA-AL-7173	Kidney Papillary Renal Cell Carcinoma	7173	Stage IV	Stage IV	MX	N2	T2	M0	N2	T3
TCGA-G7-A8LE	376.51.0	KIRP	TCGA-G7-A8LE	Kidney Papillary Renal Cell Carcinoma	A8LE	Not Available	Stage I	MX	Not Available	Not Available	MX	NX	T1a
TCGA-4A-A93Y	386.48.0	KIRP	TCGA-4A-A93Y	Kidney Papillary Renal Cell Carcinoma	A93Y	Stage II	Stage II	M0	N0	T2b	M0	N0	T2b
TCGA-IA-A40Y	266.63.0	KIRP	TCGA-IA-A40Y	Kidney Papillary Renal Cell Carcinoma	A40Y	Stage III	Stage III	MX	N1	T3a	MX	N1	T3a
TCGA-2Z-A9JI	432.42.0	KIRP	TCGA-2Z-A9JI	Kidney Papillary Renal Cell Carcinoma	A9JI	Stage I	Stage III	M0	N0	T1b	MX	NX	T3a
TCGA-B1-A657	325.59.0	KIRP	TCGA-B1-A657	Kidney Papillary Renal Cell Carcinoma	A657	Not Available	Stage I	M0	Not Available	Not Available	M0	N0	T1b
TCGA-SX-A7SQ	376.51.0	KIRP	TCGA-SX-A7SQ	Kidney Papillary Renal Cell Carcinoma	A7SQ	Stage I	Stage I	M0	NX	T1	M0	NX	T1
TCGA-A4-7734	194.67.0	KIRP	TCGA-A4-7734	Kidney Papillary Renal Cell Carcinoma	7734	Stage I	Stage I	M0	N0	T1	MX	NX	T1a
TCGA-WN-A9G9	386.48.0	KIRP	TCGA-WN-A9G9	Kidney Papillary Renal Cell Carcinoma	A9G9	Stage I	Stage I	MX	NX	T1b	MX	NX	T1b
TCGA-2Z-A9JO	432.42.0	KIRP	TCGA-2Z-A9JO	Kidney Papillary Renal Cell Carcinoma	A9JO	Stage I	Stage I	MX	N0	T1b	MX	N0	T1b
TCGA-Y8-A8S1	386.48.0	KIRP	TCGA-Y8-A8S1	Kidney Papillary Renal Cell Carcinoma	A8S1	Not Available	Stage I	MX	Not Available	Not Available	MX	NX	T1a
TCGA-IZ-8196	246.62.0	KIRP	TCGA-IZ-8196	Kidney Papillary Renal Cell Carcinoma	8196	Stage I	Stage I	MX	NX	T1a	MX	NX	T1a
TCGA-2Z-A9J1	398.47.0	KIRP	TCGA-2Z-A9J1	Kidney Papillary Renal Cell Carcinoma	A9J1	Stage I	Stage I	M0	N0	T1a	MX	N0	T1a
TCGA-Y8-A894	376.51.0	KIRP	TCGA-Y8-A894	Kidney Papillary Renal Cell Carcinoma	A894	Not Available	Stage I	MX	Not Available	Not Available	MX	NX	T1a
TCGA-BQ-5882	71.75.0	KIRP	TCGA-BQ-5882	Kidney Papillary Renal Cell Carcinoma	5882	Stage III	Stage III	M0	N0	T3a	M0	N0	T3b
TCGA-B3-3925	51.80.0	KIRP	TCGA-B3-3925	Kidney Papillary Renal Cell Carcinoma	3925	Not Available	Stage III	Not Available	Not Available	Not Available	M0	NX	T3a
TCGA-BQ-5894	71.75.0	KIRP	TCGA-BQ-5894	Kidney Papillary Renal Cell Carcinoma	5894	Stage III	Stage IV	M0	N1	T3a	M1	N1	T3b
TCGA-5P-A9JV	432.42.0	KIRP	TCGA-5P-A9JV	Kidney Papillary Renal Cell Carcinoma	A9JV	Not Available	Not Available	MX	Not Available	Not Available	Not Available	NX	T1a
TCGA-Y8-A897	376.51.0	KIRP	TCGA-Y8-A897	Kidney Papillary Renal Cell Carcinoma	A897	Not Available	Stage I	MX	Not Available	Not Available	MX	N0	T1a
TCGA-GL-A9DC	386.48.0	KIRP	TCGA-GL-A9DC	Kidney Papillary Renal Cell Carcinoma	A9DC	Not Available	Stage I	Not Available	Not Available	Not Available	MX	N0	T1b
TCGA-2Z-A9JM	432.42.0	KIRP	TCGA-2Z-A9JM	Kidney Papillary Renal Cell Carcinoma	A9JM	Stage I	Stage I	M0	N0	T1a	MX	NX	T1a
TCGA-IZ-A6M9	325.59.0	KIRP	TCGA-IZ-A6M9	Kidney Papillary Renal Cell Carcinoma	A6M9	Stage I	Stage I	M0	NX	T1a	MX	NX	T1a
TCGA-HE-7128	162.70.0	KIRP	TCGA-HE-7128	Kidney Papillary Renal Cell Carcinoma	7128	Not Available	Stage I	MX	Not Available	Not Available	MX	NX	T1
TCGA-DW-7836	194.67.0	KIRP	TCGA-DW-7836	Kidney Papillary Renal Cell Carcinoma	7836	Stage I	Stage I	M0	N0	T1a	MX	NX	T1a
TCGA-2Z-A9J9	432.42.0	KIRP	TCGA-2Z-A9J9	Kidney Papillary Renal Cell Carcinoma	A9J9	Stage I	Stage I	M0	N0	T1a	MX	NX	T1a
TCGA-A4-8630	246.62.0	KIRP	TCGA-A4-8630	Kidney Papillary Renal Cell Carcinoma	8630	Stage I	Stage I	M0	N0	T1	MX	NX	T1b
TCGA-O9-A75Z	344.54.0	KIRP	TCGA-O9-A75Z	Kidney Papillary Renal Cell Carcinoma	A75Z	Not Available	Stage I	M0	Not Available	Not Available	MX	NX	T1a
TCGA-2Z-A9JE	432.42.0	KIRP	TCGA-2Z-A9JE	Kidney Papillary Renal Cell Carcinoma	A9JE	Stage I	Stage I	M0	N0	T1a	MX	NX	T1a
TCGA-UZ-A9PN	398.47.0	KIRP	TCGA-UZ-A9PN	Kidney Papillary Renal Cell Carcinoma	A9PN	Not Available	Stage III	M0	Not Available	Not Available	MX	NX	T3
TCGA-A4-7585	194.67.0	KIRP	TCGA-A4-7585	Kidney Papillary Renal Cell Carcinoma	7585	Stage I	Stage III	M0	N0	T1	M0	N0	T3a
TCGA-A4-A5Y1	299.64.0	KIRP	TCGA-A4-A5Y1	Kidney Papillary Renal Cell Carcinoma	A5Y1	Stage III	Stage III	M0	N1	T1	MX	N1	T1b
TCGA-GL-7966	209.64.0	KIRP	TCGA-GL-7966	Kidney Papillary Renal Cell Carcinoma	7966	Not Available	Stage III	Not Available	Not Available	Not Available	MX	N1	T3
TCGA-B1-A656	325.59.0	KIRP	TCGA-B1-A656	Kidney Papillary Renal Cell Carcinoma	A656	Not Available	Stage I	M0	Not Available	Not Available	M0	N0	T1a
TCGA-BQ-7050	162.70.0	KIRP	TCGA-BQ-7050	Kidney Papillary Renal Cell Carcinoma	7050	Stage I	Stage I	M0	N0	T1a	M0	N0	T1a
TCGA-BQ-7060	162.70.0	KIRP	TCGA-BQ-7060	Kidney Papillary Renal Cell Carcinoma	7060	Stage I	Stage I	M0	NX	T1a	M0	NX	T1a
TCGA-BQ-7044	162.70.0	KIRP	TCGA-BQ-7044	Kidney Papillary Renal Cell Carcinoma	7044	Stage III	Stage III	M0	NX	T3a	M0	NX	T3a
TCGA-IA-A40X	266.63.0	KIRP	TCGA-IA-A40X	Kidney Papillary Renal Cell Carcinoma	A40X	Stage I	Stage I	MX	NX	T1a	MX	NX	T1a
TCGA-5P-A9JW	432.42.0	KIRP	TCGA-5P-A9JW	Kidney Papillary Renal Cell Carcinoma	A9JW	Not Available	Not Available	MX	Not Available	Not Available	MX	NX	T1a
TCGA-BQ-7059	162.70.0	KIRP	TCGA-BQ-7059	Kidney Papillary Renal Cell Carcinoma	7059	Stage I	Stage I	M0	NX	T1b	M0	NX	T1b
TCGA-P4-A5EB	299.64.0	KIRP	TCGA-P4-A5EB	Kidney Papillary Renal Cell Carcinoma	A5EB	Stage I	Stage I	M0	N0	T1	MX	NX	T1b
TCGA-B9-A44B	266.63.0	KIRP	TCGA-B9-A44B	Kidney Papillary Renal Cell Carcinoma	A44B	Stage III	Stage III	M0	N0	T3b	Not Available	NX	T3b
TCGA-BQ-7056	162.70.0	KIRP	TCGA-BQ-7056	Kidney Papillary Renal Cell Carcinoma	7056	Discrepancy	Stage III	M0	NX	T3a	M0	N0	T3b
TCGA-P4-A5EA	299.64.0	KIRP	TCGA-P4-A5EA	Kidney Papillary Renal Cell Carcinoma	A5EA	Stage III	Stage III	M0	N1	T1	MX	N1	T3a
TCGA-MH-A854	364.52.0	KIRP	TCGA-MH-A854	Kidney Papillary Renal Cell Carcinoma	A854	Stage I	Stage I	MX	NX	T1b	MX	NX	T1b
TCGA-MH-A55W	281.63.0	KIRP	TCGA-MH-A55W	Kidney Papillary Renal Cell Carcinoma	A55W	Stage I	Stage I	MX	NX	T1b	MX	NX	T1b
TCGA-BQ-5887	162.70.0	KIRP	TCGA-BQ-5887	Kidney Papillary Renal Cell Carcinoma	5887	Stage III	Stage III	M0	N0	T3a	M0	N0	T3a
TCGA-BQ-5880	71.75.0	KIRP	TCGA-BQ-5880	Kidney Papillary Renal Cell Carcinoma	5880	Stage III	Stage III	M0	N1	T3a	M0	N1	T3a
TCGA-4A-A93W	386.48.0	KIRP	TCGA-4A-A93W	Kidney Papillary Renal Cell Carcinoma	A93W	Stage I	Stage I	M0	N0	T1a	M0	N0	T1a
TCGA-B9-A8YI	386.48.0	KIRP	TCGA-B9-A8YI	Kidney Papillary Renal Cell Carcinoma	A8YI	Stage I	Stage I	M0	NX	T1b	MX	NX	T1b
TCGA-2Z-A9J7	398.47.0	KIRP	TCGA-2Z-A9J7	Kidney Papillary Renal Cell Carcinoma	A9J7	Stage IV	Stage IV	M1	N0	T2	M1	NX	T2
TCGA-DW-5561	71.75.0	KIRP	TCGA-DW-5561	Kidney Papillary Renal Cell Carcinoma	5561	Stage I	Stage I	M0	N0	T1a	M0	NX	T1a
TCGA-Y8-A896	376.51.0	KIRP	TCGA-Y8-A896	Kidney Papillary Renal Cell Carcinoma	A896	Not Available	Stage III	MX	Not Available	Not Available	MX	NX	T3a
TCGA-5P-A9KF	432.42.0	KIRP	TCGA-5P-A9KF	Kidney Papillary Renal Cell Carcinoma	A9KF	Stage I	Not Available	M0	N0	T1	MX	N0	T1a
