# Supplementary material for: IQGAP3 in clear cell renal cell carcinoma contributes to drug resistance and genome stability
Source: PeerJ. 2022 Oct 18;10:e14201. doi: 10.7717/peerj.14201 (PMC9586079; doi:10.7717/peerj.14201)
Supplement: Supplemental Information 1 [file peerj-10-14201-s001.zip › Supplemental file Raw data-0824/Supplemental file-Raw data for Figure 2C.xlsx]

## Sheet: Sheet1
!Series_title	Clear cell renal cell carcinoma (ccRCC) samples
!Series_geo_accession	GSE73731
!Series_status	Public on Aug 08 2017
!Series_submission_date	Oct 05 2015
!Series_last_update_date	Mar 25 2019
!Series_pubmed_id	28779136
!Series_summary	To select signatures of ccRCC, 265 ccRCC samples were obtained from the Van Andel Research Institute.
!Series_summary	Gene expression profiles of 265 samples were determined using the HG-U133_Plus_2 platform.
!Series_overall_design	For this study, Total RNA from 265 ccRCC tumor samples were hybridised to the Affymetrix HG-U133_Plus_2 microarrays.
!Series_type	Expression profiling by array
!Series_contributor	Xiaona,,Wei
!Series_contributor	Min,H,Tan
!Series_sample_id	GSM1930996 GSM1930997 GSM1930998 GSM1930999 GSM1931000 GSM1931001 GSM1931002 GSM1931003 GSM1931004 GSM1931005 GSM1931006 GSM1931007 GSM1931008 GSM1931009 GSM1931010 GSM1931011 GSM1931012 GSM1931013 GSM1931014 GSM1931015 GSM1931016 GSM1931017 GSM1931018 GSM1931019 GSM1931020 GSM1931021 GSM1931022 GSM1931023 GSM1931024 GSM1931025 GSM1931026 GSM1931027 GSM1931028 GSM1931029 GSM1931030 GSM1931031 GSM…
!Series_contact_name	Min Han,,Tan
!Series_contact_email	mhtan@ibn.a-star.edu.sg
!Series_contact_phone	68247110
!Series_contact_institute	Institute of Bioengineering and Nanotechnology
!Series_contact_address	31 Biopolis Way,
!Series_contact_city	Singapore
!Series_contact_state	Sinagpore
!Series_contact_zip/postal_code	138669
!Series_contact_country	Singapore
!Series_supplementary_file	ftp://ftp.ncbi.nlm.nih.gov/geo/series/GSE73nnn/GSE73731/suppl/GSE73731_RAW.tar
!Series_platform_id	GPL570
!Series_platform_taxid	9606
!Series_sample_taxid	9606
!Series_relation	BioProject: https://www.ncbi.nlm.nih.gov/bioproject/PRJNA297787
!Sample_title	Sample_1	Sample_2	Sample_3	Sample_4	Sample_5	Sample_6	Sample_7	Sample_8	Sample_9	Sample_10	Sample_11	Sample_12	Sample_13	Sample_14	Sample_15	Sample_16	Sample_17	Sample_18	Sample_19	Sample_20	Sample_21	Sample_22	Sample_23	Sample_24	Sample_25	Sample_26	Sample_27	Sample_28	Sample_29	Sample_30	Sample_31	Sample_32	Sample_33	Sample_34	Sample_35	Sample_36	Sample_37	Sample_38	Sample_39	Sample_40	Sample_41	Sample_42	Sample_43	Sample_44	Sample_45	Sample_46	Sample_47	Sample_48	Sample_49
!Sample_geo_accession	GSM1930996	GSM1930997	GSM1930998	GSM1930999	GSM1931000	GSM1931001	GSM1931002	GSM1931003	GSM1931004	GSM1931005	GSM1931006	GSM1931007	GSM1931008	GSM1931009	GSM1931010	GSM1931011	GSM1931012	GSM1931013	GSM1931014	GSM1931015	GSM1931016	GSM1931017	GSM1931018	GSM1931019	GSM1931020	GSM1931021	GSM1931022	GSM1931023	GSM1931024	GSM1931025	GSM1931026	GSM1931027	GSM1931028	GSM1931029	GSM1931030	GSM1931031	GSM1931032	GSM1931033	GSM1931034	GSM1931035	GSM1931036	GSM1931037	GSM1931038	GSM1931039	GSM1931040	GSM1931041	GSM1931042	GSM1931043	GSM1931044
!Sample_status	Public on Aug 08 2017	Public on Aug 08 2017	Public on Aug 08 2017	Public on Aug 08 2017	Public on Aug 08 2017	Public on Aug 08 2017	Public on Aug 08 2017	Public on Aug 08 2017	Public on Aug 08 2017	Public on Aug 08 2017	Public on Aug 08 2017	Public on Aug 08 2017	Public on Aug 08 2017	Public on Aug 08 2017	Public on Aug 08 2017	Public on Aug 08 2017	Public on Aug 08 2017	Public on Aug 08 2017	Public on Aug 08 2017	Public on Aug 08 2017	Public on Aug 08 2017	Public on Aug 08 2017	Public on Aug 08 2017	Public on Aug 08 2017	Public on Aug 08 2017	Public on Aug 08 2017	Public on Aug 08 2017	Public on Aug 08 2017	Public on Aug 08 2017	Public on Aug 08 2017	Public on Aug 08 2017	Public on Aug 08 2017	Public on Aug 08 2017	Public on Aug 08 2017	Public on Aug 08 2017	Public on Aug 08 2017	Public on Aug 08 2017	Public on Aug 08 2017	Public on Aug 08 2017	Public on Aug 08 2017	Public on Aug 08 2017	Public on Aug 08 2017	Public on Aug 08 2017	Public on Aug 08 2017	Public on Aug 08 2017	Public on Aug 08 2017	Public on Aug 08 2017	Public on Aug 08 2017	Public on Aug 08 2017
!Sample_submission_date	Nov 05 2015	Nov 05 2015	Nov 05 2015	Nov 05 2015	Nov 05 2015	Nov 05 2015	Nov 05 2015	Nov 05 2015	Nov 05 2015	Nov 05 2015	Nov 05 2015	Nov 05 2015	Nov 05 2015	Nov 05 2015	Nov 05 2015	Nov 05 2015	Nov 05 2015	Nov 05 2015	Nov 05 2015	Nov 05 2015	Nov 05 2015	Nov 05 2015	Nov 05 2015	Nov 05 2015	Nov 05 2015	Nov 05 2015	Nov 05 2015	Nov 05 2015	Nov 05 2015	Nov 05 2015	Nov 05 2015	Nov 05 2015	Nov 05 2015	Nov 05 2015	Nov 05 2015	Nov 05 2015	Nov 05 2015	Nov 05 2015	Nov 05 2015	Nov 05 2015	Nov 05 2015	Nov 05 2015	Nov 05 2015	Nov 05 2015	Nov 05 2015	Nov 05 2015	Nov 05 2015	Nov 05 2015	Nov 05 2015
!Sample_last_update_date	Aug 08 2017	Aug 08 2017	Aug 08 2017	Aug 08 2017	Aug 08 2017	Aug 08 2017	Aug 08 2017	Aug 08 2017	Aug 08 2017	Aug 08 2017	Aug 08 2017	Aug 08 2017	Aug 08 2017	Aug 08 2017	Aug 08 2017	Aug 08 2017	Aug 08 2017	Aug 08 2017	Aug 08 2017	Aug 08 2017	Aug 08 2017	Aug 08 2017	Aug 08 2017	Aug 08 2017	Aug 08 2017	Aug 08 2017	Aug 08 2017	Aug 08 2017	Aug 08 2017	Aug 08 2017	Aug 08 2017	Aug 08 2017	Aug 08 2017	Aug 08 2017	Aug 08 2017	Aug 08 2017	Aug 08 2017	Aug 08 2017	Aug 08 2017	Aug 08 2017	Aug 08 2017	Aug 08 2017	Aug 08 2017	Aug 08 2017	Aug 08 2017	Aug 08 2017	Aug 08 2017	Aug 08 2017	Aug 08 2017
!Sample_type	RNA	RNA	RNA	RNA	RNA	RNA	RNA	RNA	RNA	RNA	RNA	RNA	RNA	RNA	RNA	RNA	RNA	RNA	RNA	RNA	RNA	RNA	RNA	RNA	RNA	RNA	RNA	RNA	RNA	RNA	RNA	RNA	RNA	RNA	RNA	RNA	RNA	RNA	RNA	RNA	RNA	RNA	RNA	RNA	RNA	RNA	RNA	RNA	RNA
!Sample_channel_count	1	1	1	1	1	1	1	1	1	1	1	1	1	1	1	1	1	1	1	1	1	1	1	1	1	1	1	1	1	1	1	1	1	1	1	1	1	1	1	1	1	1	1	1	1	1	1	1	1
!Sample_source_name_ch1	clinical renal cell carcinoma samples	clinical renal cell carcinoma samples	clinical renal cell carcinoma samples	clinical renal cell carcinoma samples	clinical renal cell carcinoma samples	clinical renal cell carcinoma samples	clinical renal cell carcinoma samples	clinical renal cell carcinoma samples	clinical renal cell carcinoma samples	clinical renal cell carcinoma samples	clinical renal cell carcinoma samples	clinical renal cell carcinoma samples	clinical renal cell carcinoma samples	clinical renal cell carcinoma samples	clinical renal cell carcinoma samples	clinical renal cell carcinoma samples	clinical renal cell carcinoma samples	clinical renal cell carcinoma samples	clinical renal cell carcinoma samples	clinical renal cell carcinoma samples	clinical renal cell carcinoma samples	clinical renal cell carcinoma samples	clinical renal cell carcinoma samples	clinical renal cell carcinoma samples	clinical renal cell carcinoma samples	clinical renal cell carcinoma samples	clinical renal cell carcinoma samples	clinical renal cell carcinoma samples	clinical renal cell carcinoma samples	clinical renal cell carcinoma samples	clinical renal cell carcinoma samples	clinical renal cell carcinoma samples	clinical renal cell carcinoma samples	clinical renal cell carcinoma samples	clinical renal cell carcinoma samples	clinical renal cell carcinoma samples	clinical renal cell carcinoma samples	clinical renal cell carcinoma samples	clinical renal cell carcinoma samples	clinical renal cell carcinoma samples	clinical renal cell carcinoma samples	clinical renal cell carcinoma samples	clinical renal cell carcinoma samples	clinical renal cell carcinoma samples	clinical renal cell carcinoma samples	clinical renal cell carcinoma samples	clinical renal cell carcinoma samples	clinical renal cell carcinoma samples	clinical renal cell carcinoma samples
!Sample_organism_ch1	Homo sapiens	Homo sapiens	Homo sapiens	Homo sapiens	Homo sapiens	Homo sapiens	Homo sapiens	Homo sapiens	Homo sapiens	Homo sapiens	Homo sapiens	Homo sapiens	Homo sapiens	Homo sapiens	Homo sapiens	Homo sapiens	Homo sapiens	Homo sapiens	Homo sapiens	Homo sapiens	Homo sapiens	Homo sapiens	Homo sapiens	Homo sapiens	Homo sapiens	Homo sapiens	Homo sapiens	Homo sapiens	Homo sapiens	Homo sapiens	Homo sapiens	Homo sapiens	Homo sapiens	Homo sapiens	Homo sapiens	Homo sapiens	Homo sapiens	Homo sapiens	Homo sapiens	Homo sapiens	Homo sapiens	Homo sapiens	Homo sapiens	Homo sapiens	Homo sapiens	Homo sapiens	Homo sapiens	Homo sapiens	Homo sapiens
!Sample_characteristics_ch1	cell type: renal cell carcinoma	cell type: renal cell carcinoma	cell type: renal cell carcinoma	cell type: renal cell carcinoma	cell type: renal cell carcinoma	cell type: renal cell carcinoma	cell type: renal cell carcinoma	cell type: renal cell carcinoma	cell type: renal cell carcinoma	cell type: renal cell carcinoma	cell type: renal cell carcinoma	cell type: renal cell carcinoma	cell type: renal cell carcinoma	cell type: renal cell carcinoma	cell type: renal cell carcinoma	cell type: renal cell carcinoma	cell type: renal cell carcinoma	cell type: renal cell carcinoma	cell type: renal cell carcinoma	cell type: renal cell carcinoma	cell type: renal cell carcinoma	cell type: renal cell carcinoma	cell type: renal cell carcinoma	cell type: renal cell carcinoma	cell type: renal cell carcinoma	cell type: renal cell carcinoma	cell type: renal cell carcinoma	cell type: renal cell carcinoma	cell type: renal cell carcinoma	cell type: renal cell carcinoma	cell type: renal cell carcinoma	cell type: renal cell carcinoma	cell type: renal cell carcinoma	cell type: renal cell carcinoma	cell type: renal cell carcinoma	cell type: renal cell carcinoma	cell type: renal cell carcinoma	cell type: renal cell carcinoma	cell type: renal cell carcinoma	cell type: renal cell carcinoma	cell type: renal cell carcinoma	cell type: renal cell carcinoma	cell type: renal cell carcinoma	cell type: renal cell carcinoma	cell type: renal cell carcinoma	cell type: renal cell carcinoma	cell type: renal cell carcinoma	cell type: renal cell carcinoma	cell type: renal cell carcinoma
!Sample_characteristics_ch1	gender: F	gender: M	gender: M	gender: F	gender: M	gender: M	gender: M	gender: M	gender: M	gender: F	gender: F	gender: F	gender: M	gender: F	gender: M	gender: M	gender: M	gender: M	gender: M	gender: M	gender: M	gender: M	gender: M	gender: F	gender: M	gender: F	gender: F	gender: M	gender: F	gender: F	gender: M	gender: F	gender: F	gender: F	gender: M	gender: F	gender: M	gender: F	gender: M	gender: M	gender: M	gender: F	gender: M	gender: F	gender: M	gender: M	gender: F	gender: M	gender: M
!Sample_characteristics_ch1	Stage: NA	Stage: NA	Stage: NA	Stage: NA	Stage: NA	Stage: NA	Stage: NA	Stage: NA	Stage: NA	Stage: NA	Stage: NA	Stage: NA	Stage: NA	Stage: NA	Stage: NA	Stage: NA	Stage: NA	Stage: NA	Stage: NA	Stage: NA	Stage: NA	Stage: NA	Stage: NA	Stage: NA	Stage: 4	Stage: NA	Stage: 4	Stage: NA	Stage: NA	Stage: NA	Stage: NA	Stage: NA	Stage: NA	Stage: NA	Stage: NA	Stage: NA	Stage: NA	Stage: NA	Stage: NA	Stage: NA	Stage: NA	Stage: NA	Stage: NA	Stage: NA	Stage: NA	Stage: NA	Stage: NA	Stage: NA	Stage: NA
!Sample_characteristics_ch1	grade: NA	grade: 4	grade: 3	grade: 2	grade: 2	grade: 2	grade: 2	grade: 4	grade: 2	grade: 2	grade: 3	grade: 2	grade: 3	grade: 2	grade: 3	grade: 4	grade: 3	grade: 2	grade: 3	grade: 3	grade: 3	grade: 4	grade: 4	grade: 3	grade: 3	grade: 2	grade: 4	grade: 3	grade: 4	grade: 3	grade: 2	grade: 1	grade: 2	grade: 1	grade: 2	grade: 2	grade: 2	grade: 2	grade: 3	grade: 3	grade: 3	grade: 4	grade: 3	grade: 4	grade: 4	grade: 3	grade: 3	grade: 3	grade: 3
!Sample_molecule_ch1	total RNA	total RNA	total RNA	total RNA	total RNA	total RNA	total RNA	total RNA	total RNA	total RNA	total RNA	total RNA	total RNA	total RNA	total RNA	total RNA	total RNA	total RNA	total RNA	total RNA	total RNA	total RNA	total RNA	total RNA	total RNA	total RNA	total RNA	total RNA	total RNA	total RNA	total RNA	total RNA	total RNA	total RNA	total RNA	total RNA	total RNA	total RNA	total RNA	total RNA	total RNA	total RNA	total RNA	total RNA	total RNA	total RNA	total RNA	total RNA	total RNA
!Sample_extract_protocol_ch1	Total RNA (5-20 渭g) was used to prepare antisense biotinylated RNA. A subset of cases was added to external poly(A) RNA-positive controls (Affymetrix, Santa Clara, CA).	Total RNA (5-20 渭g) was used to prepare antisense biotinylated RNA. A subset of cases was added to external poly(A) RNA-positive controls (Affymetrix, Santa Clara, CA).	Total RNA (5-20 渭g) was used to prepare antisense biotinylated RNA. A subset of cases was added to external poly(A) RNA-positive controls (Affymetrix, Santa Clara, CA).	Total RNA (5-20 渭g) was used to prepare antisense biotinylated RNA. A subset of cases was added to external poly(A) RNA-positive controls (Affymetrix, Santa Clara, CA).	Total RNA (5-20 渭g) was used to prepare antisense biotinylated RNA. A subset of cases was added to external poly(A) RNA-positive controls (Affymetrix, Santa Clara, CA).	Total RNA (5-20 渭g) was used to prepare antisense biotinylated RNA. A subset of cases was added to external poly(A) RNA-positive controls (Affymetrix, Santa Clara, CA).	Total RNA (5-20 渭g) was used to prepare antisense biotinylated RNA. A subset of cases was added to external poly(A) RNA-positive controls (Affymetrix, Santa Clara, CA).	Total RNA (5-20 渭g) was used to prepare antisense biotinylated RNA. A subset of cases was added to external poly(A) RNA-positive controls (Affymetrix, Santa Clara, CA).	Total RNA (5-20 渭g) was used to prepare antisense biotinylated RNA. A subset of cases was added to external poly(A) RNA-positive controls (Affymetrix, Santa Clara, CA).	Total RNA (5-20 渭g) was used to prepare antisense biotinylated RNA. A subset of cases was added to external poly(A) RNA-positive controls (Affymetrix, Santa Clara, CA).	Total RNA (5-20 渭g) was used to prepare antisense biotinylated RNA. A subset of cases was added to external poly(A) RNA-positive controls (Affymetrix, Santa Clara, CA).	Total RNA (5-20 渭g) was used to prepare antisense biotinylated RNA. A subset of cases was added to external poly(A) RNA-positive controls (Affymetrix, Santa Clara, CA).	Total RNA (5-20 渭g) was used to prepare antisense biotinylated RNA. A subset of cases was added to external poly(A) RNA-positive controls (Affymetrix, Santa Clara, CA).	Total RNA (5-20 渭g) was used to prepare antisense biotinylated RNA. A subset of cases was added to external poly(A) RNA-positive controls (Affymetrix, Santa Clara, CA).	Total RNA (5-20 渭g) was used to prepare antisense biotinylated RNA. A subset of cases was added to external poly(A) RNA-positive controls (Affymetrix, Santa Clara, CA).	Total RNA (5-20 渭g) was used to prepare antisense biotinylated RNA. A subset of cases was added to external poly(A) RNA-positive controls (Affymetrix, Santa Clara, CA).	Total RNA (5-20 渭g) was used to prepare antisense biotinylated RNA. A subset of cases was added to external poly(A) RNA-positive controls (Affymetrix, Santa Clara, CA).	Total RNA (5-20 渭g) was used to prepare antisense biotinylated RNA. A subset of cases was added to external poly(A) RNA-positive controls (Affymetrix, Santa Clara, CA).	Total RNA (5-20 渭g) was used to prepare antisense biotinylated RNA. A subset of cases was added to external poly(A) RNA-positive controls (Affymetrix, Santa Clara, CA).	Total RNA (5-20 渭g) was used to prepare antisense biotinylated RNA. A subset of cases was added to external poly(A) RNA-positive controls (Affymetrix, Santa Clara, CA).	Total RNA (5-20 渭g) was used to prepare antisense biotinylated RNA. A subset of cases was added to external poly(A) RNA-positive controls (Affymetrix, Santa Clara, CA).	Total RNA (5-20 渭g) was used to prepare antisense biotinylated RNA. A subset of cases was added to external poly(A) RNA-positive controls (Affymetrix, Santa Clara, CA).	Total RNA (5-20 渭g) was used to prepare antisense biotinylated RNA. A subset of cases was added to external poly(A) RNA-positive controls (Affymetrix, Santa Clara, CA).	Total RNA (5-20 渭g) was used to prepare antisense biotinylated RNA. A subset of cases was added to external poly(A) RNA-positive controls (Affymetrix, Santa Clara, CA).	Total RNA (5-20 渭g) was used to prepare antisense biotinylated RNA. A subset of cases was added to external poly(A) RNA-positive controls (Affymetrix, Santa Clara, CA).	Total RNA (5-20 渭g) was used to prepare antisense biotinylated RNA. A subset of cases was added to external poly(A) RNA-positive controls (Affymetrix, Santa Clara, CA).	Total RNA (5-20 渭g) was used to prepare antisense biotinylated RNA. A subset of cases was added to external poly(A) RNA-positive controls (Affymetrix, Santa Clara, CA).	Total RNA (5-20 渭g) was used to prepare antisense biotinylated RNA. A subset of cases was added to external poly(A) RNA-positive controls (Affymetrix, Santa Clara, CA).	Total RNA (5-20 渭g) was used to prepare antisense biotinylated RNA. A subset of cases was added to external poly(A) RNA-positive controls (Affymetrix, Santa Clara, CA).	Total RNA (5-20 渭g) was used to prepare antisense biotinylated RNA. A subset of cases was added to external poly(A) RNA-positive controls (Affymetrix, Santa Clara, CA).	Total RNA (5-20 渭g) was used to prepare antisense biotinylated RNA. A subset of cases was added to external poly(A) RNA-positive controls (Affymetrix, Santa Clara, CA).	Total RNA (5-20 渭g) was used to prepare antisense biotinylated RNA. A subset of cases was added to external poly(A) RNA-positive controls (Affymetrix, Santa Clara, CA).	Total RNA (5-20 渭g) was used to prepare antisense biotinylated RNA. A subset of cases was added to external poly(A) RNA-positive controls (Affymetrix, Santa Clara, CA).	Total RNA (5-20 渭g) was used to prepare antisense biotinylated RNA. A subset of cases was added to external poly(A) RNA-positive controls (Affymetrix, Santa Clara, CA).	Total RNA (5-20 渭g) was used to prepare antisense biotinylated RNA. A subset of cases was added to external poly(A) RNA-positive controls (Affymetrix, Santa Clara, CA).	Total RNA (5-20 渭g) was used to prepare antisense biotinylated RNA. A subset of cases was added to external poly(A) RNA-positive controls (Affymetrix, Santa Clara, CA).	Total RNA (5-20 渭g) was used to prepare antisense biotinylated RNA. A subset of cases was added to external poly(A) RNA-positive controls (Affymetrix, Santa Clara, CA).	Total RNA (5-20 渭g) was used to prepare antisense biotinylated RNA. A subset of cases was added to external poly(A) RNA-positive controls (Affymetrix, Santa Clara, CA).	Total RNA (5-20 渭g) was used to prepare antisense biotinylated RNA. A subset of cases was added to external poly(A) RNA-positive controls (Affymetrix, Santa Clara, CA).	Total RNA (5-20 渭g) was used to prepare antisense biotinylated RNA. A subset of cases was added to external poly(A) RNA-positive controls (Affymetrix, Santa Clara, CA).	Total RNA (5-20 渭g) was used to prepare antisense biotinylated RNA. A subset of cases was added to external poly(A) RNA-positive controls (Affymetrix, Santa Clara, CA).	Total RNA (5-20 渭g) was used to prepare antisense biotinylated RNA. A subset of cases was added to external poly(A) RNA-positive controls (Affymetrix, Santa Clara, CA).	Total RNA (5-20 渭g) was used to prepare antisense biotinylated RNA. A subset of cases was added to external poly(A) RNA-positive controls (Affymetrix, Santa Clara, CA).	Total RNA (5-20 渭g) was used to prepare antisense biotinylated RNA. A subset of cases was added to external poly(A) RNA-positive controls (Affymetrix, Santa Clara, CA).	Total RNA (5-20 渭g) was used to prepare antisense biotinylated RNA. A subset of cases was added to external poly(A) RNA-positive controls (Affymetrix, Santa Clara, CA).	Total RNA (5-20 渭g) was used to prepare antisense biotinylated RNA. A subset of cases was added to external poly(A) RNA-positive controls (Affymetrix, Santa Clara, CA).	Total RNA (5-20 渭g) was used to prepare antisense biotinylated RNA. A subset of cases was added to external poly(A) RNA-positive controls (Affymetrix, Santa Clara, CA).	Total RNA (5-20 渭g) was used to prepare antisense biotinylated RNA. A subset of cases was added to external poly(A) RNA-positive controls (Affymetrix, Santa Clara, CA).	Total RNA (5-20 渭g) was used to prepare antisense biotinylated RNA. A subset of cases was added to external poly(A) RNA-positive controls (Affymetrix, Santa Clara, CA).
!Sample_label_ch1	biotin	biotin	biotin	biotin	biotin	biotin	biotin	biotin	biotin	biotin	biotin	biotin	biotin	biotin	biotin	biotin	biotin	biotin	biotin	biotin	biotin	biotin	biotin	biotin	biotin	biotin	biotin	biotin	biotin	biotin	biotin	biotin	biotin	biotin	biotin	biotin	biotin	biotin	biotin	biotin	biotin	biotin	biotin	biotin	biotin	biotin	biotin	biotin	biotin
!Sample_label_protocol_ch1	Synthesis of single-stranded and double-stranded cDNA was done with the use of T7-oligo(dT) primer (Affymetrix). In vitro transcription was done using Enzo Bioarray Transcript Labeling kit (Enzo, Farmingdale, NY).	Synthesis of single-stranded and double-stranded cDNA was done with the use of T7-oligo(dT) primer (Affymetrix). In vitro transcription was done using Enzo Bioarray Transcript Labeling kit (Enzo, Farmingdale, NY).	Synthesis of single-stranded and double-stranded cDNA was done with the use of T7-oligo(dT) primer (Affymetrix). In vitro transcription was done using Enzo Bioarray Transcript Labeling kit (Enzo, Farmingdale, NY).	Synthesis of single-stranded and double-stranded cDNA was done with the use of T7-oligo(dT) primer (Affymetrix). In vitro transcription was done using Enzo Bioarray Transcript Labeling kit (Enzo, Farmingdale, NY).	Synthesis of single-stranded and double-stranded cDNA was done with the use of T7-oligo(dT) primer (Affymetrix). In vitro transcription was done using Enzo Bioarray Transcript Labeling kit (Enzo, Farmingdale, NY).	Synthesis of single-stranded and double-stranded cDNA was done with the use of T7-oligo(dT) primer (Affymetrix). In vitro transcription was done using Enzo Bioarray Transcript Labeling kit (Enzo, Farmingdale, NY).	Synthesis of single-stranded and double-stranded cDNA was done with the use of T7-oligo(dT) primer (Affymetrix). In vitro transcription was done using Enzo Bioarray Transcript Labeling kit (Enzo, Farmingdale, NY).	Synthesis of single-stranded and double-stranded cDNA was done with the use of T7-oligo(dT) primer (Affymetrix). In vitro transcription was done using Enzo Bioarray Transcript Labeling kit (Enzo, Farmingdale, NY).	Synthesis of single-stranded and double-stranded cDNA was done with the use of T7-oligo(dT) primer (Affymetrix). In vitro transcription was done using Enzo Bioarray Transcript Labeling kit (Enzo, Farmingdale, NY).	Synthesis of single-stranded and double-stranded cDNA was done with the use of T7-oligo(dT) primer (Affymetrix). In vitro transcription was done using Enzo Bioarray Transcript Labeling kit (Enzo, Farmingdale, NY).	Synthesis of single-stranded and double-stranded cDNA was done with the use of T7-oligo(dT) primer (Affymetrix). In vitro transcription was done using Enzo Bioarray Transcript Labeling kit (Enzo, Farmingdale, NY).	Synthesis of single-stranded and double-stranded cDNA was done with the use of T7-oligo(dT) primer (Affymetrix). In vitro transcription was done using Enzo Bioarray Transcript Labeling kit (Enzo, Farmingdale, NY).	Synthesis of single-stranded and double-stranded cDNA was done with the use of T7-oligo(dT) primer (Affymetrix). In vitro transcription was done using Enzo Bioarray Transcript Labeling kit (Enzo, Farmingdale, NY).	Synthesis of single-stranded and double-stranded cDNA was done with the use of T7-oligo(dT) primer (Affymetrix). In vitro transcription was done using Enzo Bioarray Transcript Labeling kit (Enzo, Farmingdale, NY).	Synthesis of single-stranded and double-stranded cDNA was done with the use of T7-oligo(dT) primer (Affymetrix). In vitro transcription was done using Enzo Bioarray Transcript Labeling kit (Enzo, Farmingdale, NY).	Synthesis of single-stranded and double-stranded cDNA was done with the use of T7-oligo(dT) primer (Affymetrix). In vitro transcription was done using Enzo Bioarray Transcript Labeling kit (Enzo, Farmingdale, NY).	Synthesis of single-stranded and double-stranded cDNA was done with the use of T7-oligo(dT) primer (Affymetrix). In vitro transcription was done using Enzo Bioarray Transcript Labeling kit (Enzo, Farmingdale, NY).	Synthesis of single-stranded and double-stranded cDNA was done with the use of T7-oligo(dT) primer (Affymetrix). In vitro transcription was done using Enzo Bioarray Transcript Labeling kit (Enzo, Farmingdale, NY).	Synthesis of single-stranded and double-stranded cDNA was done with the use of T7-oligo(dT) primer (Affymetrix). In vitro transcription was done using Enzo Bioarray Transcript Labeling kit (Enzo, Farmingdale, NY).	Synthesis of single-stranded and double-stranded cDNA was done with the use of T7-oligo(dT) primer (Affymetrix). In vitro transcription was done using Enzo Bioarray Transcript Labeling kit (Enzo, Farmingdale, NY).	Synthesis of single-stranded and double-stranded cDNA was done with the use of T7-oligo(dT) primer (Affymetrix). In vitro transcription was done using Enzo Bioarray Transcript Labeling kit (Enzo, Farmingdale, NY).	Synthesis of single-stranded and double-stranded cDNA was done with the use of T7-oligo(dT) primer (Affymetrix). In vitro transcription was done using Enzo Bioarray Transcript Labeling kit (Enzo, Farmingdale, NY).	Synthesis of single-stranded and double-stranded cDNA was done with the use of T7-oligo(dT) primer (Affymetrix). In vitro transcription was done using Enzo Bioarray Transcript Labeling kit (Enzo, Farmingdale, NY).	Synthesis of single-stranded and double-stranded cDNA was done with the use of T7-oligo(dT) primer (Affymetrix). In vitro transcription was done using Enzo Bioarray Transcript Labeling kit (Enzo, Farmingdale, NY).	Synthesis of single-stranded and double-stranded cDNA was done with the use of T7-oligo(dT) primer (Affymetrix). In vitro transcription was done using Enzo Bioarray Transcript Labeling kit (Enzo, Farmingdale, NY).	Synthesis of single-stranded and double-stranded cDNA was done with the use of T7-oligo(dT) primer (Affymetrix). In vitro transcription was done using Enzo Bioarray Transcript Labeling kit (Enzo, Farmingdale, NY).	Synthesis of single-stranded and double-stranded cDNA was done with the use of T7-oligo(dT) primer (Affymetrix). In vitro transcription was done using Enzo Bioarray Transcript Labeling kit (Enzo, Farmingdale, NY).	Synthesis of single-stranded and double-stranded cDNA was done with the use of T7-oligo(dT) primer (Affymetrix). In vitro transcription was done using Enzo Bioarray Transcript Labeling kit (Enzo, Farmingdale, NY).	Synthesis of single-stranded and double-stranded cDNA was done with the use of T7-oligo(dT) primer (Affymetrix). In vitro transcription was done using Enzo Bioarray Transcript Labeling kit (Enzo, Farmingdale, NY).	Synthesis of single-stranded and double-stranded cDNA was done with the use of T7-oligo(dT) primer (Affymetrix). In vitro transcription was done using Enzo Bioarray Transcript Labeling kit (Enzo, Farmingdale, NY).	Synthesis of single-stranded and double-stranded cDNA was done with the use of T7-oligo(dT) primer (Affymetrix). In vitro transcription was done using Enzo Bioarray Transcript Labeling kit (Enzo, Farmingdale, NY).	Synthesis of single-stranded and double-stranded cDNA was done with the use of T7-oligo(dT) primer (Affymetrix). In vitro transcription was done using Enzo Bioarray Transcript Labeling kit (Enzo, Farmingdale, NY).	Synthesis of single-stranded and double-stranded cDNA was done with the use of T7-oligo(dT) primer (Affymetrix). In vitro transcription was done using Enzo Bioarray Transcript Labeling kit (Enzo, Farmingdale, NY).	Synthesis of single-stranded and double-stranded cDNA was done with the use of T7-oligo(dT) primer (Affymetrix). In vitro transcription was done using Enzo Bioarray Transcript Labeling kit (Enzo, Farmingdale, NY).	Synthesis of single-stranded and double-stranded cDNA was done with the use of T7-oligo(dT) primer (Affymetrix). In vitro transcription was done using Enzo Bioarray Transcript Labeling kit (Enzo, Farmingdale, NY).	Synthesis of single-stranded and double-stranded cDNA was done with the use of T7-oligo(dT) primer (Affymetrix). In vitro transcription was done using Enzo Bioarray Transcript Labeling kit (Enzo, Farmingdale, NY).	Synthesis of single-stranded and double-stranded cDNA was done with the use of T7-oligo(dT) primer (Affymetrix). In vitro transcription was done using Enzo Bioarray Transcript Labeling kit (Enzo, Farmingdale, NY).	Synthesis of single-stranded and double-stranded cDNA was done with the use of T7-oligo(dT) primer (Affymetrix). In vitro transcription was done using Enzo Bioarray Transcript Labeling kit (Enzo, Farmingdale, NY).	Synthesis of single-stranded and double-stranded cDNA was done with the use of T7-oligo(dT) primer (Affymetrix). In vitro transcription was done using Enzo Bioarray Transcript Labeling kit (Enzo, Farmingdale, NY).	Synthesis of single-stranded and double-stranded cDNA was done with the use of T7-oligo(dT) primer (Affymetrix). In vitro transcription was done using Enzo Bioarray Transcript Labeling kit (Enzo, Farmingdale, NY).	Synthesis of single-stranded and double-stranded cDNA was done with the use of T7-oligo(dT) primer (Affymetrix). In vitro transcription was done using Enzo Bioarray Transcript Labeling kit (Enzo, Farmingdale, NY).	Synthesis of single-stranded and double-stranded cDNA was done with the use of T7-oligo(dT) primer (Affymetrix). In vitro transcription was done using Enzo Bioarray Transcript Labeling kit (Enzo, Farmingdale, NY).	Synthesis of single-stranded and double-stranded cDNA was done with the use of T7-oligo(dT) primer (Affymetrix). In vitro transcription was done using Enzo Bioarray Transcript Labeling kit (Enzo, Farmingdale, NY).	Synthesis of single-stranded and double-stranded cDNA was done with the use of T7-oligo(dT) primer (Affymetrix). In vitro transcription was done using Enzo Bioarray Transcript Labeling kit (Enzo, Farmingdale, NY).	Synthesis of single-stranded and double-stranded cDNA was done with the use of T7-oligo(dT) primer (Affymetrix). In vitro transcription was done using Enzo Bioarray Transcript Labeling kit (Enzo, Farmingdale, NY).	Synthesis of single-stranded and double-stranded cDNA was done with the use of T7-oligo(dT) primer (Affymetrix). In vitro transcription was done using Enzo Bioarray Transcript Labeling kit (Enzo, Farmingdale, NY).	Synthesis of single-stranded and double-stranded cDNA was done with the use of T7-oligo(dT) primer (Affymetrix). In vitro transcription was done using Enzo Bioarray Transcript Labeling kit (Enzo, Farmingdale, NY).	Synthesis of single-stranded and double-stranded cDNA was done with the use of T7-oligo(dT) primer (Affymetrix). In vitro transcription was done using Enzo Bioarray Transcript Labeling kit (Enzo, Farmingdale, NY).	Synthesis of single-stranded and double-stranded cDNA was done with the use of T7-oligo(dT) primer (Affymetrix). In vitro transcription was done using Enzo Bioarray Transcript Labeling kit (Enzo, Farmingdale, NY).
!Sample_taxid_ch1	9606	9606	9606	9606	9606	9606	9606	9606	9606	9606	9606	9606	9606	9606	9606	9606	9606	9606	9606	9606	9606	9606	9606	9606	9606	9606	9606	9606	9606	9606	9606	9606	9606	9606	9606	9606	9606	9606	9606	9606	9606	9606	9606	9606	9606	9606	9606	9606	9606
!Sample_hyb_protocol	In vitro transcription was done using Enzo Bioarray Transcript Labeling kit (Enzo, Farmingdale, NY). The biotinylated cRNA was subsequently fragmented, and 10 渭g were hybridized to each array at 45掳C over 16 hours	In vitro transcription was done using Enzo Bioarray Transcript Labeling kit (Enzo, Farmingdale, NY). The biotinylated cRNA was subsequently fragmented, and 10 渭g were hybridized to each array at 45掳C over 16 hours	In vitro transcription was done using Enzo Bioarray Transcript Labeling kit (Enzo, Farmingdale, NY). The biotinylated cRNA was subsequently fragmented, and 10 渭g were hybridized to each array at 45掳C over 16 hours	In vitro transcription was done using Enzo Bioarray Transcript Labeling kit (Enzo, Farmingdale, NY). The biotinylated cRNA was subsequently fragmented, and 10 渭g were hybridized to each array at 45掳C over 16 hours	In vitro transcription was done using Enzo Bioarray Transcript Labeling kit (Enzo, Farmingdale, NY). The biotinylated cRNA was subsequently fragmented, and 10 渭g were hybridized to each array at 45掳C over 16 hours	In vitro transcription was done using Enzo Bioarray Transcript Labeling kit (Enzo, Farmingdale, NY). The biotinylated cRNA was subsequently fragmented, and 10 渭g were hybridized to each array at 45掳C over 16 hours	In vitro transcription was done using Enzo Bioarray Transcript Labeling kit (Enzo, Farmingdale, NY). The biotinylated cRNA was subsequently fragmented, and 10 渭g were hybridized to each array at 45掳C over 16 hours	In vitro transcription was done using Enzo Bioarray Transcript Labeling kit (Enzo, Farmingdale, NY). The biotinylated cRNA was subsequently fragmented, and 10 渭g were hybridized to each array at 45掳C over 16 hours	In vitro transcription was done using Enzo Bioarray Transcript Labeling kit (Enzo, Farmingdale, NY). The biotinylated cRNA was subsequently fragmented, and 10 渭g were hybridized to each array at 45掳C over 16 hours	In vitro transcription was done using Enzo Bioarray Transcript Labeling kit (Enzo, Farmingdale, NY). The biotinylated cRNA was subsequently fragmented, and 10 渭g were hybridized to each array at 45掳C over 16 hours	In vitro transcription was done using Enzo Bioarray Transcript Labeling kit (Enzo, Farmingdale, NY). The biotinylated cRNA was subsequently fragmented, and 10 渭g were hybridized to each array at 45掳C over 16 hours	In vitro transcription was done using Enzo Bioarray Transcript Labeling kit (Enzo, Farmingdale, NY). The biotinylated cRNA was subsequently fragmented, and 10 渭g were hybridized to each array at 45掳C over 16 hours	In vitro transcription was done using Enzo Bioarray Transcript Labeling kit (Enzo, Farmingdale, NY). The biotinylated cRNA was subsequently fragmented, and 10 渭g were hybridized to each array at 45掳C over 16 hours	In vitro transcription was done using Enzo Bioarray Transcript Labeling kit (Enzo, Farmingdale, NY). The biotinylated cRNA was subsequently fragmented, and 10 渭g were hybridized to each array at 45掳C over 16 hours	In vitro transcription was done using Enzo Bioarray Transcript Labeling kit (Enzo, Farmingdale, NY). The biotinylated cRNA was subsequently fragmented, and 10 渭g were hybridized to each array at 45掳C over 16 hours	In vitro transcription was done using Enzo Bioarray Transcript Labeling kit (Enzo, Farmingdale, NY). The biotinylated cRNA was subsequently fragmented, and 10 渭g were hybridized to each array at 45掳C over 16 hours	In vitro transcription was done using Enzo Bioarray Transcript Labeling kit (Enzo, Farmingdale, NY). The biotinylated cRNA was subsequently fragmented, and 10 渭g were hybridized to each array at 45掳C over 16 hours	In vitro transcription was done using Enzo Bioarray Transcript Labeling kit (Enzo, Farmingdale, NY). The biotinylated cRNA was subsequently fragmented, and 10 渭g were hybridized to each array at 45掳C over 16 hours	In vitro transcription was done using Enzo Bioarray Transcript Labeling kit (Enzo, Farmingdale, NY). The biotinylated cRNA was subsequently fragmented, and 10 渭g were hybridized to each array at 45掳C over 16 hours	In vitro transcription was done using Enzo Bioarray Transcript Labeling kit (Enzo, Farmingdale, NY). The biotinylated cRNA was subsequently fragmented, and 10 渭g were hybridized to each array at 45掳C over 16 hours	In vitro transcription was done using Enzo Bioarray Transcript Labeling kit (Enzo, Farmingdale, NY). The biotinylated cRNA was subsequently fragmented, and 10 渭g were hybridized to each array at 45掳C over 16 hours	In vitro transcription was done using Enzo Bioarray Transcript Labeling kit (Enzo, Farmingdale, NY). The biotinylated cRNA was subsequently fragmented, and 10 渭g were hybridized to each array at 45掳C over 16 hours	In vitro transcription was done using Enzo Bioarray Transcript Labeling kit (Enzo, Farmingdale, NY). The biotinylated cRNA was subsequently fragmented, and 10 渭g were hybridized to each array at 45掳C over 16 hours	In vitro transcription was done using Enzo Bioarray Transcript Labeling kit (Enzo, Farmingdale, NY). The biotinylated cRNA was subsequently fragmented, and 10 渭g were hybridized to each array at 45掳C over 16 hours	In vitro transcription was done using Enzo Bioarray Transcript Labeling kit (Enzo, Farmingdale, NY). The biotinylated cRNA was subsequently fragmented, and 10 渭g were hybridized to each array at 45掳C over 16 hours	In vitro transcription was done using Enzo Bioarray Transcript Labeling kit (Enzo, Farmingdale, NY). The biotinylated cRNA was subsequently fragmented, and 10 渭g were hybridized to each array at 45掳C over 16 hours	In vitro transcription was done using Enzo Bioarray Transcript Labeling kit (Enzo, Farmingdale, NY). The biotinylated cRNA was subsequently fragmented, and 10 渭g were hybridized to each array at 45掳C over 16 hours	In vitro transcription was done using Enzo Bioarray Transcript Labeling kit (Enzo, Farmingdale, NY). The biotinylated cRNA was subsequently fragmented, and 10 渭g were hybridized to each array at 45掳C over 16 hours	In vitro transcription was done using Enzo Bioarray Transcript Labeling kit (Enzo, Farmingdale, NY). The biotinylated cRNA was subsequently fragmented, and 10 渭g were hybridized to each array at 45掳C over 16 hours	In vitro transcription was done using Enzo Bioarray Transcript Labeling kit (Enzo, Farmingdale, NY). The biotinylated cRNA was subsequently fragmented, and 10 渭g were hybridized to each array at 45掳C over 16 hours	In vitro transcription was done using Enzo Bioarray Transcript Labeling kit (Enzo, Farmingdale, NY). The biotinylated cRNA was subsequently fragmented, and 10 渭g were hybridized to each array at 45掳C over 16 hours	In vitro transcription was done using Enzo Bioarray Transcript Labeling kit (Enzo, Farmingdale, NY). The biotinylated cRNA was subsequently fragmented, and 10 渭g were hybridized to each array at 45掳C over 16 hours	In vitro transcription was done using Enzo Bioarray Transcript Labeling kit (Enzo, Farmingdale, NY). The biotinylated cRNA was subsequently fragmented, and 10 渭g were hybridized to each array at 45掳C over 16 hours	In vitro transcription was done using Enzo Bioarray Transcript Labeling kit (Enzo, Farmingdale, NY). The biotinylated cRNA was subsequently fragmented, and 10 渭g were hybridized to each array at 45掳C over 16 hours	In vitro transcription was done using Enzo Bioarray Transcript Labeling kit (Enzo, Farmingdale, NY). The biotinylated cRNA was subsequently fragmented, and 10 渭g were hybridized to each array at 45掳C over 16 hours	In vitro transcription was done using Enzo Bioarray Transcript Labeling kit (Enzo, Farmingdale, NY). The biotinylated cRNA was subsequently fragmented, and 10 渭g were hybridized to each array at 45掳C over 16 hours	In vitro transcription was done using Enzo Bioarray Transcript Labeling kit (Enzo, Farmingdale, NY). The biotinylated cRNA was subsequently fragmented, and 10 渭g were hybridized to each array at 45掳C over 16 hours	In vitro transcription was done using Enzo Bioarray Transcript Labeling kit (Enzo, Farmingdale, NY). The biotinylated cRNA was subsequently fragmented, and 10 渭g were hybridized to each array at 45掳C over 16 hours	In vitro transcription was done using Enzo Bioarray Transcript Labeling kit (Enzo, Farmingdale, NY). The biotinylated cRNA was subsequently fragmented, and 10 渭g were hybridized to each array at 45掳C over 16 hours	In vitro transcription was done using Enzo Bioarray Transcript Labeling kit (Enzo, Farmingdale, NY). The biotinylated cRNA was subsequently fragmented, and 10 渭g were hybridized to each array at 45掳C over 16 hours	In vitro transcription was done using Enzo Bioarray Transcript Labeling kit (Enzo, Farmingdale, NY). The biotinylated cRNA was subsequently fragmented, and 10 渭g were hybridized to each array at 45掳C over 16 hours	In vitro transcription was done using Enzo Bioarray Transcript Labeling kit (Enzo, Farmingdale, NY). The biotinylated cRNA was subsequently fragmented, and 10 渭g were hybridized to each array at 45掳C over 16 hours	In vitro transcription was done using Enzo Bioarray Transcript Labeling kit (Enzo, Farmingdale, NY). The biotinylated cRNA was subsequently fragmented, and 10 渭g were hybridized to each array at 45掳C over 16 hours	In vitro transcription was done using Enzo Bioarray Transcript Labeling kit (Enzo, Farmingdale, NY). The biotinylated cRNA was subsequently fragmented, and 10 渭g were hybridized to each array at 45掳C over 16 hours	In vitro transcription was done using Enzo Bioarray Transcript Labeling kit (Enzo, Farmingdale, NY). The biotinylated cRNA was subsequently fragmented, and 10 渭g were hybridized to each array at 45掳C over 16 hours	In vitro transcription was done using Enzo Bioarray Transcript Labeling kit (Enzo, Farmingdale, NY). The biotinylated cRNA was subsequently fragmented, and 10 渭g were hybridized to each array at 45掳C over 16 hours	In vitro transcription was done using Enzo Bioarray Transcript Labeling kit (Enzo, Farmingdale, NY). The biotinylated cRNA was subsequently fragmented, and 10 渭g were hybridized to each array at 45掳C over 16 hours	In vitro transcription was done using Enzo Bioarray Transcript Labeling kit (Enzo, Farmingdale, NY). The biotinylated cRNA was subsequently fragmented, and 10 渭g were hybridized to each array at 45掳C over 16 hours	In vitro transcription was done using Enzo Bioarray Transcript Labeling kit (Enzo, Farmingdale, NY). The biotinylated cRNA was subsequently fragmented, and 10 渭g were hybridized to each array at 45掳C over 16 hours
!Sample_scan_protocol	The HGU133 Plus 2.0 GeneChips contain 54,675 probe sets, representing 鈭?7,000 transcripts and variants. Scanning was done in a GeneChip 3000 scanner.	The HGU133 Plus 2.0 GeneChips contain 54,675 probe sets, representing 鈭?7,000 transcripts and variants. Scanning was done in a GeneChip 3000 scanner.	The HGU133 Plus 2.0 GeneChips contain 54,675 probe sets, representing 鈭?7,000 transcripts and variants. Scanning was done in a GeneChip 3000 scanner.	The HGU133 Plus 2.0 GeneChips contain 54,675 probe sets, representing 鈭?7,000 transcripts and variants. Scanning was done in a GeneChip 3000 scanner.	The HGU133 Plus 2.0 GeneChips contain 54,675 probe sets, representing 鈭?7,000 transcripts and variants. Scanning was done in a GeneChip 3000 scanner.	The HGU133 Plus 2.0 GeneChips contain 54,675 probe sets, representing 鈭?7,000 transcripts and variants. Scanning was done in a GeneChip 3000 scanner.	The HGU133 Plus 2.0 GeneChips contain 54,675 probe sets, representing 鈭?7,000 transcripts and variants. Scanning was done in a GeneChip 3000 scanner.	The HGU133 Plus 2.0 GeneChips contain 54,675 probe sets, representing 鈭?7,000 transcripts and variants. Scanning was done in a GeneChip 3000 scanner.	The HGU133 Plus 2.0 GeneChips contain 54,675 probe sets, representing 鈭?7,000 transcripts and variants. Scanning was done in a GeneChip 3000 scanner.	The HGU133 Plus 2.0 GeneChips contain 54,675 probe sets, representing 鈭?7,000 transcripts and variants. Scanning was done in a GeneChip 3000 scanner.	The HGU133 Plus 2.0 GeneChips contain 54,675 probe sets, representing 鈭?7,000 transcripts and variants. Scanning was done in a GeneChip 3000 scanner.	The HGU133 Plus 2.0 GeneChips contain 54,675 probe sets, representing 鈭?7,000 transcripts and variants. Scanning was done in a GeneChip 3000 scanner.	The HGU133 Plus 2.0 GeneChips contain 54,675 probe sets, representing 鈭?7,000 transcripts and variants. Scanning was done in a GeneChip 3000 scanner.	The HGU133 Plus 2.0 GeneChips contain 54,675 probe sets, representing 鈭?7,000 transcripts and variants. Scanning was done in a GeneChip 3000 scanner.	The HGU133 Plus 2.0 GeneChips contain 54,675 probe sets, representing 鈭?7,000 transcripts and variants. Scanning was done in a GeneChip 3000 scanner.	The HGU133 Plus 2.0 GeneChips contain 54,675 probe sets, representing 鈭?7,000 transcripts and variants. Scanning was done in a GeneChip 3000 scanner.	The HGU133 Plus 2.0 GeneChips contain 54,675 probe sets, representing 鈭?7,000 transcripts and variants. Scanning was done in a GeneChip 3000 scanner.	The HGU133 Plus 2.0 GeneChips contain 54,675 probe sets, representing 鈭?7,000 transcripts and variants. Scanning was done in a GeneChip 3000 scanner.	The HGU133 Plus 2.0 GeneChips contain 54,675 probe sets, representing 鈭?7,000 transcripts and variants. Scanning was done in a GeneChip 3000 scanner.	The HGU133 Plus 2.0 GeneChips contain 54,675 probe sets, representing 鈭?7,000 transcripts and variants. Scanning was done in a GeneChip 3000 scanner.	The HGU133 Plus 2.0 GeneChips contain 54,675 probe sets, representing 鈭?7,000 transcripts and variants. Scanning was done in a GeneChip 3000 scanner.	The HGU133 Plus 2.0 GeneChips contain 54,675 probe sets, representing 鈭?7,000 transcripts and variants. Scanning was done in a GeneChip 3000 scanner.	The HGU133 Plus 2.0 GeneChips contain 54,675 probe sets, representing 鈭?7,000 transcripts and variants. Scanning was done in a GeneChip 3000 scanner.	The HGU133 Plus 2.0 GeneChips contain 54,675 probe sets, representing 鈭?7,000 transcripts and variants. Scanning was done in a GeneChip 3000 scanner.	The HGU133 Plus 2.0 GeneChips contain 54,675 probe sets, representing 鈭?7,000 transcripts and variants. Scanning was done in a GeneChip 3000 scanner.	The HGU133 Plus 2.0 GeneChips contain 54,675 probe sets, representing 鈭?7,000 transcripts and variants. Scanning was done in a GeneChip 3000 scanner.	The HGU133 Plus 2.0 GeneChips contain 54,675 probe sets, representing 鈭?7,000 transcripts and variants. Scanning was done in a GeneChip 3000 scanner.	The HGU133 Plus 2.0 GeneChips contain 54,675 probe sets, representing 鈭?7,000 transcripts and variants. Scanning was done in a GeneChip 3000 scanner.	The HGU133 Plus 2.0 GeneChips contain 54,675 probe sets, representing 鈭?7,000 transcripts and variants. Scanning was done in a GeneChip 3000 scanner.	The HGU133 Plus 2.0 GeneChips contain 54,675 probe sets, representing 鈭?7,000 transcripts and variants. Scanning was done in a GeneChip 3000 scanner.	The HGU133 Plus 2.0 GeneChips contain 54,675 probe sets, representing 鈭?7,000 transcripts and variants. Scanning was done in a GeneChip 3000 scanner.	The HGU133 Plus 2.0 GeneChips contain 54,675 probe sets, representing 鈭?7,000 transcripts and variants. Scanning was done in a GeneChip 3000 scanner.	The HGU133 Plus 2.0 GeneChips contain 54,675 probe sets, representing 鈭?7,000 transcripts and variants. Scanning was done in a GeneChip 3000 scanner.	The HGU133 Plus 2.0 GeneChips contain 54,675 probe sets, representing 鈭?7,000 transcripts and variants. Scanning was done in a GeneChip 3000 scanner.	The HGU133 Plus 2.0 GeneChips contain 54,675 probe sets, representing 鈭?7,000 transcripts and variants. Scanning was done in a GeneChip 3000 scanner.	The HGU133 Plus 2.0 GeneChips contain 54,675 probe sets, representing 鈭?7,000 transcripts and variants. Scanning was done in a GeneChip 3000 scanner.	The HGU133 Plus 2.0 GeneChips contain 54,675 probe sets, representing 鈭?7,000 transcripts and variants. Scanning was done in a GeneChip 3000 scanner.	The HGU133 Plus 2.0 GeneChips contain 54,675 probe sets, representing 鈭?7,000 transcripts and variants. Scanning was done in a GeneChip 3000 scanner.	The HGU133 Plus 2.0 GeneChips contain 54,675 probe sets, representing 鈭?7,000 transcripts and variants. Scanning was done in a GeneChip 3000 scanner.	The HGU133 Plus 2.0 GeneChips contain 54,675 probe sets, representing 鈭?7,000 transcripts and variants. Scanning was done in a GeneChip 3000 scanner.	The HGU133 Plus 2.0 GeneChips contain 54,675 probe sets, representing 鈭?7,000 transcripts and variants. Scanning was done in a GeneChip 3000 scanner.	The HGU133 Plus 2.0 GeneChips contain 54,675 probe sets, representing 鈭?7,000 transcripts and variants. Scanning was done in a GeneChip 3000 scanner.	The HGU133 Plus 2.0 GeneChips contain 54,675 probe sets, representing 鈭?7,000 transcripts and variants. Scanning was done in a GeneChip 3000 scanner.	The HGU133 Plus 2.0 GeneChips contain 54,675 probe sets, representing 鈭?7,000 transcripts and variants. Scanning was done in a GeneChip 3000 scanner.	The HGU133 Plus 2.0 GeneChips contain 54,675 probe sets, representing 鈭?7,000 transcripts and variants. Scanning was done in a GeneChip 3000 scanner.	The HGU133 Plus 2.0 GeneChips contain 54,675 probe sets, representing 鈭?7,000 transcripts and variants. Scanning was done in a GeneChip 3000 scanner.	The HGU133 Plus 2.0 GeneChips contain 54,675 probe sets, representing 鈭?7,000 transcripts and variants. Scanning was done in a GeneChip 3000 scanner.	The HGU133 Plus 2.0 GeneChips contain 54,675 probe sets, representing 鈭?7,000 transcripts and variants. Scanning was done in a GeneChip 3000 scanner.	The HGU133 Plus 2.0 GeneChips contain 54,675 probe sets, representing 鈭?7,000 transcripts and variants. Scanning was done in a GeneChip 3000 scanner.
!Sample_description	CEL files were pre-processed and normalized using the RMA algorithm through the Affy package of R/Bioconductor.	CEL files were pre-processed and normalized using the RMA algorithm through the Affy package of R/Bioconductor.	CEL files were pre-processed and normalized using the RMA algorithm through the Affy package of R/Bioconductor.	CEL files were pre-processed and normalized using the RMA algorithm through the Affy package of R/Bioconductor.	CEL files were pre-processed and normalized using the RMA algorithm through the Affy package of R/Bioconductor.	CEL files were pre-processed and normalized using the RMA algorithm through the Affy package of R/Bioconductor.	CEL files were pre-processed and normalized using the RMA algorithm through the Affy package of R/Bioconductor.	CEL files were pre-processed and normalized using the RMA algorithm through the Affy package of R/Bioconductor.	CEL files were pre-processed and normalized using the RMA algorithm through the Affy package of R/Bioconductor.	CEL files were pre-processed and normalized using the RMA algorithm through the Affy package of R/Bioconductor.	CEL files were pre-processed and normalized using the RMA algorithm through the Affy package of R/Bioconductor.	CEL files were pre-processed and normalized using the RMA algorithm through the Affy package of R/Bioconductor.	CEL files were pre-processed and normalized using the RMA algorithm through the Affy package of R/Bioconductor.	CEL files were pre-processed and normalized using the RMA algorithm through the Affy package of R/Bioconductor.	CEL files were pre-processed and normalized using the RMA algorithm through the Affy package of R/Bioconductor.	CEL files were pre-processed and normalized using the RMA algorithm through the Affy package of R/Bioconductor.	CEL files were pre-processed and normalized using the RMA algorithm through the Affy package of R/Bioconductor.	CEL files were pre-processed and normalized using the RMA algorithm through the Affy package of R/Bioconductor.	CEL files were pre-processed and normalized using the RMA algorithm through the Affy package of R/Bioconductor.	CEL files were pre-processed and normalized using the RMA algorithm through the Affy package of R/Bioconductor.	CEL files were pre-processed and normalized using the RMA algorithm through the Affy package of R/Bioconductor.	CEL files were pre-processed and normalized using the RMA algorithm through the Affy package of R/Bioconductor.	CEL files were pre-processed and normalized using the RMA algorithm through the Affy package of R/Bioconductor.	CEL files were pre-processed and normalized using the RMA algorithm through the Affy package of R/Bioconductor.	CEL files were pre-processed and normalized using the RMA algorithm through the Affy package of R/Bioconductor.	CEL files were pre-processed and normalized using the RMA algorithm through the Affy package of R/Bioconductor.	CEL files were pre-processed and normalized using the RMA algorithm through the Affy package of R/Bioconductor.	CEL files were pre-processed and normalized using the RMA algorithm through the Affy package of R/Bioconductor.	CEL files were pre-processed and normalized using the RMA algorithm through the Affy package of R/Bioconductor.	CEL files were pre-processed and normalized using the RMA algorithm through the Affy package of R/Bioconductor.	CEL files were pre-processed and normalized using the RMA algorithm through the Affy package of R/Bioconductor.	CEL files were pre-processed and normalized using the RMA algorithm through the Affy package of R/Bioconductor.	CEL files were pre-processed and normalized using the RMA algorithm through the Affy package of R/Bioconductor.	CEL files were pre-processed and normalized using the RMA algorithm through the Affy package of R/Bioconductor.	CEL files were pre-processed and normalized using the RMA algorithm through the Affy package of R/Bioconductor.	CEL files were pre-processed and normalized using the RMA algorithm through the Affy package of R/Bioconductor.	CEL files were pre-processed and normalized using the RMA algorithm through the Affy package of R/Bioconductor.	CEL files were pre-processed and normalized using the RMA algorithm through the Affy package of R/Bioconductor.	CEL files were pre-processed and normalized using the RMA algorithm through the Affy package of R/Bioconductor.	CEL files were pre-processed and normalized using the RMA algorithm through the Affy package of R/Bioconductor.	CEL files were pre-processed and normalized using the RMA algorithm through the Affy package of R/Bioconductor.	CEL files were pre-processed and normalized using the RMA algorithm through the Affy package of R/Bioconductor.	CEL files were pre-processed and normalized using the RMA algorithm through the Affy package of R/Bioconductor.	CEL files were pre-processed and normalized using the RMA algorithm through the Affy package of R/Bioconductor.	CEL files were pre-processed and normalized using the RMA algorithm through the Affy package of R/Bioconductor.	CEL files were pre-processed and normalized using the RMA algorithm through the Affy package of R/Bioconductor.	CEL files were pre-processed and normalized using the RMA algorithm through the Affy package of R/Bioconductor.	CEL files were pre-processed and normalized using the RMA algorithm through the Affy package of R/Bioconductor.	CEL files were pre-processed and normalized using the RMA algorithm through the Affy package of R/Bioconductor.
!Sample_data_processing	Quality assessment was done in GeneChip Operating System 1.1.1 (Affymetrix) using global scaling to a target signal of 500. Quality assessment was done using denaturing gel electrophoresis. The CEL file data were analyzed with BioConductor to generate probeset level data.	Quality assessment was done in GeneChip Operating System 1.1.1 (Affymetrix) using global scaling to a target signal of 500. Quality assessment was done using denaturing gel electrophoresis. The CEL file data were analyzed with BioConductor to generate probeset level data.	Quality assessment was done in GeneChip Operating System 1.1.1 (Affymetrix) using global scaling to a target signal of 500. Quality assessment was done using denaturing gel electrophoresis. The CEL file data were analyzed with BioConductor to generate probeset level data.	Quality assessment was done in GeneChip Operating System 1.1.1 (Affymetrix) using global scaling to a target signal of 500. Quality assessment was done using denaturing gel electrophoresis. The CEL file data were analyzed with BioConductor to generate probeset level data.	Quality assessment was done in GeneChip Operating System 1.1.1 (Affymetrix) using global scaling to a target signal of 500. Quality assessment was done using denaturing gel electrophoresis. The CEL file data were analyzed with BioConductor to generate probeset level data.	Quality assessment was done in GeneChip Operating System 1.1.1 (Affymetrix) using global scaling to a target signal of 500. Quality assessment was done using denaturing gel electrophoresis. The CEL file data were analyzed with BioConductor to generate probeset level data.	Quality assessment was done in GeneChip Operating System 1.1.1 (Affymetrix) using global scaling to a target signal of 500. Quality assessment was done using denaturing gel electrophoresis. The CEL file data were analyzed with BioConductor to generate probeset level data.	Quality assessment was done in GeneChip Operating System 1.1.1 (Affymetrix) using global scaling to a target signal of 500. Quality assessment was done using denaturing gel electrophoresis. The CEL file data were analyzed with BioConductor to generate probeset level data.	Quality assessment was done in GeneChip Operating System 1.1.1 (Affymetrix) using global scaling to a target signal of 500. Quality assessment was done using denaturing gel electrophoresis. The CEL file data were analyzed with BioConductor to generate probeset level data.	Quality assessment was done in GeneChip Operating System 1.1.1 (Affymetrix) using global scaling to a target signal of 500. Quality assessment was done using denaturing gel electrophoresis. The CEL file data were analyzed with BioConductor to generate probeset level data.	Quality assessment was done in GeneChip Operating System 1.1.1 (Affymetrix) using global scaling to a target signal of 500. Quality assessment was done using denaturing gel electrophoresis. The CEL file data were analyzed with BioConductor to generate probeset level data.	Quality assessment was done in GeneChip Operating System 1.1.1 (Affymetrix) using global scaling to a target signal of 500. Quality assessment was done using denaturing gel electrophoresis. The CEL file data were analyzed with BioConductor to generate probeset level data.	Quality assessment was done in GeneChip Operating System 1.1.1 (Affymetrix) using global scaling to a target signal of 500. Quality assessment was done using denaturing gel electrophoresis. The CEL file data were analyzed with BioConductor to generate probeset level data.	Quality assessment was done in GeneChip Operating System 1.1.1 (Affymetrix) using global scaling to a target signal of 500. Quality assessment was done using denaturing gel electrophoresis. The CEL file data were analyzed with BioConductor to generate probeset level data.	Quality assessment was done in GeneChip Operating System 1.1.1 (Affymetrix) using global scaling to a target signal of 500. Quality assessment was done using denaturing gel electrophoresis. The CEL file data were analyzed with BioConductor to generate probeset level data.	Quality assessment was done in GeneChip Operating System 1.1.1 (Affymetrix) using global scaling to a target signal of 500. Quality assessment was done using denaturing gel electrophoresis. The CEL file data were analyzed with BioConductor to generate probeset level data.	Quality assessment was done in GeneChip Operating System 1.1.1 (Affymetrix) using global scaling to a target signal of 500. Quality assessment was done using denaturing gel electrophoresis. The CEL file data were analyzed with BioConductor to generate probeset level data.	Quality assessment was done in GeneChip Operating System 1.1.1 (Affymetrix) using global scaling to a target signal of 500. Quality assessment was done using denaturing gel electrophoresis. The CEL file data were analyzed with BioConductor to generate probeset level data.	Quality assessment was done in GeneChip Operating System 1.1.1 (Affymetrix) using global scaling to a target signal of 500. Quality assessment was done using denaturing gel electrophoresis. The CEL file data were analyzed with BioConductor to generate probeset level data.	Quality assessment was done in GeneChip Operating System 1.1.1 (Affymetrix) using global scaling to a target signal of 500. Quality assessment was done using denaturing gel electrophoresis. The CEL file data were analyzed with BioConductor to generate probeset level data.	Quality assessment was done in GeneChip Operating System 1.1.1 (Affymetrix) using global scaling to a target signal of 500. Quality assessment was done using denaturing gel electrophoresis. The CEL file data were analyzed with BioConductor to generate probeset level data.	Quality assessment was done in GeneChip Operating System 1.1.1 (Affymetrix) using global scaling to a target signal of 500. Quality assessment was done using denaturing gel electrophoresis. The CEL file data were analyzed with BioConductor to generate probeset level data.	Quality assessment was done in GeneChip Operating System 1.1.1 (Affymetrix) using global scaling to a target signal of 500. Quality assessment was done using denaturing gel electrophoresis. The CEL file data were analyzed with BioConductor to generate probeset level data.	Quality assessment was done in GeneChip Operating System 1.1.1 (Affymetrix) using global scaling to a target signal of 500. Quality assessment was done using denaturing gel electrophoresis. The CEL file data were analyzed with BioConductor to generate probeset level data.	Quality assessment was done in GeneChip Operating System 1.1.1 (Affymetrix) using global scaling to a target signal of 500. Quality assessment was done using denaturing gel electrophoresis. The CEL file data were analyzed with BioConductor to generate probeset level data.	Quality assessment was done in GeneChip Operating System 1.1.1 (Affymetrix) using global scaling to a target signal of 500. Quality assessment was done using denaturing gel electrophoresis. The CEL file data were analyzed with BioConductor to generate probeset level data.	Quality assessment was done in GeneChip Operating System 1.1.1 (Affymetrix) using global scaling to a target signal of 500. Quality assessment was done using denaturing gel electrophoresis. The CEL file data were analyzed with BioConductor to generate probeset level data.	Quality assessment was done in GeneChip Operating System 1.1.1 (Affymetrix) using global scaling to a target signal of 500. Quality assessment was done using denaturing gel electrophoresis. The CEL file data were analyzed with BioConductor to generate probeset level data.	Quality assessment was done in GeneChip Operating System 1.1.1 (Affymetrix) using global scaling to a target signal of 500. Quality assessment was done using denaturing gel electrophoresis. The CEL file data were analyzed with BioConductor to generate probeset level data.	Quality assessment was done in GeneChip Operating System 1.1.1 (Affymetrix) using global scaling to a target signal of 500. Quality assessment was done using denaturing gel electrophoresis. The CEL file data were analyzed with BioConductor to generate probeset level data.	Quality assessment was done in GeneChip Operating System 1.1.1 (Affymetrix) using global scaling to a target signal of 500. Quality assessment was done using denaturing gel electrophoresis. The CEL file data were analyzed with BioConductor to generate probeset level data.	Quality assessment was done in GeneChip Operating System 1.1.1 (Affymetrix) using global scaling to a target signal of 500. Quality assessment was done using denaturing gel electrophoresis. The CEL file data were analyzed with BioConductor to generate probeset level data.	Quality assessment was done in GeneChip Operating System 1.1.1 (Affymetrix) using global scaling to a target signal of 500. Quality assessment was done using denaturing gel electrophoresis. The CEL file data were analyzed with BioConductor to generate probeset level data.	Quality assessment was done in GeneChip Operating System 1.1.1 (Affymetrix) using global scaling to a target signal of 500. Quality assessment was done using denaturing gel electrophoresis. The CEL file data were analyzed with BioConductor to generate probeset level data.	Quality assessment was done in GeneChip Operating System 1.1.1 (Affymetrix) using global scaling to a target signal of 500. Quality assessment was done using denaturing gel electrophoresis. The CEL file data were analyzed with BioConductor to generate probeset level data.	Quality assessment was done in GeneChip Operating System 1.1.1 (Affymetrix) using global scaling to a target signal of 500. Quality assessment was done using denaturing gel electrophoresis. The CEL file data were analyzed with BioConductor to generate probeset level data.	Quality assessment was done in GeneChip Operating System 1.1.1 (Affymetrix) using global scaling to a target signal of 500. Quality assessment was done using denaturing gel electrophoresis. The CEL file data were analyzed with BioConductor to generate probeset level data.	Quality assessment was done in GeneChip Operating System 1.1.1 (Affymetrix) using global scaling to a target signal of 500. Quality assessment was done using denaturing gel electrophoresis. The CEL file data were analyzed with BioConductor to generate probeset level data.	Quality assessment was done in GeneChip Operating System 1.1.1 (Affymetrix) using global scaling to a target signal of 500. Quality assessment was done using denaturing gel electrophoresis. The CEL file data were analyzed with BioConductor to generate probeset level data.	Quality assessment was done in GeneChip Operating System 1.1.1 (Affymetrix) using global scaling to a target signal of 500. Quality assessment was done using denaturing gel electrophoresis. The CEL file data were analyzed with BioConductor to generate probeset level data.	Quality assessment was done in GeneChip Operating System 1.1.1 (Affymetrix) using global scaling to a target signal of 500. Quality assessment was done using denaturing gel electrophoresis. The CEL file data were analyzed with BioConductor to generate probeset level data.	Quality assessment was done in GeneChip Operating System 1.1.1 (Affymetrix) using global scaling to a target signal of 500. Quality assessment was done using denaturing gel electrophoresis. The CEL file data were analyzed with BioConductor to generate probeset level data.	Quality assessment was done in GeneChip Operating System 1.1.1 (Affymetrix) using global scaling to a target signal of 500. Quality assessment was done using denaturing gel electrophoresis. The CEL file data were analyzed with BioConductor to generate probeset level data.	Quality assessment was done in GeneChip Operating System 1.1.1 (Affymetrix) using global scaling to a target signal of 500. Quality assessment was done using denaturing gel electrophoresis. The CEL file data were analyzed with BioConductor to generate probeset level data.	Quality assessment was done in GeneChip Operating System 1.1.1 (Affymetrix) using global scaling to a target signal of 500. Quality assessment was done using denaturing gel electrophoresis. The CEL file data were analyzed with BioConductor to generate probeset level data.	Quality assessment was done in GeneChip Operating System 1.1.1 (Affymetrix) using global scaling to a target signal of 500. Quality assessment was done using denaturing gel electrophoresis. The CEL file data were analyzed with BioConductor to generate probeset level data.	Quality assessment was done in GeneChip Operating System 1.1.1 (Affymetrix) using global scaling to a target signal of 500. Quality assessment was done using denaturing gel electrophoresis. The CEL file data were analyzed with BioConductor to generate probeset level data.	Quality assessment was done in GeneChip Operating System 1.1.1 (Affymetrix) using global scaling to a target signal of 500. Quality assessment was done using denaturing gel electrophoresis. The CEL file data were analyzed with BioConductor to generate probeset level data.	Quality assessment was done in GeneChip Operating System 1.1.1 (Affymetrix) using global scaling to a target signal of 500. Quality assessment was done using denaturing gel electrophoresis. The CEL file data were analyzed with BioConductor to generate probeset level data.
!Sample_platform_id	GPL570	GPL570	GPL570	GPL570	GPL570	GPL570	GPL570	GPL570	GPL570	GPL570	GPL570	GPL570	GPL570	GPL570	GPL570	GPL570	GPL570	GPL570	GPL570	GPL570	GPL570	GPL570	GPL570	GPL570	GPL570	GPL570	GPL570	GPL570	GPL570	GPL570	GPL570	GPL570	GPL570	GPL570	GPL570	GPL570	GPL570	GPL570	GPL570	GPL570	GPL570	GPL570	GPL570	GPL570	GPL570	GPL570	GPL570	GPL570	GPL570
!Sample_contact_name	Min Han,,Tan	Min Han,,Tan	Min Han,,Tan	Min Han,,Tan	Min Han,,Tan	Min Han,,Tan	Min Han,,Tan	Min Han,,Tan	Min Han,,Tan	Min Han,,Tan	Min Han,,Tan	Min Han,,Tan	Min Han,,Tan	Min Han,,Tan	Min Han,,Tan	Min Han,,Tan	Min Han,,Tan	Min Han,,Tan	Min Han,,Tan	Min Han,,Tan	Min Han,,Tan	Min Han,,Tan	Min Han,,Tan	Min Han,,Tan	Min Han,,Tan	Min Han,,Tan	Min Han,,Tan	Min Han,,Tan	Min Han,,Tan	Min Han,,Tan	Min Han,,Tan	Min Han,,Tan	Min Han,,Tan	Min Han,,Tan	Min Han,,Tan	Min Han,,Tan	Min Han,,Tan	Min Han,,Tan	Min Han,,Tan	Min Han,,Tan	Min Han,,Tan	Min Han,,Tan	Min Han,,Tan	Min Han,,Tan	Min Han,,Tan	Min Han,,Tan	Min Han,,Tan	Min Han,,Tan	Min Han,,Tan
!Sample_contact_email	mhtan@ibn.a-star.edu.sg	mhtan@ibn.a-star.edu.sg	mhtan@ibn.a-star.edu.sg	mhtan@ibn.a-star.edu.sg	mhtan@ibn.a-star.edu.sg	mhtan@ibn.a-star.edu.sg	mhtan@ibn.a-star.edu.sg	mhtan@ibn.a-star.edu.sg	mhtan@ibn.a-star.edu.sg	mhtan@ibn.a-star.edu.sg	mhtan@ibn.a-star.edu.sg	mhtan@ibn.a-star.edu.sg	mhtan@ibn.a-star.edu.sg	mhtan@ibn.a-star.edu.sg	mhtan@ibn.a-star.edu.sg	mhtan@ibn.a-star.edu.sg	mhtan@ibn.a-star.edu.sg	mhtan@ibn.a-star.edu.sg	mhtan@ibn.a-star.edu.sg	mhtan@ibn.a-star.edu.sg	mhtan@ibn.a-star.edu.sg	mhtan@ibn.a-star.edu.sg	mhtan@ibn.a-star.edu.sg	mhtan@ibn.a-star.edu.sg	mhtan@ibn.a-star.edu.sg	mhtan@ibn.a-star.edu.sg	mhtan@ibn.a-star.edu.sg	mhtan@ibn.a-star.edu.sg	mhtan@ibn.a-star.edu.sg	mhtan@ibn.a-star.edu.sg	mhtan@ibn.a-star.edu.sg	mhtan@ibn.a-star.edu.sg	mhtan@ibn.a-star.edu.sg	mhtan@ibn.a-star.edu.sg	mhtan@ibn.a-star.edu.sg	mhtan@ibn.a-star.edu.sg	mhtan@ibn.a-star.edu.sg	mhtan@ibn.a-star.edu.sg	mhtan@ibn.a-star.edu.sg	mhtan@ibn.a-star.edu.sg	mhtan@ibn.a-star.edu.sg	mhtan@ibn.a-star.edu.sg	mhtan@ibn.a-star.edu.sg	mhtan@ibn.a-star.edu.sg	mhtan@ibn.a-star.edu.sg	mhtan@ibn.a-star.edu.sg	mhtan@ibn.a-star.edu.sg	mhtan@ibn.a-star.edu.sg	mhtan@ibn.a-star.edu.sg
!Sample_contact_phone	68247110	68247110	68247110	68247110	68247110	68247110	68247110	68247110	68247110	68247110	68247110	68247110	68247110	68247110	68247110	68247110	68247110	68247110	68247110	68247110	68247110	68247110	68247110	68247110	68247110	68247110	68247110	68247110	68247110	68247110	68247110	68247110	68247110	68247110	68247110	68247110	68247110	68247110	68247110	68247110	68247110	68247110	68247110	68247110	68247110	68247110	68247110	68247110	68247110
!Sample_contact_institute	Institute of Bioengineering and Nanotechnology	Institute of Bioengineering and Nanotechnology	Institute of Bioengineering and Nanotechnology	Institute of Bioengineering and Nanotechnology	Institute of Bioengineering and Nanotechnology	Institute of Bioengineering and Nanotechnology	Institute of Bioengineering and Nanotechnology	Institute of Bioengineering and Nanotechnology	Institute of Bioengineering and Nanotechnology	Institute of Bioengineering and Nanotechnology	Institute of Bioengineering and Nanotechnology	Institute of Bioengineering and Nanotechnology	Institute of Bioengineering and Nanotechnology	Institute of Bioengineering and Nanotechnology	Institute of Bioengineering and Nanotechnology	Institute of Bioengineering and Nanotechnology	Institute of Bioengineering and Nanotechnology	Institute of Bioengineering and Nanotechnology	Institute of Bioengineering and Nanotechnology	Institute of Bioengineering and Nanotechnology	Institute of Bioengineering and Nanotechnology	Institute of Bioengineering and Nanotechnology	Institute of Bioengineering and Nanotechnology	Institute of Bioengineering and Nanotechnology	Institute of Bioengineering and Nanotechnology	Institute of Bioengineering and Nanotechnology	Institute of Bioengineering and Nanotechnology	Institute of Bioengineering and Nanotechnology	Institute of Bioengineering and Nanotechnology	Institute of Bioengineering and Nanotechnology	Institute of Bioengineering and Nanotechnology	Institute of Bioengineering and Nanotechnology	Institute of Bioengineering and Nanotechnology	Institute of Bioengineering and Nanotechnology	Institute of Bioengineering and Nanotechnology	Institute of Bioengineering and Nanotechnology	Institute of Bioengineering and Nanotechnology	Institute of Bioengineering and Nanotechnology	Institute of Bioengineering and Nanotechnology	Institute of Bioengineering and Nanotechnology	Institute of Bioengineering and Nanotechnology	Institute of Bioengineering and Nanotechnology	Institute of Bioengineering and Nanotechnology	Institute of Bioengineering and Nanotechnology	Institute of Bioengineering and Nanotechnology	Institute of Bioengineering and Nanotechnology	Institute of Bioengineering and Nanotechnology	Institute of Bioengineering and Nanotechnology	Institute of Bioengineering and Nanotechnology
!Sample_contact_address	31 Biopolis Way,	31 Biopolis Way,	31 Biopolis Way,	31 Biopolis Way,	31 Biopolis Way,	31 Biopolis Way,	31 Biopolis Way,	31 Biopolis Way,	31 Biopolis Way,	31 Biopolis Way,	31 Biopolis Way,	31 Biopolis Way,	31 Biopolis Way,	31 Biopolis Way,	31 Biopolis Way,	31 Biopolis Way,	31 Biopolis Way,	31 Biopolis Way,	31 Biopolis Way,	31 Biopolis Way,	31 Biopolis Way,	31 Biopolis Way,	31 Biopolis Way,	31 Biopolis Way,	31 Biopolis Way,	31 Biopolis Way,	31 Biopolis Way,	31 Biopolis Way,	31 Biopolis Way,	31 Biopolis Way,	31 Biopolis Way,	31 Biopolis Way,	31 Biopolis Way,	31 Biopolis Way,	31 Biopolis Way,	31 Biopolis Way,	31 Biopolis Way,	31 Biopolis Way,	31 Biopolis Way,	31 Biopolis Way,	31 Biopolis Way,	31 Biopolis Way,	31 Biopolis Way,	31 Biopolis Way,	31 Biopolis Way,	31 Biopolis Way,	31 Biopolis Way,	31 Biopolis Way,	31 Biopolis Way,
!Sample_contact_city	Singapore	Singapore	Singapore	Singapore	Singapore	Singapore	Singapore	Singapore	Singapore	Singapore	Singapore	Singapore	Singapore	Singapore	Singapore	Singapore	Singapore	Singapore	Singapore	Singapore	Singapore	Singapore	Singapore	Singapore	Singapore	Singapore	Singapore	Singapore	Singapore	Singapore	Singapore	Singapore	Singapore	Singapore	Singapore	Singapore	Singapore	Singapore	Singapore	Singapore	Singapore	Singapore	Singapore	Singapore	Singapore	Singapore	Singapore	Singapore	Singapore
!Sample_contact_state	Sinagpore	Sinagpore	Sinagpore	Sinagpore	Sinagpore	Sinagpore	Sinagpore	Sinagpore	Sinagpore	Sinagpore	Sinagpore	Sinagpore	Sinagpore	Sinagpore	Sinagpore	Sinagpore	Sinagpore	Sinagpore	Sinagpore	Sinagpore	Sinagpore	Sinagpore	Sinagpore	Sinagpore	Sinagpore	Sinagpore	Sinagpore	Sinagpore	Sinagpore	Sinagpore	Sinagpore	Sinagpore	Sinagpore	Sinagpore	Sinagpore	Sinagpore	Sinagpore	Sinagpore	Sinagpore	Sinagpore	Sinagpore	Sinagpore	Sinagpore	Sinagpore	Sinagpore	Sinagpore	Sinagpore	Sinagpore	Sinagpore
!Sample_contact_zip/postal_code	138669	138669	138669	138669	138669	138669	138669	138669	138669	138669	138669	138669	138669	138669	138669	138669	138669	138669	138669	138669	138669	138669	138669	138669	138669	138669	138669	138669	138669	138669	138669	138669	138669	138669	138669	138669	138669	138669	138669	138669	138669	138669	138669	138669	138669	138669	138669	138669	138669
!Sample_contact_country	Singapore	Singapore	Singapore	Singapore	Singapore	Singapore	Singapore	Singapore	Singapore	Singapore	Singapore	Singapore	Singapore	Singapore	Singapore	Singapore	Singapore	Singapore	Singapore	Singapore	Singapore	Singapore	Singapore	Singapore	Singapore	Singapore	Singapore	Singapore	Singapore	Singapore	Singapore	Singapore	Singapore	Singapore	Singapore	Singapore	Singapore	Singapore	Singapore	Singapore	Singapore	Singapore	Singapore	Singapore	Singapore	Singapore	Singapore	Singapore	Singapore
!Sample_supplementary_file	ftp://ftp.ncbi.nlm.nih.gov/geo/samples/GSM1930nnn/GSM1930996/suppl/GSM1930996_Sample_1.CEL.gz	ftp://ftp.ncbi.nlm.nih.gov/geo/samples/GSM1930nnn/GSM1930997/suppl/GSM1930997_Sample_2.CEL.gz	ftp://ftp.ncbi.nlm.nih.gov/geo/samples/GSM1930nnn/GSM1930998/suppl/GSM1930998_Sample_3.CEL.gz	ftp://ftp.ncbi.nlm.nih.gov/geo/samples/GSM1930nnn/GSM1930999/suppl/GSM1930999_Sample_4.CEL.gz	ftp://ftp.ncbi.nlm.nih.gov/geo/samples/GSM1931nnn/GSM1931000/suppl/GSM1931000_Sample_5.CEL.gz	ftp://ftp.ncbi.nlm.nih.gov/geo/samples/GSM1931nnn/GSM1931001/suppl/GSM1931001_Sample_6.CEL.gz	ftp://ftp.ncbi.nlm.nih.gov/geo/samples/GSM1931nnn/GSM1931002/suppl/GSM1931002_Sample_7.CEL.gz	ftp://ftp.ncbi.nlm.nih.gov/geo/samples/GSM1931nnn/GSM1931003/suppl/GSM1931003_Sample_8.CEL.gz	ftp://ftp.ncbi.nlm.nih.gov/geo/samples/GSM1931nnn/GSM1931004/suppl/GSM1931004_Sample_9.CEL.gz	ftp://ftp.ncbi.nlm.nih.gov/geo/samples/GSM1931nnn/GSM1931005/suppl/GSM1931005_Sample_10.CEL.gz	ftp://ftp.ncbi.nlm.nih.gov/geo/samples/GSM1931nnn/GSM1931006/suppl/GSM1931006_Sample_11.CEL.gz	ftp://ftp.ncbi.nlm.nih.gov/geo/samples/GSM1931nnn/GSM1931007/suppl/GSM1931007_Sample_12.CEL.gz	ftp://ftp.ncbi.nlm.nih.gov/geo/samples/GSM1931nnn/GSM1931008/suppl/GSM1931008_Sample_13.CEL.gz	ftp://ftp.ncbi.nlm.nih.gov/geo/samples/GSM1931nnn/GSM1931009/suppl/GSM1931009_Sample_14.CEL.gz	ftp://ftp.ncbi.nlm.nih.gov/geo/samples/GSM1931nnn/GSM1931010/suppl/GSM1931010_Sample_15.CEL.gz	ftp://ftp.ncbi.nlm.nih.gov/geo/samples/GSM1931nnn/GSM1931011/suppl/GSM1931011_Sample_16.CEL.gz	ftp://ftp.ncbi.nlm.nih.gov/geo/samples/GSM1931nnn/GSM1931012/suppl/GSM1931012_Sample_17.CEL.gz	ftp://ftp.ncbi.nlm.nih.gov/geo/samples/GSM1931nnn/GSM1931013/suppl/GSM1931013_Sample_18.CEL.gz	ftp://ftp.ncbi.nlm.nih.gov/geo/samples/GSM1931nnn/GSM1931014/suppl/GSM1931014_Sample_19.CEL.gz	ftp://ftp.ncbi.nlm.nih.gov/geo/samples/GSM1931nnn/GSM1931015/suppl/GSM1931015_Sample_20.CEL.gz	ftp://ftp.ncbi.nlm.nih.gov/geo/samples/GSM1931nnn/GSM1931016/suppl/GSM1931016_Sample_21.CEL.gz	ftp://ftp.ncbi.nlm.nih.gov/geo/samples/GSM1931nnn/GSM1931017/suppl/GSM1931017_Sample_22.CEL.gz	ftp://ftp.ncbi.nlm.nih.gov/geo/samples/GSM1931nnn/GSM1931018/suppl/GSM1931018_Sample_23.CEL.gz	ftp://ftp.ncbi.nlm.nih.gov/geo/samples/GSM1931nnn/GSM1931019/suppl/GSM1931019_Sample_24.CEL.gz	ftp://ftp.ncbi.nlm.nih.gov/geo/samples/GSM1931nnn/GSM1931020/suppl/GSM1931020_Sample_25.CEL.gz	ftp://ftp.ncbi.nlm.nih.gov/geo/samples/GSM1931nnn/GSM1931021/suppl/GSM1931021_Sample_26.CEL.gz	ftp://ftp.ncbi.nlm.nih.gov/geo/samples/GSM1931nnn/GSM1931022/suppl/GSM1931022_Sample_27.CEL.gz	ftp://ftp.ncbi.nlm.nih.gov/geo/samples/GSM1931nnn/GSM1931023/suppl/GSM1931023_Sample_28.CEL.gz	ftp://ftp.ncbi.nlm.nih.gov/geo/samples/GSM1931nnn/GSM1931024/suppl/GSM1931024_Sample_29.CEL.gz	ftp://ftp.ncbi.nlm.nih.gov/geo/samples/GSM1931nnn/GSM1931025/suppl/GSM1931025_Sample_30.CEL.gz	ftp://ftp.ncbi.nlm.nih.gov/geo/samples/GSM1931nnn/GSM1931026/suppl/GSM1931026_Sample_31.CEL.gz	ftp://ftp.ncbi.nlm.nih.gov/geo/samples/GSM1931nnn/GSM1931027/suppl/GSM1931027_Sample_32.CEL.gz	ftp://ftp.ncbi.nlm.nih.gov/geo/samples/GSM1931nnn/GSM1931028/suppl/GSM1931028_Sample_33.CEL.gz	ftp://ftp.ncbi.nlm.nih.gov/geo/samples/GSM1931nnn/GSM1931029/suppl/GSM1931029_Sample_34.CEL.gz	ftp://ftp.ncbi.nlm.nih.gov/geo/samples/GSM1931nnn/GSM1931030/suppl/GSM1931030_Sample_35.CEL.gz	ftp://ftp.ncbi.nlm.nih.gov/geo/samples/GSM1931nnn/GSM1931031/suppl/GSM1931031_Sample_36.CEL.gz	ftp://ftp.ncbi.nlm.nih.gov/geo/samples/GSM1931nnn/GSM1931032/suppl/GSM1931032_Sample_37.CEL.gz	ftp://ftp.ncbi.nlm.nih.gov/geo/samples/GSM1931nnn/GSM1931033/suppl/GSM1931033_Sample_38.CEL.gz	ftp://ftp.ncbi.nlm.nih.gov/geo/samples/GSM1931nnn/GSM1931034/suppl/GSM1931034_Sample_39.CEL.gz	ftp://ftp.ncbi.nlm.nih.gov/geo/samples/GSM1931nnn/GSM1931035/suppl/GSM1931035_Sample_40.CEL.gz	ftp://ftp.ncbi.nlm.nih.gov/geo/samples/GSM1931nnn/GSM1931036/suppl/GSM1931036_Sample_41.CEL.gz	ftp://ftp.ncbi.nlm.nih.gov/geo/samples/GSM1931nnn/GSM1931037/suppl/GSM1931037_Sample_42.CEL.gz	ftp://ftp.ncbi.nlm.nih.gov/geo/samples/GSM1931nnn/GSM1931038/suppl/GSM1931038_Sample_43.CEL.gz	ftp://ftp.ncbi.nlm.nih.gov/geo/samples/GSM1931nnn/GSM1931039/suppl/GSM1931039_Sample_44.CEL.gz	ftp://ftp.ncbi.nlm.nih.gov/geo/samples/GSM1931nnn/GSM1931040/suppl/GSM1931040_Sample_45.CEL.gz	ftp://ftp.ncbi.nlm.nih.gov/geo/samples/GSM1931nnn/GSM1931041/suppl/GSM1931041_Sample_46.CEL.gz	ftp://ftp.ncbi.nlm.nih.gov/geo/samples/GSM1931nnn/GSM1931042/suppl/GSM1931042_Sample_47.CEL.gz	ftp://ftp.ncbi.nlm.nih.gov/geo/samples/GSM1931nnn/GSM1931043/suppl/GSM1931043_Sample_48.CEL.gz	ftp://ftp.ncbi.nlm.nih.gov/geo/samples/GSM1931nnn/GSM1931044/suppl/GSM1931044_Sample_49.CEL.gz
!Sample_data_row_count	54674	54674	54674	54674	54674	54674	54674	54674	54674	54674	54674	54674	54674	54674	54674	54674	54674	54674	54674	54674	54674	54674	54674	54674	54674	54674	54674	54674	54674	54674	54674	54674	54674	54674	54674	54674	54674	54674	54674	54674	54674	54674	54674	54674	54674	54674	54674	54674	54674
!series_matrix_table_begin
ID_REF	GSM1930996	GSM1930997	GSM1930998	GSM1930999	GSM1931000	GSM1931001	GSM1931002	GSM1931003	GSM1931004	GSM1931005	GSM1931006	GSM1931007	GSM1931008	GSM1931009	GSM1931010	GSM1931011	GSM1931012	GSM1931013	GSM1931014	GSM1931015	GSM1931016	GSM1931017	GSM1931018	GSM1931019	GSM1931020	GSM1931021	GSM1931022	GSM1931023	GSM1931024	GSM1931025	GSM1931026	GSM1931027	GSM1931028	GSM1931029	GSM1931030	GSM1931031	GSM1931032	GSM1931033	GSM1931034	GSM1931035	GSM1931036	GSM1931037	GSM1931038	GSM1931039	GSM1931040	GSM1931041	GSM1931042	GSM1931043	GSM1931044
229538_s_at	5.71371	7.32476	6.87027	4.2783	5.97307	5.55277	4.80253	5.82248	5.18414	4.92114	6.56308	4.32591	4.61693	4.20895	6.38667	5.41614	5.82014	4.46437	7.11633	4.67881	4.65547	5.64073	5.50266	4.27596	4.84239	4.51422	6.16405	4.55084	6.84057	4.31156	4.22034	4.5812	5.18437	4.38293	3.73267	4.20917	4.3828	4.73787	6.45332	4.82745	5.44898	8.22256	4.94734	6.93497	6.28279	6.40817	3.89001	4.99751	4.75076
[truncated: 216 more columns]
