# Supplementary material for: IQGAP3 in clear cell renal cell carcinoma contributes to drug resistance and genome stability
Source: PeerJ. 2022 Oct 18;10:e14201. doi: 10.7717/peerj.14201 (PMC9586079; doi:10.7717/peerj.14201)
Supplement: Supplemental Information 1 [file peerj-10-14201-s001.zip › Supplemental file Raw data-0824/Supplemental file-Raw data for Figure 2D.xlsx]

## Sheet: KIRC RNAseq 
	TCGA-AK-3440-01A-02R-1277-07	TCGA-A3-3365-01A-01R-0864-07	TCGA-DV-5569-01A-01R-1541-07	TCGA-A3-A8CQ-01A-11R-A37O-07	TCGA-B0-5097-01A-01R-1420-07	TCGA-B0-5119-01A-02R-1420-07	TCGA-BP-4345-01A-01R-1289-07	TCGA-AK-3453-01A-02R-1277-07	TCGA-A3-3358-11A-01R-1541-07	TCGA-A3-3306-01A-01R-0864-07	TCGA-B0-4839-01A-01R-1305-07	TCGA-CJ-5678-01A-11R-1541-07	TCGA-CJ-4635-01A-02R-1305-07	TCGA-BP-4975-01A-01R-1334-07	TCGA-B8-A54E-01A-11R-A266-07	TCGA-A3-3376-01A-02R-1420-07	TCGA-BP-4758-01A-01R-1289-07	TCGA-B0-5121-01A-02R-1420-07	TCGA-BP-5180-01A-01R-1426-07	TCGA-DV-5566-01A-01R-1541-07	TCGA-BP-4784-01A-01R-1305-07	TCGA-A3-3331-01A-02R-1325-07	TCGA-CZ-5455-01A-01R-1503-07	TCGA-A3-3383-01A-02R-1325-07	TCGA-CJ-4875-01A-01R-1305-07	TCGA-B0-4811-01A-01R-1503-07	TCGA-B0-4824-01A-01R-1277-07	TCGA-CJ-4871-01A-01R-1305-07	TCGA-B0-5690-01A-11R-1541-07	TCGA-B0-4852-01A-01R-1503-07	TCGA-BP-4995-01A-01R-1334-07	TCGA-BP-4798-01A-01R-1305-07	TCGA-B0-5700-01A-11R-1541-07	TCGA-AK-3456-01A-02R-1325-07	TCGA-CJ-4641-01A-02R-1325-07	TCGA-BP-4335-01A-01R-1289-07	TCGA-B8-4146-01B-11R-1672-07	TCGA-B0-4694-01A-01R-1277-07	TCGA-B0-4836-01A-01R-1305-07	TCGA-BP-4346-01A-01R-1289-07	TCGA-AK-3426-01A-02R-1325-07	TCGA-CJ-5682-01A-11R-1541-07	TCGA-A3-A6NL-01A-11R-A33J-07	TCGA-B2-5633-01B-04R-A277-07	TCGA-CZ-5987-01A-11R-1672-07	TCGA-A3-3382-01A-02R-1325-07	TCGA-CJ-4636-01A-02R-1325-07	TCGA-CW-5583-01A-02R-1541-07	TCGA-B0-4849-01A-01R-1277-07
ENSG00000183856	0.222754	0.370881	1.34691	1.20014	3.1702	1.53131	1.40248	2.41992	0.150761	1.10201	0.477129	0.481952	3.20055	0.940294	0.191202	1.2697	0.906237	0.805415	1.24941	2.68504	0.453913	1.02137	0.993842	0.823172	2.2038	4.46988	1.47799	0.715997	0.752859	1.46105	0.269043	1.91374	0.806066	0.303122	1.61266	1.11445	1.15691	0.615679	2.3321	2.84255	3.51641	0.949242	0.795816	1.25551	2.56452	1.60383	1.97815	0.699058	0.601511
[truncated: 562 more columns]

## Sheet: KIRC clinical raw
Samples	admin.batch_number	admin.disease_code	admin.file_uuid	bcr_patient_barcode	bcr_patient_uuid	day_of_form_completion	days_to_birth	days_to_death	days_to_initial_pathologic_diagnosis	days_to_last_followup	days_to_last_known_alive	eastern_cancer_oncology_group	erythrocyte_sedimentation_rate_result	ethnicity	hemoglobin_result	histological_type.x	karnofsky_performance_score	lactate_dehydrogenase_result	laterality	lymph_node_examined_count	month_of_form_completion	new_tumor_events.new_tumor_event_after_initial_treatment	number_of_lymphnodes_positive	number_pack_years_smoked	other_dx	patient_id	performance_status_scale_timing	person_neoplasm_cancer_status	platelet_qualitative_result	postoperative_rx_tx	primary_lymph_node_presentation_assessment	primary_therapy_outcome_success	serum_calcium_result	stage_event.ann_arbor.b_symptoms	stage_event.pathologic_stage	stage_event.tnm_categories.pathologic_categories.pathologic_M	stage_event.tnm_categories.pathologic_categories.pathologic_N	stage_event.tnm_categories.pathologic_categories.pathologic_T	tissue_prospective_collection_indicator	tissue_retrospective_collection_indicator	tissue_source_site	tobacco_smoking_history	tumor_tissue_site	vital_status.x	white_cell_count_result	year_of_form_completion	year_of_initial_pathologic_diagnosis	year_of_tobacco_smoking_onset	OS.time.x
TCGA-CJ-4916	70.72.0	KIRC	9AE3875A-5FAD-425B-AEE7-DF00DF5CEE4A	TCGA-CJ-4916	4519a839-11ea-4628-b5a7-071833ad16de	8	-25470		0	1373	Not Available	0	Not Available	NOT HISPANIC OR LATINO	Not Available	Kidney Clear Cell Renal Carcinoma	Not Available	Not Available	Right	Not Applicable	2	Not Available	Not Applicable	Not Available	No	4916	Preoperative	TUMOR FREE	Not Available	Not Available	NO		Not Available	Not Applicable	Stage III	M0	NX	T3a	NO	YES	CJ	Not Available	Kidney	Alive	Not Available	2011	2007	Not Available	1373
TCGA-B8-A8YJ	404.35.0	KIRC	5E54A488-31A6-4150-ABDD-A3195A356051	TCGA-B8-A8YJ	04BECCB3-F513-4D60-B57F-A4382E4EEDA3	10	-21994		0	24	Not Available	Not Available	Not Available	Not Evaluated	Normal	Kidney Clear Cell Renal Carcinoma	Not Available	Not Available	Right	Not Applicable	3	NO	Not Applicable	10	No	A8YJ	Not Available	TUMOR FREE	Normal	NO	NO	Complete Remission/Response	Not Available	Not Applicable	Stage I	Not Available	NX	T1b	YES	NO	B8	3	Kidney	Alive	Normal	2014	2013	Not Available	431
TCGA-CJ-5678	90.68.0	KIRC	A863EDDA-EFF8-47C7-96C7-1BEAAD35B98C	TCGA-CJ-5678	822cf6c1-dd65-4814-94b1-0c335208ad9b	22	-22944	574	0		Not Available	0	Not Available	NOT HISPANIC OR LATINO	Normal	Kidney Clear Cell Renal Carcinoma	Not Available	Not Available	Left	1	4	Not Available	0	Not Available	No	5678	Not Available	WITH TUMOR	Normal	Not Available	YES		Not Available	Not Applicable	Stage IV	M1	N0	T2b	NO	YES	CJ	Not Available	Kidney	Dead	Normal	2011	2003	Not Available	574
TCGA-BP-5190	70.72.0	KIRC	D1D099D6-BB9A-4E36-BC22-468C7265F4E6	TCGA-BP-5190	ffb88267-1a97-41c9-ae25-6c6cefaf9dd9	31	-22285		0	1011	Not Available	Not Available	Not Available	NOT HISPANIC OR LATINO	Low	Kidney Clear Cell Renal Carcinoma	Not Available	Not Available	Right	Not Applicable	1	Not Available	Not Applicable	Not Available	No	5190	Not Available	TUMOR FREE	Normal	Not Available	NO		Low	Not Applicable	Stage I	M0	NX	T1a	NO	YES	BP	Not Available	Kidney	Alive	Elevated	2011	2007	Not Available	1011
TCGA-B0-4718	63.79.0	KIRC	86C6039C-923B-4D4C-9FC2-ABB141B00402	TCGA-B0-4718	75801b19-6569-4345-8134-82344a412c21	8	-20910		0	215	Not Available	Not Available	Not Available	NOT HISPANIC OR LATINO	Low	Kidney Clear Cell Renal Carcinoma	Not Available	Not Available	Left	Not Applicable	2	Not Available	Not Applicable	Not Available	No	4718	Not Available	TUMOR FREE	Normal	Not Available	NO		Low	Not Applicable	Stage III	M0	NX	T3a	NO	YES	B0	Unknown	Kidney	Alive	Normal	2011	2010	Not Available	1778
TCGA-CJ-5679	90.68.0	KIRC	849FAA68-3EED-4EAB-A427-7FFEFC6CE6BF	TCGA-CJ-5679	3fa6c93e-e7fe-402c-9526-c81411aa0920	22	-26858	679	0		Not Available	0	Not Available	NOT HISPANIC OR LATINO	Low	Kidney Clear Cell Renal Carcinoma	Not Available	Normal	Left	Not Applicable	4	Not Available	Not Applicable	Not Available	No	5679	Not Available	WITH TUMOR	Normal	Not Available	NO		Not Available	Not Applicable	Stage III	M0	NX	T3b	NO	YES	CJ	Not Available	Kidney	Dead	Normal	2011	2003	Not Available	679
TCGA-BP-4165	64.72.0	KIRC	BB84A373-73CE-4D59-8957-B91C4581D863	TCGA-BP-4165	3c1b6de7-c45f-4d86-be4b-a72ca7ca7cf9	29	-23685		0	2946	Not Available	Not Available	Not Available	Not Available	Low	Kidney Clear Cell Renal Carcinoma	Not Available	Not Available	Right	2	11	Not Available	0	Not Available	No	4165	Not Available	WITH TUMOR	Normal	Not Available	YES		Low	Not Applicable	Stage I	M0	N0	T1b	NO	YES	BP	Not Available	Kidney	Alive	Elevated	2010	2002	Not Available	3037
TCGA-B0-5075	69.68.0	KIRC	639C9C84-B01B-429C-B4C3-9ED4A71174F9	TCGA-B0-5075	46194f7f-af16-42b7-bef6-9c0d1e8f9b0d	9	-28205	637	0		Not Available	Not Available	Not Available	NOT HISPANIC OR LATINO	Normal	Kidney Clear Cell Renal Carcinoma	Not Available	Not Available	Left	Not Applicable	2	Not Available	Not Applicable	Not Available	No	5075	Not Available	TUMOR FREE	Elevated	Not Available	NO		Normal	Not Applicable	Stage III	M0	N0	T3a	NO	YES	B0	Not Available	Kidney	Dead	Normal	2011	2005	Not Available	637
TCGA-BP-4774	64.72.0	KIRC	E63E2223-77C2-47D3-B477-4EA50C6A15DD	TCGA-BP-4774	a50fe35a-c05b-42a4-a1ce-dac49d6e761d	Not Available	-20827		0	1885	1885	Not Available	Not Available	Not Available	Normal	Kidney Clear Cell Renal Carcinoma	Not Available	Not Available	Right	Not Applicable	1	Not Available	Not Applicable	Not Available	No	4774	Not Available	TUMOR FREE	Normal	Not Available	NO		Low	Not Applicable	Stage I	M0	NX	T1a	NO	YES	BP	Not Available	Kidney	Alive	Normal	2011	2005	Not Available	1885
TCGA-B0-5084	69.68.0	KIRC	FC08008C-8005-4546-97C1-59643541ACE2	TCGA-B0-5084	e9f855b3-291b-449d-9758-caa0f99fa76d	9	-12219	222	0		Not Available	Not Available	Not Available	NOT HISPANIC OR LATINO	Normal	Kidney Clear Cell Renal Carcinoma	Not Available	Not Available	Right	01	2	Not Available	01	Not Available	No	5084	Not Available	WITH TUMOR	Elevated	Not Available	YES		Normal	Not Applicable	Stage IV	M1	N1	T3a	NO	YES	B0	Not Available	Kidney	Dead	Normal	2011	2006	Not Available	222
TCGA-B2-3924	50.77.0	KIRC	21BDACD5-1D25-4CEE-B911-8426A8F4E871	TCGA-B2-3924	424e5c99-3693-4b10-bbf0-fc43e851610c	27	-26846		0	195	Not Available	Not Available	Not Available	NOT HISPANIC OR LATINO	Low	Kidney Clear Cell Renal Carcinoma	Not Available	Not Available	Left	Not Applicable	10	Not Available	Not Applicable	Not Available	No	3924	Not Available	TUMOR FREE	Normal	Not Available	NO		Not Available	Not Applicable	Stage I	M0	NX	T1b	YES	NO	B2	Not Available	Kidney	Alive	Normal	2010	2010	Not Available	1092
TCGA-BP-4160	64.72.0	KIRC	1B7B33E4-09CB-4C2F-8D24-BA22E05F0E42	TCGA-BP-4160	844d8b94-59b0-4787-97eb-474e3aa3e022	21	-24720		0	2881	Not Available	Not Available	Not Available	HISPANIC OR LATINO	Low	Kidney Clear Cell Renal Carcinoma	Not Available	Not Available	Left	3	12	Not Available	0	Not Available	Yes	4160	Not Available	TUMOR FREE	Normal	Not Available	YES		Normal	Not Applicable	Stage III	M0	N0	T3a	NO	YES	BP	Not Available	Kidney	Alive	Normal	2010	2002	Not Available	2881
TCGA-BP-5200	70.72.0	KIRC	222B487E-4ABB-424C-8CBA-59D1B0608A64	TCGA-BP-5200	f1ed9155-ea54-4435-8920-0df8ed7febda	31	-16197		0	881	Not Available	Not Available	Not Available	Not Available	Low	Kidney Clear Cell Renal Carcinoma	Not Available	Not Available	Right	Not Applicable	1	Not Available	Not Applicable	Not Available	No	5200	Not Available	TUMOR FREE	Normal	Not Available	NO		Low	Not Applicable	Stage II	M0	NX	T2	NO	YES	BP	Not Available	Kidney	Alive	Elevated	2011	2008	Not Available	1063
TCGA-B0-4814	63.79.0	KIRC	76B3E98F-D996-4C39-AF48-E28A670EF54A	TCGA-B0-4814	420409bb-0889-40a1-80cf-9b5916704f04	8	-21374	168	0		Not Available	Not Available	Not Available	NOT HISPANIC OR LATINO	Low	Kidney Clear Cell Renal Carcinoma	Not Available	Not Available	Right	Not Applicable	2	Not Available	Not Applicable	Not Available	No	4814	Not Available	WITH TUMOR	Normal	Not Available	NO		Low	Not Applicable	Stage IV	M1	N0	T4	NO	YES	B0	Not Available	Kidney	Dead	Elevated	2011	2001	Not Available	168
TCGA-B8-5159	68.74.0	KIRC	D8661989-6AD3-4B1D-AC48-6017E0DC5E6A	TCGA-B8-5159	ab954d5e-a19b-457a-b5b9-172afd6f9abe	16	-22462		0	133	Not Available	Not Available	Not Available	NOT HISPANIC OR LATINO	Normal	Kidney Clear Cell Renal Carcinoma	Not Available	Normal	Right	Not Applicable	11	Not Available	Not Applicable	Not Available	No	5159	Not Available	TUMOR FREE	Normal	Not Available	NO		Normal	Not Applicable	Stage I	M0	N0	T1a	NO	YES	B8	1	Kidney	Alive	Normal	2010	2010	Not Available	722
TCGA-B4-5377	82.75.0	KIRC	E1808554-D918-41DC-AC3B-0EFB49698377	TCGA-B4-5377	d0f908c5-aafd-4b76-a2fb-39b7cc19bcf7	11	-25115		0	291	Not Available	1	Elevated	NOT HISPANIC OR LATINO	Low	Kidney Clear Cell Renal Carcinoma	90	Elevated	Right	Not Applicable	5	Not Available	Not Applicable	Not Available	No	5377	Not Available	TUMOR FREE	Normal	Not Available	NO		Normal	Not Applicable	Stage IV	M1	N0	T3	NO	YES	B4	Unknown	Kidney	Alive	Elevated	2011	2010	Not Available	365
TCGA-BP-4758	64.72.0	KIRC	39903A51-830E-4821-B663-901A3754BCE9	TCGA-BP-4758	44143697-c4b3-4051-9594-d53131c05889	6	-14824		0	2208	Not Available	Not Available	Not Available	Not Available	Low	Kidney Clear Cell Renal Carcinoma	Not Available	Not Available	Right	Not Applicable	1	Not Available	Not Applicable	Not Available	No	4758	Not Available	TUMOR FREE	Normal	Not Available	NO		Low	Not Applicable	Stage I	M0	NX	T1a	NO	YES	BP	Not Available	Kidney	Alive	Elevated	2011	2004	Not Available	2208
TCGA-B0-5400	82.75.0	KIRC	3F2A0061-8AF3-43FF-9E52-7629660E8BC5	TCGA-B0-5400	62f5ceb7-bb0b-4248-850b-cc1cf012f570	31	-21819		0	677	Not Available	Not Available	Not Available	NOT HISPANIC OR LATINO	Low	Kidney Clear Cell Renal Carcinoma	Not Available	Not Available	Right	Not Applicable	3	Not Available	Not Applicable	Not Available	No	5400	Not Available	TUMOR FREE	Elevated	Not Available	NO		Normal	Not Applicable	Stage III	M0	N0	T3b	NO	YES	B0	Unknown	Kidney	Alive	Normal	2011	2008	Not Available	1733
TCGA-AK-3427	32.77.0	KIRC	41FFCB3A-9997-4002-9C6B-2D1723D2F5CE	TCGA-AK-3427	97fee782-9aa3-41c7-8b7b-53c9c69bdabc	9	-24067		0	2566	Not Available	Not Available	Not Available	NOT HISPANIC OR LATINO	Normal	Kidney Clear Cell Renal Carcinoma	Not Available	Not Available	Left	15	3	Not Available	15	Not Available	No	3427	Not Available	TUMOR FREE	Normal	Not Available	YES		Not Available	Not Applicable	Stage I	M0	N0	T1a	NO	YES	AK	1	Kidney	Alive	Normal	2011	2004	Not Available	3583
TCGA-BP-4342	64.72.0	KIRC	99288D9D-92BE-4E3C-BB9F-B39D092DD5CB	TCGA-BP-4342	c0e26587-3191-4396-a20b-da9e7de213f4	10	-29032	2256	0		Not Available	Not Available	Not Available	Not Available	Low	Kidney Clear Cell Renal Carcinoma	Not Available	Not Available	Left	7	1	Not Available	0	Not Available	Yes	4342	Not Available	WITH TUMOR	Low	Not Available	YES		Not Available	Not Applicable	Stage II	M0	N0	T2	NO	YES	BP	Not Available	Kidney	Dead	Normal	2011	2003	Not Available	2256
TCGA-BP-4354	64.72.0	KIRC	8EA49A12-B0FC-477F-926D-E04C875735D7	TCGA-BP-4354	d9208e7b-0b47-43ff-a4e8-d4e591e286c4	16	-14973	1034	0		Not Available	Not Available	Not Available	Not Available	Low	Kidney Clear Cell Renal Carcinoma	Not Available	Normal	Left	21	12	Not Available	1	Not Available	No	4354	Not Available	WITH TUMOR	Normal	Not Available	YES		Normal	Not Applicable	Stage IV	M1	N1	T4	NO	YES	BP	Not Available	Kidney	Dead	Normal	2010	2006	Not Available	1034
TCGA-CZ-5451	82.75.0	KIRC	267CD74C-984A-4785-9F5B-D0292061B107	TCGA-CZ-5451	9cdda9fa-d492-4902-afc1-eb2244e70c1b	10	-27312		0	1668	Not Available	0	Not Available	Not Available	Low	Kidney Clear Cell Renal Carcinoma	Not Available	Not Available	Left	13	3	Not Available	0	Not Available	No	5451	Preoperative	TUMOR FREE	Normal	Not Available	YES		Low	Not Applicable	Stage II	M0	N0	T2	NO	YES	CZ	Unknown	Kidney	Alive	Elevated	2011	2006	Not Available	1929
TCGA-B8-4148	50.77.0	KIRC	62AEE695-8D50-4F1F-8FB5-5E6B5A196351	TCGA-B8-4148	18325fdc-594b-4545-a77d-adb07a32ec73	11	-23062		0	379	Not Available	Not Available	Not Available	NOT HISPANIC OR LATINO	Normal	Kidney Clear Cell Renal Carcinoma	Not Available	Normal	Left	Not Applicable	11	Not Available	Not Applicable	Not Available	No	4148	Not Available	TUMOR FREE	Normal	Not Available	NO		Normal	Not Applicable	Stage I	M0	N0	T1a	NO	YES	B8	1	Kidney	Alive	Normal	2010	2009	Not Available	1520
TCGA-6D-AA2E	387.37.0	KIRC	6FBD8CC0-733B-4810-9BBC-D6FA492A7DDB	TCGA-6D-AA2E	D3B47E53-6F40-4FC8-B5A4-CBE548A770A9	17	-25043		0	135	Not Available	1	Not Available	NOT HISPANIC OR LATINO	Not Available	Kidney Clear Cell Renal Carcinoma	Not Evaluated	Not Available	Right	Not Applicable	3	NO	Not Applicable	Not Available	No	AA2E	Unknown	TUMOR FREE	Not Available	NO	NO		Not Available	Not Applicable	Stage I	MX	NX	T1b	YES	NO	6D	1	Kidney	Alive	Not Available	2014	2013	Not Available	362
TCGA-CZ-5458	82.75.0	KIRC	351193C9-3949-4E02-AF27-9A7B51301D36	TCGA-CZ-5458	c4247ccb-8201-428e-a2e7-b5104f095588	11	-15790		0	1558	Not Available	Not Available	Not Available	Not Available	Low	Kidney Clear Cell Renal Carcinoma	Not Available	Not Available	Right	Not Applicable	3	Not Available	Not Applicable	Not Available	No	5458	Not Available	TUMOR FREE	Normal	Not Available	NO		Low	Not Applicable	Stage III	M0	NX	T3a	NO	YES	CZ	Unknown	Kidney	Alive	Elevated	2011	2006	Not Available	2789
TCGA-MM-A564	274.47.0	KIRC	D147F2E7-E703-414A-9AD6-3E1CD41C7A26	TCGA-MM-A564	620BAEFA-DB8F-4AF9-9101-4B9B252FA73E	14	-24916		0	234	Not Available	Not Available	Not Evaluated	NOT HISPANIC OR LATINO	Elevated	Kidney Clear Cell Renal Carcinoma	Not Available	Not Evaluated	Right	Not Applicable	6	NO	Not Applicable	Not Available	No	A564	Not Available	TUMOR FREE	Normal	NO	NO	Complete Remission/Response	Low	Not Applicable	Stage II	MX	NX	T2a	NO	YES	MM	1	Kidney	Alive	Normal	2013	2012	Not Available	607
TCGA-B0-5077	69.68.0	KIRC	F0382B68-CD20-49AC-8E69-9FA0DD136878	TCGA-B0-5077	03b2ac94-05a3-49a7-b68f-51d045395b07	9	-28405	1317	0		Not Available	Not Available	Not Available	NOT HISPANIC OR LATINO	Normal	Kidney Clear Cell Renal Carcinoma	Not Available	Not Available	Left	Not Applicable	2	Not Available	Not Applicable	Not Available	No	5077	Not Available	TUMOR FREE	Normal	Not Available	NO		Normal	Not Applicable	Stage I	M0	N0	T1a	NO	YES	B0	Not Available	Kidney	Dead	Normal	2011	2005	Not Available	1317
TCGA-B4-5838	105.71.0	KIRC	F7689846-4206-40A6-A298-6DAD18A29DEB	TCGA-B4-5838	70820391-13b4-438f-ba4a-c0804d4c2d76	11	-19242		0	166	Not Available	1	Normal	NOT HISPANIC OR LATINO	Normal	Kidney Clear Cell Renal Carcinoma	80	Not Available	Left	18	5	Not Available	2	Not Available	No	5838	Preoperative	WITH TUMOR	Normal	Not Available	YES		Not Available	Not Applicable	Discrepancy	M0	N1	T3	NO	YES	B4	Unknown	Kidney	Alive	Normal	2011	2010	Not Available	166
TCGA-B0-5117	68.74.0	KIRC	BCF55B79-8A78-4CD6-9F23-ACE9AD6B3D66	TCGA-B0-5117	ae55b2d3-62a1-419e-9f9a-5ddfac356db4	7	-14612		0	0	Not Available	Not Available	Not Available	NOT HISPANIC OR LATINO	Normal	Kidney Clear Cell Renal Carcinoma	Not Available	Not Available	Right	Not Applicable	2	Not Available	Not Applicable	Not Available	No	5117	Not Available	TUMOR FREE	Normal	Not Available	NO		Normal	Not Applicable	Stage I	M0	NX	T1b	NO	YES	B0	Unknown	Kidney	Alive	Normal	2011	2010	Not Available	1608
TCGA-B8-A54G	274.47.0	KIRC	2D2D35A1-7A72-4D21-A5DE-4E1293C88198	TCGA-B8-A54G	EA456A1F-6E2C-4B34-AD24-CCD614BD57C9	27	-18612		0	53	Not Available	Not Available	Not Available	NOT HISPANIC OR LATINO	Not Available	Kidney Clear Cell Renal Carcinoma	Not Available	Not Available	Right	Not Applicable	2	NO	Not Applicable	7	No	A54G	Not Available	TUMOR FREE	Not Available	NO	NO	Complete Remission/Response	Not Available	Not Applicable	Stage I	MX	NX	T1a	YES	NO	B8	3	Kidney	Alive	Not Available	2013	2012	Not Available	53
TCGA-AK-3430	50.77.0	KIRC	97C75092-2462-4A3A-A5E3-51FFF4A738E2	TCGA-AK-3430	503a9c0b-64b8-41b9-a44f-9cbff9cefbad	11	-22612	480	0		Not Available	Not Available	Not Available	NOT HISPANIC OR LATINO	Low	Kidney Clear Cell Renal Carcinoma	0	Not Available	Left	8	11	Not Available	3	Not Available	No	3430	Not Available		Elevated	Not Available	YES		Not Available	Not Applicable	Stage III	M0	N1	T3b	NO	YES	AK	Not Available	Kidney	Dead	Low	2010	2004	Not Available	480
TCGA-B0-4701	63.79.0	KIRC	73A9CB34-4CAE-4FC6-AD55-007E27C0D40E	TCGA-B0-4701	6a7a0f51-336a-445d-8a05-8b8811894037	8	-24232	238	0		Not Available	Not Available	Not Available	NOT HISPANIC OR LATINO	Normal	Kidney Clear Cell Renal Carcinoma	Not Available	Not Available	Left	01	2	Not Available	00	Not Available	No	4701	Not Available	WITH TUMOR	Normal	Not Available	YES		Normal	Not Applicable	Stage IV	M1	N0	T3a	NO	YES	B0	Not Available	Kidney	Dead	Normal	2011	2005	Not Available	238
TCGA-BP-4962	69.68.0	KIRC	84F00E13-D426-4A00-A870-A6C86736EEDC	TCGA-BP-4962	b3a9b0be-2ccb-4e55-b72c-3f218ca46a3e	14	-21255		0	1785	Not Available	Not Available	Not Available	Not Available	Low	Kidney Clear Cell Renal Carcinoma	Not Available	Not Available	Left	Not Applicable	1	Not Available	Not Applicable	Not Available	No	4962	Not Available	TUMOR FREE	Normal	Not Available	NO		Low	Not Applicable	Stage II	M0	NX	T2	NO	YES	BP	Not Available	Kidney	Alive	Elevated	2011	2005	Not Available	1785
TCGA-BP-4963	69.68.0	KIRC	B3DF16C4-00EE-4759-BC53-0BA65CEFD586	TCGA-BP-4963	c129b63f-90cb-40dc-beed-757634004821	12	-23373		0	1834	Not Available	Not Available	Not Available	NOT HISPANIC OR LATINO	Low	Kidney Clear Cell Renal Carcinoma	Not Available	Not Available	Left	Not Applicable	1	Not Available	Not Applicable	Not Available	No	4963	Not Available	TUMOR FREE	Normal	Not Available	NO		Low	Not Applicable	Stage I	M0	NX	T1b	NO	YES	BP	Not Available	Kidney	Alive	Elevated	2011	2005	Not Available	1834
TCGA-BP-4162	50.77.0	KIRC	9860C2AD-882A-4CD2-9C2A-34D03C82E5A1	TCGA-BP-4162	0242658f-a698-4e68-b6e3-2f4aa076763e	29	-23966		0	3074	Not Available	Not Available	Not Available	Not Available	Low	Kidney Clear Cell Renal Carcinoma	Not Available	Not Available	Right	3	11	Not Available	0	Not Available	No	4162	Not Available	TUMOR FREE	Normal	Not Available	YES		Low	Not Applicable	Stage I	M0	N0	T1b	NO	YES	BP	Not Available	Kidney	Alive	Elevated	2010	2002	Not Available	3074
TCGA-CJ-4900	69.68.0	KIRC	2CCDB9F3-DCB7-4AF9-A1C7-26B3800981D4	TCGA-CJ-4900	33cd8b05-2b9b-40dd-97a2-40d02e27ee90	24	-25508	1714	0		Not Available	0	Not Available	NOT HISPANIC OR LATINO	Low	Kidney Clear Cell Renal Carcinoma	Not Available	Normal	Left	14	1	Not Available	1	Not Available	No	4900	Not Available	WITH TUMOR	Elevated	Not Available	YES		Elevated	Not Applicable	Stage IV	M1	N1	T4	NO	YES	CJ	Not Available	Kidney	Dead	Elevated	2011	2006	Not Available	1714
TCGA-CW-5580	105.71.0	KIRC	FA611178-5F45-45ED-A930-02076D0CA3AE	TCGA-CW-5580	88fc4bc4-32cf-4d92-8c29-20d920b8f719	1	-26696	1964	0		Not Available	1	Not Available	NOT HISPANIC OR LATINO	Not Available	Kidney Clear Cell Renal Carcinoma	Not Available	Not Available	Right	Not Applicable	3	Not Available	Not Applicable	Not Available	No	5580	Preoperative		Not Available	Not Available	NO		Not Available	Not Applicable	Stage IV	M1	NX	T3a	Not Available	Not Available	CW	Not Available	Kidney	Dead	Not Available	2011	2003	Not Available	1964
TCGA-B0-4813	63.79.0	KIRC	F5C9CD91-7893-48B8-9DAF-4ED99DC455C5	TCGA-B0-4813	8942ebfa-946a-41a7-8b4c-ce45a2096c81	8	-25018	18	0	18	18	Not Available	Not Available	NOT HISPANIC OR LATINO	Low	Kidney Clear Cell Renal Carcinoma	Not Available	Not Available	Right	Not Applicable	2	Not Available	Not Applicable	Not Available	No	4813	Not Available	TUMOR FREE	Low	Not Available	NO		Normal	Not Applicable	Stage III	M0	NX	T3b	NO	YES	B0	Not Available	Kidney	Dead	Normal	2011	2001	Not Available	18
TCGA-BP-4803	65.72.0	KIRC	1D01C119-5268-4303-91FD-36B60561BF2C	TCGA-BP-4803	382291d3-6f93-4150-ae13-3d5951a39333	9	-28934		0	204	Not Available	Not Available	Not Available	Not Available	Low	Kidney Clear Cell Renal Carcinoma	Not Available	Not Available	Right	Not Applicable	5	Not Available	Not Applicable	Not Available	No	4803	Not Available	TUMOR FREE	Normal	Not Available	NO		Low	Not Applicable	Stage III	M0	NX	T3a	NO	YES	BP	Not Available	Kidney	Alive	Elevated	2011	2008	Not Available	204
TCGA-AK-3443	32.77.0	KIRC	7D993EA8-1850-49A7-9141-8CB3B28D2EA8	TCGA-AK-3443	d7155ce6-e6b2-4c1f-8233-85f0d63e8e11	16	-16578		0	1423	Not Available	Not Available	Not Available	NOT HISPANIC OR LATINO	Not Available	Kidney Clear Cell Renal Carcinoma	Not Available	Not Available	Right	7	6	Not Available	0	Not Available	No	3443	Not Available	TUMOR FREE	Not Available	Not Available	YES		Normal	Not Applicable	Stage II	M0	N0	T2	NO	YES	AK	Not Available	Kidney	Alive	Not Available	2010	2006	Not Available	1423
TCGA-B0-5109	68.74.0	KIRC	DD6C66BF-DC15-4E03-8A83-6985E38CB5FF	TCGA-B0-5109	b7143068-4afd-47ed-9e08-1894f886c503	7	-25428	587	0		Not Available	Not Available	Not Available	NOT HISPANIC OR LATINO	Low	Kidney Clear Cell Renal Carcinoma	Not Available	Not Available	Left	1	2	Not Available	1	Not Available	No	5109	Not Available	WITH TUMOR	Elevated	Not Available	YES		Normal	Not Applicable	Stage III	M0	N1	T3b	NO	YES	B0	Not Available	Kidney	Dead	Elevated	2011	2009	Not Available	587
TCGA-A3-3307	32.77.0	KIRC	61BA85DD-1D05-49AB-8A45-8DC2E2191C05	TCGA-A3-3307	7ac1d6c6-9ade-49af-8794-10b5b96b2b05	13	-24315		0	1436	Not Available	Not Available	Not Available	Not Available	Not Available	Kidney Clear Cell Renal Carcinoma	Not Available	Not Available	Right	4	4	Not Available	Not Available	Not Available	Yes	3307	Not Available	WITH TUMOR	Not Available	Not Available	YES		Not Available	Not Applicable	Stage III	M0	N0	T3b	NO	YES	A3	Not Available	Kidney	Alive	Not Available	2010	2005	Not Available	1436
TCGA-B0-5100	68.74.0	KIRC	9926DDE5-27EC-4C06-B05A-559CE540107B	TCGA-B0-5100	9ceefc7e-fba9-47eb-a0ca-2bc1fccb5490	7	-26478	1913	0		Not Available	Not Available	Not Available	NOT HISPANIC OR LATINO	Low	Kidney Clear Cell Renal Carcinoma	Not Available	Not Available	Right	Not Applicable	2	Not Available	Not Applicable	Not Available	No	5100	Not Available	WITH TUMOR	Normal	Not Available	NO		Not Available	Not Applicable	Stage III	M0	NX	T3a	NO	YES	B0	Not Available	Kidney	Dead	Normal	2011	1998	Not Available	1913
TCGA-BP-4161	50.77.0	KIRC	E9E17E98-C088-4A6B-A08A-5260D288C55E	TCGA-BP-4161	d9f1bb02-4cb0-4f7c-8f34-ff5f301c6b2c	29	-27119		0	2746	Not Available	Not Available	Not Available	Not Available	Low	Kidney Clear Cell Renal Carcinoma	Not Available	Not Available	Right	Not Applicable	11	Not Available	Not Applicable	Not Available	No	4161	Not Available	WITH TUMOR	Normal	Not Available	NO		Low	Not Applicable	Stage I	M0	NX	T1b	NO	YES	BP	Not Available	Kidney	Alive	Elevated	2010	2002	Not Available	2746
TCGA-BP-5010	68.74.0	KIRC	12FD3F7E-E7A7-48BD-AD4B-82319C87E937	TCGA-BP-5010	9f5c0a43-d222-484a-9249-d288387dd7a1	14	-23130	878	0		Not Available	Not Available	Not Available	NOT HISPANIC OR LATINO	Low	Kidney Clear Cell Renal Carcinoma	Not Available	Not Available	Right	15	1	Not Available	0	Not Available	No	5010	Not Available	TUMOR FREE	Normal	Not Available	YES		Low	Not Applicable	Stage III	M0	N0	T3a	NO	YES	BP	Not Available	Kidney	Dead	Low	2011	2007	Not Available	878
TCGA-BP-5168	68.74.0	KIRC	E25E1BDC-B9AA-4938-BA98-55A47A719DB2	TCGA-BP-5168	781acafa-a58b-4180-bbca-c5b675d51b17	21	-27692	1463	0		Not Available	Not Available	Not Available	Not Available	Low	Kidney Clear Cell Renal Carcinoma	Not Available	Elevated	Right	Not Applicable	1	Not Available	Not Applicable	Not Available	Yes	5168	Not Available	TUMOR FREE	Normal	Not Available	NO		Low	Not Applicable	Stage I	M0	NX	T1a	NO	YES	BP	Not Available	Kidney	Dead	Elevated	2011	2002	Not Available	1463
TCGA-A3-3323	32.77.0	KIRC	3BACDB13-629C-43BB-A13B-93D9FB945754	TCGA-A3-3323	e4da964a-31da-4b81-b6ee-2c6dcee703ea	20	-19456		0	1106	Not Available	Not Available	Not Available	Not Available	Not Available	Kidney Clear Cell Renal Carcinoma	Not Available	Not Available	Right	Not Applicable	4	Not Available	Not Applicable	Not Available	No	3323	Not Available	TUMOR FREE	Not Available	Not Available	NO		Not Available	Not Applicable	Stage I	M0	NX	T1b	NO	YES	A3	Not Available	Kidney	Alive	Not Available	2010	2006	Not Available	1106
TCGA-CJ-5677	90.68.0	KIRC	DB0C3B61-B96E-4688-9888-6CFC14B39CA3	TCGA-CJ-5677	d2664fde-ce3b-45e6-9a23-4a07980f7bac	22	-19849	782	0		Not Available	1	Not Available	NOT HISPANIC OR LATINO	Low	Kidney Clear Cell Renal Carcinoma	Not Available	Normal	Right	Not Applicable	4	Not Available	Not Applicable	Not Available	No	5677	Not Available	WITH TUMOR	Normal	Not Available	NO		Normal	Not Applicable	Stage IV	M1	NX	T3a	NO	YES	CJ	Not Available	Kidney	Dead	Normal	2011	2004	Not Available	782
TCGA-A3-3335	32.77.0	KIRC	E7CEB30D-0FAD-46CA-BB5D-A001DEC979BC	TCGA-A3-3335	c04c5ac6-5b44-4e47-bf52-e4d92d76eea5	23	-15250		0	665	Not Available	Not Available	Not Available	NOT HISPANIC OR LATINO	Not Available	Kidney Clear Cell Renal Carcinoma	Not Available	Not Available	Right	Not Applicable	8	Not Available	Not Applicable	Not Available	No	3335	Not Available	TUMOR FREE	Not Available	Not Available	NO		Not Available	Not Applicable	Stage II	M0	N0	T2a	NO	YES	A3	Not Available	Kidney	Alive	Not Available	2010	2006	Not Available	1886
TCGA-B2-5633	90.68.0	KIRC	F2924EC7-02C8-42C1-98AE-47B4918541F4	TCGA-B2-5633	7d35b1e4-8dcf-4caa-adce-e4b72a2a10ca	21	-20493		0	214	Not Available	Not Available	Not Available	NOT HISPANIC OR LATINO	Normal	Kidney Clear Cell Renal Carcinoma	Not Available	Not Available	Right	Not Applicable	3	Not Available	Not Applicable	Not Available	No	5633	Not Available	TUMOR FREE	Low	Not Available	NO		Not Available	Not Applicable	Stage I	M0	N0	T1b	YES	NO	B2	Not Available	Kidney	Alive	Not Available	2011	2010	Not Available	963
TCGA-BP-4326	64.72.0	KIRC	F7AEA1DF-38C8-4075-B1CD-F32E4AD7853B	TCGA-BP-4326	7664c241-b369-4d76-9cd1-7f2bdc1d267f	23	-19376		0	1625	Not Available	Not Available	Not Available	Not Available	Low	Kidney Clear Cell Renal Carcinoma	Not Available	Not Available	Left	3	12	Not Available	0	Not Available	No	4326	Not Available	TUMOR FREE	Elevated	Not Available	YES		Low	Not Applicable	Stage I	M0	N0	T1b	NO	YES	BP	Not Available	Kidney	Discrepancy	Elevated	2010	2002	Not Available	1625
TCGA-T7-A92I	387.37.0	KIRC	33F82509-D0F6-4B87-85AD-A8490E8C62E8	TCGA-T7-A92I	DF1E2E79-0126-4F3A-85E3-36F59BE04622	30	-17331		0	-2	Not Available	0	Not Evaluated	NOT HISPANIC OR LATINO	Normal	Kidney Clear Cell Renal Carcinoma	100	Not Evaluated	Right	Not Applicable	12	NO	Not Applicable	26	No	A92I	Other	TUMOR FREE	Normal	NO	NO	Complete Remission/Response	Low	Not Applicable	Stage I	MX	NX	T1a	YES	NO	T7	2	Kidney	Alive	Elevated	2014	2013	1987	356
TCGA-BP-4159	64.72.0	KIRC	3340E1B7-2DB2-4E27-9088-8E19D9D032D7	TCGA-BP-4159	f8804530-3c83-4787-9467-b18a1c73f610	21	-25677	2601	0		Not Available	Not Available	Not Available	Not Available	Normal	Kidney Clear Cell Renal Carcinoma	Not Available	Not Available	Right	Not Available	12	Not Available	0	Not Available	No	4159	Not Available	WITH TUMOR	Normal	Not Available	YES		Low	Not Applicable	Stage I	M0	N0	T1b	NO	YES	BP	Not Available	Kidney	Dead	Elevated	2010	2002	Not Available	2601
TCGA-A3-3385	68.74.0	KIRC	D5F0DC81-CCF5-4886-8088-1431A4B0CB43	TCGA-A3-3385	4c44f4a4-1529-4897-9f69-c8e6c705f905	31	-17114		0	726	Not Available	Not Available	Not Available	NOT HISPANIC OR LATINO	Not Available	Kidney Clear Cell Renal Carcinoma	Not Available	Not Available	Left	Not Applicable	1	Not Available	Not Applicable	Not Available	No	3385	Not Available	TUMOR FREE	Not Available	Not Available	NO		Not Available	Not Applicable	Stage I	M0	N0	T1a	NO	YES	A3	Not Available	Kidney	Alive	Not Available	2011	2007	Not Available	1993
TCGA-B8-4153	105.71.0	KIRC	B85A0799-1B88-4C02-8264-19F56A58B745	TCGA-B8-4153	a22d5ba2-5f11-49e9-911a-ec03b785fae5	1	-27031		0	405	Not Available	Not Available	Not Available	NOT HISPANIC OR LATINO	Low	Kidney Clear Cell Renal Carcinoma	Not Available	Normal	Left	Not Applicable	6	Not Available	Not Applicable	Not Available	No	4153	Not Available	WITH TUMOR	Normal	Not Available	NO		Not Available	Not Applicable	Stage III	M0	NX	T3a	YES	NO	B8	1	Kidney	Alive	Normal	2011	2010	Not Available	762
TCGA-A3-3319	32.77.0	KIRC	DCDBF019-090B-434A-9A24-BABB6DEAF745	TCGA-A3-3319	22b6724c-a59f-4796-8166-992253e8caf1	16	-25699		0	1130	Not Available	Not Available	Not Available	Not Available	Not Available	Kidney Clear Cell Renal Carcinoma	Not Available	Not Available	Left	Not Applicable	4	Not Available	Not Applicable	Not Available	No	3319	Not Available	TUMOR FREE	Not Available	Not Available	NO		Not Available	Not Applicable	Stage I	M0	NX	T1b	NO	YES	A3	Not Available	Kidney	Alive	Not Available	2010	2006	Not Available	1130
TCGA-B2-5639	90.68.0	KIRC	4494D745-57F6-457A-A099-77CD0B85856A	TCGA-B2-5639	73cb1350-7590-4f79-bb86-3f395466652e	21	-17045		0	248	Not Available	Not Available	Not Available	NOT HISPANIC OR LATINO	Normal	Kidney Clear Cell Renal Carcinoma	70	Not Available	Left	Not Applicable	3	Not Available	Not Applicable	Not Available	No	5639	Not Available	WITH TUMOR	Normal	Not Available	NO		Not Available	Not Applicable	Stage IV	M1	NX	T3	YES	NO	B2	Not Available	Kidney	Alive	Normal	2011	2010	Not Available	1003
TCGA-BP-4974	69.68.0	KIRC	04DB941C-CF7E-4F51-AC11-939BCD04EB0C	TCGA-BP-4974	d6625c4d-cd1c-4c62-8100-e8b2a49ce3ad	19	-21310	211	0		Not Available	Not Available	Not Available	Not Available	Low	Kidney Clear Cell Renal Carcinoma	Not Available	Not Available	Right	7	1	Not Available	0	Not Available	No	4974	Not Available	WITH TUMOR	Normal	Not Available	YES		Low	Not Applicable	Stage IV	M1	N0	T3a	NO	YES	BP	Not Available	Kidney	Dead	Elevated	2011	2006	Not Available	211
TCGA-BP-4355	64.72.0	KIRC	6E38F2F3-5E85-457C-8336-39730E034117	TCGA-BP-4355	eeacbbdc-68c9-4dce-8999-e1dbcb86c14a	6	-21642	953	0		Not Available	Not Available	Not Available	Not Available	Low	Kidney Clear Cell Renal Carcinoma	Not Available	Not Available	Left	Not Applicable	1	Not Available	Not Applicable	Not Available	No	4355	Not Available		Normal	Not Available	NO		Low	Not Applicable	Stage III	M0	NX	T3a	NO	YES	BP	Not Available	Kidney	Dead	Elevated	2011	2008	Not Available	953
TCGA-A3-3324	32.77.0	KIRC	2AEE1CCA-4A22-4296-A285-0A1C0EB0BAC4	TCGA-A3-3324	4fca10bd-988a-47f9-8ed5-037c0d59d70c	20	-18843		0	1186	Not Available	Not Available	Not Available	Not Available	Not Available	Kidney Clear Cell Renal Carcinoma	Not Available	Not Available	Right	Not Applicable	4	Not Available	Not Applicable	Not Available	No	3324	Not Available	TUMOR FREE	Not Available	Not Available	NO		Not Available	Not Applicable	Stage I	M0	NX	T1b	NO	YES	A3	Not Available	Kidney	Alive	Not Available	2010	2006	Not Available	1186
TCGA-B0-5691	90.68.0	KIRC	8E6F459A-48F5-49B2-A3A7-224CAE4EA81D	TCGA-B0-5691	31a0dd95-8199-4d25-b40d-4b353644af46	4	-24120		0	2781	Not Available	Not Available	Not Available	NOT HISPANIC OR LATINO	Low	Kidney Clear Cell Renal Carcinoma	Not Available	Not Available	Left	Not Applicable	4	Not Available	Not Applicable	Not Available	Yes	5691	Not Available	TUMOR FREE	Normal	Not Available	NO		Low	Not Applicable	Stage I	M0	N0	T1a	NO	YES	B0	Not Available	Kidney	Alive	Normal	2011	2002	Not Available	3431
TCGA-CJ-4884	65.72.0	KIRC	DAE46504-7A5B-4AE1-A2CB-24683BCB0340	TCGA-CJ-4884	4fd166d4-0b77-4815-ae6a-2165522f8251	21	-26475		0	994	Not Available	0	Not Available	NOT HISPANIC OR LATINO	Normal	Kidney Clear Cell Renal Carcinoma	Not Available	Not Available	Right	Not Applicable	1	Not Available	Not Applicable	Not Available	No	4884	Preoperative	TUMOR FREE	Normal	Not Available	NO		Not Available	Not Applicable	Stage III	M0	NX	T3a	NO	YES	CJ	Not Available	Kidney	Alive	Normal	2011	2005	Not Available	1759
TCGA-B0-5712	105.71.0	KIRC	DF076FBB-723B-4F25-AC3C-10B63302C5D9	TCGA-B0-5712	514af471-31d2-43fa-88dc-8639a5e97181	26	-24988		0	2438	Not Available	Not Available	Not Available	NOT HISPANIC OR LATINO	Low	Kidney Clear Cell Renal Carcinoma	Not Available	Not Available	Left	Not Applicable	4	Not Available	Not Applicable	Not Available	No	5712	Not Available		Normal	Not Available	Not Available		Normal	Not Applicable	Stage IV	M1	N0	T2	NO	YES	B0	Not Available	Kidney	Alive	Normal	2011	2004	Not Available	2722
TCGA-B0-5713	105.71.0	KIRC	AE33AC1C-8A00-4E3C-820D-1FB995A03971	TCGA-B0-5713	c91a4cc3-aaa9-4bc9-b157-e46551d334c8	27	-27644		0	1865	Not Available	Not Available	Not Available	NOT HISPANIC OR LATINO	Normal	Kidney Clear Cell Renal Carcinoma	Not Available	Not Available	Left	Not Applicable	4	Not Available	Not Applicable	Not Available	No	5713	Not Available	TUMOR FREE	Normal	Not Available	NO		Normal	Not Applicable	Stage III	M0	N0	T3b	NO	YES	B0	Unknown	Kidney	Alive	Normal	2011	2006	Not Available	2782
TCGA-BP-4765	64.72.0	KIRC	37B7144F-DCAA-45FB-ABE4-9A694E7DC83E	TCGA-BP-4765	6dc3788e-570f-4f39-9951-dcc7ad51e1f2	12	-15814		0	2184	Not Available	Not Available	Not Available	Not Available	Normal	Kidney Clear Cell Renal Carcinoma	Not Available	Not Available	Right	Not Applicable	1	Not Available	Not Applicable	Not Available	No	4765	Not Available	TUMOR FREE	Normal	Not Available	NO		Low	Not Applicable	Stage I	M0	NX	T1a	NO	YES	BP	Not Available	Kidney	Alive	Elevated	2011	2004	Not Available	2184
TCGA-AK-3458	82.75.0	KIRC	EC350189-72CB-487E-95EC-57D726530186	TCGA-AK-3458	d7cf4fc0-6357-4973-af4c-b456f430478a	9	-17557		0	1168	Not Available	Not Available	Not Available	NOT HISPANIC OR LATINO	Normal	Kidney Clear Cell Renal Carcinoma	Not Available	Not Available	Right	Not Applicable	2	Not Available	Not Applicable	Not Available	No	3458	Not Available	TUMOR FREE	Normal	Not Available	NO		Normal	Not Applicable	Stage I	M0	NX	T1b	NO	YES	AK	Not Available	Kidney	Alive	Normal	2011	2007	Not Available	1168
TCGA-B4-5378	82.75.0	KIRC	E3055773-69BF-4ED9-ADC7-49BADAB56F1D	TCGA-B4-5378	551e8a06-382f-4cc3-b6b4-6ad61181f1f7	11	-22980		0	175	Not Available	1	Normal	NOT HISPANIC OR LATINO	Low	Kidney Clear Cell Renal Carcinoma	90	Normal	Right	Not Applicable	5	Not Available	Not Applicable	Not Available	No	5378	Not Available	TUMOR FREE	Normal	Not Available	NO		Normal	Not Applicable	Stage I	M0	N0	T1	NO	YES	B4	Unknown	Kidney	Alive	Elevated	2011	2010	Not Available	175
TCGA-B4-5835	105.71.0	KIRC	65EDBEAE-AFAD-4734-8F17-053228E035ED	TCGA-B4-5835	1bc2ad71-fb9d-4012-bfe7-c39e215a51eb	11	-23408		0	16	Not Available	0	Normal	NOT HISPANIC OR LATINO	Normal	Kidney Clear Cell Renal Carcinoma	100	Not Available	Left	7	5	Not Available	0	Not Available	No	5835	Preoperative	TUMOR FREE	Normal	Not Available	YES		Not Available	Not Applicable	Stage I	M0	N0	T1	NO	YES	B4	Unknown	Kidney	Alive	Normal	2011	2010	Not Available	16
TCGA-B0-5703	90.68.0	KIRC	F5120146-0088-44CB-9F35-02D014E03E5D	TCGA-B0-5703	576ea0ef-3abb-479d-adb7-ba646cee344e	11	-26897		0	263	Not Available	Not Available	Not Available	NOT HISPANIC OR LATINO	Normal	Kidney Clear Cell Renal Carcinoma	Not Available	Not Available	Left	Not Applicable	4	Not Available	Not Applicable	Not Available	No	5703	Not Available	TUMOR FREE	Low	Not Available	NO		Low	Not Applicable	Stage I	M0	N0	T1b	NO	YES	B0	Unknown	Kidney	Alive	Normal	2011	2009	Not Available	2246
TCGA-A3-3316	32.77.0	KIRC	5D215B1A-AE0C-4716-8356-300E6C55EC79	TCGA-A3-3316	12c4c4f1-5880-4bf9-9945-80bf45415de6	14	-20931		0	1493	Not Available	Not Available	Not Available	Not Available	Not Available	Kidney Clear Cell Renal Carcinoma	Not Available	Not Available	Left	Not Applicable	4	Not Available	Not Applicable	Not Available	No	3316	Not Available	TUMOR FREE	Not Available	Not Available	NO		Not Available	Not Applicable	Stage II	M0	NX	T2	NO	YES	A3	Not Available	Kidney	Alive	Not Available	2010	2005	Not Available	1493
TCGA-CJ-4912	70.72.0	KIRC	FB6644B1-4334-48BF-815E-29F551317FCF	TCGA-CJ-4912	a8db1341-a7fc-4306-91ad-5caaca5c8a6e	3	-22623		0	1657	Not Available	0	Not Available	HISPANIC OR LATINO	Not Available	Kidney Clear Cell Renal Carcinoma	Not Available	Not Available	Left	Not Applicable	2	Not Available	Not Applicable	Not Available	No	4912	Preoperative	TUMOR FREE	Not Available	Not Available	NO		Not Available	Not Applicable	Stage II	M0	NX	T2	NO	YES	CJ	Not Available	Kidney	Alive	Not Available	2011	2006	Not Available	1657
TCGA-B0-5097	68.74.0	KIRC	010CDFB6-2D0C-4B1D-B922-E97E15EA14B4	TCGA-B0-5097	03ae8fdb-8a9c-401d-b8e3-b5ea57bad182	7	-21852		0	151	Not Available	Not Available	Not Available	NOT HISPANIC OR LATINO	Normal	Kidney Clear Cell Renal Carcinoma	Not Available	Not Available	Right	2	2	Not Available	Not Available	Not Available	No	5097	Not Available	TUMOR FREE	Normal	Not Available	YES		Low	Not Applicable	Stage III	M0	N0	T3b	NO	YES	B0	Not Available	Kidney	Alive	Normal	2011	2010	Not Available	665
TCGA-B8-4151	50.77.0	KIRC	809A8398-AD0B-4F6A-B23B-0B180C93ADA4	TCGA-B8-4151	b428463a-75d5-4663-a53b-ec2993795cc0	15	-18760		0	280	Not Available	Not Available	Not Available	HISPANIC OR LATINO	Normal	Kidney Clear Cell Renal Carcinoma	Not Available	Normal	Right	Not Applicable	11	Not Available	Not Applicable	Not Available	No	4151	Not Available	TUMOR FREE	Normal	Not Available	NO		Normal	Not Applicable	Stage III	M0	N0	T3a	NO	YES	B8	1	Kidney	Alive	Normal	2010	2009	Not Available	1299
TCGA-DV-5569	90.68.0	KIRC	3C71C771-C31B-42F2-9104-DB6E8A821980	TCGA-DV-5569	fc052a9d-0134-46ce-af98-4703b61d63c4	28	-10698		0	355	Not Available	0	Not Available	NOT HISPANIC OR LATINO	Low	Kidney Clear Cell Renal Carcinoma	100	Elevated	Right	Not Applicable	3	Not Available	Not Applicable	Not Available	Yes	5569	Preoperative	TUMOR FREE	Normal	Not Available	NO		Low	Not Applicable	Stage I	M0	NX	T1a	NO	YES	DV	Not Available	Kidney	Alive	Elevated	2011	2009	Not Available	355
TCGA-BP-5184	70.72.0	KIRC	5A2A5718-58EA-422B-A2AF-F42734936261	TCGA-BP-5184	3128d9bf-71fd-4edb-8d07-98f53ef0432e	31	-19746		0	1133	Not Available	Not Available	Not Available	Not Available	Low	Kidney Clear Cell Renal Carcinoma	Not Available	Not Available	Left	Not Applicable	1	Not Available	Not Applicable	Not Available	No	5184	Not Available	TUMOR FREE	Normal	Not Available	NO		Low	Not Applicable	Stage I	M0	NX	T1a	NO	YES	BP	Not Available	Kidney	Alive	Elevated	2011	2007	Not Available	1133
TCGA-CJ-4889	65.72.0	KIRC	68B33C61-847B-4695-9D94-5B002B839C7C	TCGA-CJ-4889	f964511a-09ed-4a56-a477-0ab1cf067275	24	-23051		0	1946	Not Available	0	Not Available	HISPANIC OR LATINO	Normal	Kidney Clear Cell Renal Carcinoma	Not Available	Not Available	Left	1	1	Not Available	0	Not Available	No	4889	Preoperative	TUMOR FREE	Normal	Not Available	YES		Not Available	Not Applicable	Stage I	M0	NX	T1a	NO	YES	CJ	Not Available	Kidney	Alive	Normal	2011	2005	Not Available	1946
TCGA-A3-3308	32.77.0	KIRC	676B16DB-D642-4E04-A9D8-4F8164B253D0	TCGA-A3-3308	3cbca837-f5a7-4a87-8f02-c59eac232d5a	12	-28287		0	16	Not Available	Not Available	Not Available	Not Available	Normal	Kidney Clear Cell Renal Carcinoma	Not Available	Not Available	Right	Not Applicable	4	Not Available	Not Applicable	Not Available	No	3308	Not Available	TUMOR FREE	Normal	Not Available	NO		Normal	Not Applicable	Stage III	M0	N0	T3b	NO	YES	A3	Not Available	Kidney	Alive	Normal	2010	2006	Not Available	16
TCGA-AK-3456	50.77.0	KIRC	6CB0989E-831A-4129-945F-56AC9010A9CF	TCGA-AK-3456	52e9daf0-288b-4220-bd44-0b6147fd951c	12	-17821		0	47	Not Available	Not Available	Not Available	NOT HISPANIC OR LATINO	Low	Kidney Clear Cell Renal Carcinoma	Not Available	Not Available	Right	1	11	Not Available	0	Not Available	No	3456	Not Available		Normal	Not Available	YES		Normal	Not Applicable	Stage II	M0	N0	T2	NO	YES	AK	Not Available	Kidney	Alive	Normal	2010	2007	Not Available	1143
TCGA-B0-4945	68.74.0	KIRC	3ECE3665-B0FE-4892-8DB4-9FE26D81B4FF	TCGA-B0-4945	f184de71-65d0-4e52-aec2-25c5414588c5	7	-27523	2145	0		Not Available	Not Available	Not Available	NOT HISPANIC OR LATINO	Elevated	Kidney Clear Cell Renal Carcinoma	Not Available	Not Available	Right	Not Applicable	2	Not Available	Not Applicable	Not Available	No	4945	Not Available	TUMOR FREE	Elevated	Not Available	NO		Normal	Not Applicable	Stage I	M0	N0	T1a	NO	YES	B0	Not Available	Kidney	Dead	Normal	2011	2003	Not Available	2145
TCGA-CZ-5470	82.75.0	KIRC	A5F4D616-321A-4F78-9A03-B080830B2D0A	TCGA-CZ-5470	99f59583-2728-4c1d-b98c-8fbc3bb0a819	11	-26494		0	0	0	Not Available	Not Available	Not Available	Low	Kidney Clear Cell Renal Carcinoma	Not Available	Not Available	Left	2	3	Not Available	0	Not Available	No	5470	Not Available		Normal	Not Available	YES		Low	Not Applicable	Stage II	M0	N0	T2	NO	YES	CZ	Not Available	Kidney	Alive	Normal	2011	2008	Not Available	386
TCGA-CJ-4878	65.72.0	KIRC	6070A677-5549-46C3-9982-8A2ED6DA9053	TCGA-CJ-4878	7ca06dbe-f073-4aee-86ff-a545fad5ea93	21	-26224		0	2186	Not Available	0	Not Available	HISPANIC OR LATINO	Normal	Kidney Clear Cell Renal Carcinoma	Not Available	Normal	Left	Not Applicable	1	Not Available	Not Applicable	Not Available	No	4878	Preoperative	TUMOR FREE	Normal	Not Available	NO		Normal	Not Applicable	Stage III	M0	NX	T3a	NO	YES	CJ	Not Available	Kidney	Alive	Normal	2011	2004	Not Available	2186
TCGA-AK-3434	63.79.0	KIRC	9410B4FF-4522-45D5-BBAE-5BA4814A0779	TCGA-AK-3434	17d053f2-8760-4f8e-9d25-64508e7f3857	12	-26490		0	2087	Not Available	Not Available	Not Available	NOT HISPANIC OR LATINO	Normal	Kidney Clear Cell Renal Carcinoma	Not Available	Normal	Right	Not Applicable	11	Not Available	Not Applicable	Not Available	No	3434	Not Available	WITH TUMOR	Low	Not Available	NO		Normal	Not Applicable	Stage I	M0	NX	T1b	NO	YES	AK	Not Available	Kidney	Alive	Normal	2010	2004	Not Available	2087
TCGA-B8-5550	90.68.0	KIRC	AD1D8509-9290-40A6-8CD0-F05432C3AF86	TCGA-B8-5550	59278f79-4f42-4d1c-9007-3958486042fc	11	-25937		0	197	Not Available	Not Available	Not Available	NOT HISPANIC OR LATINO	Normal	Kidney Clear Cell Renal Carcinoma	Not Available	Not Available	Right	3	4	Not Available	0	20	No	5550	Not Available	TUMOR FREE	Normal	Not Available	YES		Normal	Not Applicable	Stage III	M0	N0	T3a	YES	NO	B8	2	Kidney	Alive	Normal	2011	2010	1970	1476
TCGA-A3-3359	32.77.0	KIRC	8ED684EA-29A7-455D-B892-C003D5DFD541	TCGA-A3-3359	e4cc8898-d1d8-4f6d-b01c-04cd30f0cd8f	31	-30269		0	1286	Not Available	Not Available	Not Available	NOT HISPANIC OR LATINO	Not Available	Kidney Clear Cell Renal Carcinoma	Not Available	Not Available	Left	Not Applicable	1	Not Available	Not Applicable	Not Available	Yes	3359	Not Available	TUMOR FREE	Not Available	Not Available	NO		Not Available	Not Applicable	Stage I	M0	N0	T1a	NO	YES	A3	Not Available	Kidney	Alive	Not Available	2011	2005	Not Available	2504
TCGA-B0-4697	63.79.0	KIRC	0C8DB6CF-8266-43F4-8356-ADA0F0DD90E5	TCGA-B0-4697	18bcef21-1eee-4b9f-9345-b2f5799b49ab	8	-16844	578	0		Not Available	Not Available	Not Available	NOT HISPANIC OR LATINO	Low	Kidney Clear Cell Renal Carcinoma	Not Available	Not Available	Right	Not Applicable	2	Not Available	Not Applicable	Not Available	No	4697	Not Available	WITH TUMOR	Normal	Not Available	NO		Low	Not Applicable	Stage IV	M1	NX	T3b	NO	YES	B0	Not Available	Kidney	Dead	Normal	2011	2003	Not Available	578
TCGA-CZ-4866	82.75.0	KIRC	F59D1DA6-15AF-4A68-AF72-7EEBD7F9D05D	TCGA-CZ-4866	291f45ab-1b77-456a-9783-06106fbe3053	14	-28878		0	1768	Not Available	0	Not Available	NOT HISPANIC OR LATINO	Normal	Kidney Clear Cell Renal Carcinoma	Not Available	Not Available	Right	Not Applicable	2	Not Available	Not Applicable	Not Available	No	4866	Preoperative	TUMOR FREE	Normal	Not Available	NO		Normal	Not Applicable	Stage I	M0	NX	T1	NO	YES	CZ	Not Available	Kidney	Alive	Normal	2011	2006	Not Available	3267
TCGA-B0-5701	90.68.0	KIRC	FADF7515-EA2C-42AE-884C-E4EB83F24C56	TCGA-B0-5701	8f8a632d-7fbd-4c86-b909-afb7edb9ad28	11	-23915		0	1276	Not Available	Not Available	Not Available	NOT HISPANIC OR LATINO	Normal	Kidney Clear Cell Renal Carcinoma	Not Available	Not Available	Left	4	4	Not Available	0	Not Available	No	5701	Not Available	TUMOR FREE	Normal	Not Available	YES		Normal	Not Applicable	Stage III	M0	N0	T3b	NO	YES	B0	Unknown	Kidney	Alive	Normal	2011	2007	Not Available	2461
TCGA-A3-3343	32.77.0	KIRC	26B1F579-467D-48CB-AD48-DF70948674CD	TCGA-A3-3343	d4815225-0ac0-4295-a70d-74162066c0bd	15	-28930		0	945	Not Available	Not Available	Not Available	NOT HISPANIC OR LATINO	Not Available	Kidney Clear Cell Renal Carcinoma	Not Available	Not Available	Left	1	3	Not Available	0	Not Available	Yes	3343	Not Available	TUMOR FREE	Not Available	Not Available	YES		Not Available	Not Applicable	Stage II	M0	N0	T2	NO	YES	A3	Not Available	Kidney	Alive	Not Available	2011	2005	Not Available	945
TCGA-DV-5574	90.68.0	KIRC	043A95C6-63C7-4E90-A85C-3BC146C3D8B3	TCGA-DV-5574	ea854858-1dad-4b01-8e58-f19e6a7c41a3	24	-13517		0	723	Not Available	0	Not Available	NOT HISPANIC OR LATINO	Low	Kidney Clear Cell Renal Carcinoma	100	Normal	Right	Not Applicable	3	Not Available	Not Applicable	Not Available	Yes	5574	Preoperative	WITH TUMOR	Normal	Not Available	NO		Normal	Not Applicable	Stage I	M0	NX	T1a	NO	YES	DV	Not Available	Kidney	Alive	Elevated	2011	2008	Not Available	2016
TCGA-B0-4713	63.79.0	KIRC	843A43EA-4689-406C-A618-5A33C75E95B7	TCGA-B0-4713	8d4b602b-d1a4-4d80-adf4-5f527de78d4b	8	-27899	202	0		Not Available	Not Available	Not Available	NOT HISPANIC OR LATINO	Elevated	Kidney Clear Cell Renal Carcinoma	Not Available	Not Available	Right	Not Applicable	2	Not Available	Not Applicable	Not Available	No	4713	Not Available	WITH TUMOR	Normal	Not Available	NO		Elevated	Not Applicable	Stage III	M0	NX	T3b	NO	YES	B0	Not Available	Kidney	Dead	Normal	2011	2010	Not Available	202
TCGA-B0-5096	68.74.0	KIRC	D87CD84A-428D-4A92-88A4-CA561F4F43A1	TCGA-B0-5096	cf67eaf8-f5e6-41be-8992-cdb97091e1b0	4	-26574	68	0		Not Available	Not Available	Not Available	NOT HISPANIC OR LATINO	Normal	Kidney Clear Cell Renal Carcinoma	Not Available	Not Available	Left	1	2	Not Available	1	Not Available	No	5096	Not Available		Normal	Not Available	YES		Normal	Not Applicable	Stage III	M0	N1	T3a	NO	YES	B0	Unknown	Kidney	Dead	Elevated	2011	1998	Not Available	68
TCGA-B8-A54F	274.47.0	KIRC	70ADD31E-597D-4A22-9664-77CE72D983DD	TCGA-B8-A54F	540CBFA7-D17D-44F5-B67E-F2B9B03827CD	27	-18028		0	208	Not Available	Not Available	Not Available	NOT HISPANIC OR LATINO	Not Available	Kidney Clear Cell Renal Carcinoma	Not Available	Normal	Left	Not Applicable	2	NO	Not Applicable	30	No	A54F	Not Available	TUMOR FREE	Not Available	NO	NO	Complete Remission/Response	Normal	Not Applicable	Stage I	MX	NX	T1a	YES	NO	B8	2	Kidney	Alive	Not Available	2013	2012	Not Available	519
TCGA-BP-4775	64.72.0	KIRC	46C145B7-E643-4D00-A2D5-1FE64F4036BA	TCGA-BP-4775	c22d25c2-b836-4b91-8f4f-2062be002232	Not Available	-20369		0	1843	Not Available	Not Available	Not Available	Not Available	Low	Kidney Clear Cell Renal Carcinoma	Not Available	Not Available	Left	Not Applicable	1	Not Available	Not Applicable	Not Available	Yes	4775	Not Available		Normal	Not Available	NO		Low	Not Applicable	Stage I	M0	NX	T1a	NO	YES	BP	Not Available	Kidney	Alive	Elevated	2011	2005	Not Available	1843
TCGA-A3-3376	68.74.0	KIRC	86959679-704E-42BA-BFC1-F8D5E4BB7425	TCGA-A3-3376	46240f32-116b-470c-9846-3616a6db4f2e	31	-18954		0	1070	Not Available	Not Available	Not Available	NOT HISPANIC OR LATINO	Not Available	Kidney Clear Cell Renal Carcinoma	Not Available	Not Available	Left	Not Applicable	1	Not Available	Not Applicable	Not Available	No	3376	Not Available	TUMOR FREE	Not Available	Not Available	NO		Not Available	Not Applicable	Stage I	M0	N0	T1a	NO	YES	A3	Not Available	Kidney	Alive	Not Available	2011	2006	Not Available	1696
TCGA-B0-5085	69.68.0	KIRC	B31199CD-5E5D-4943-871B-42656F50C3BB	TCGA-B0-5085	62c6edc7-170d-4825-ab81-f88b14013cc5	9	-27793	770	0		Not Available	Not Available	Not Available	NOT HISPANIC OR LATINO	Low	Kidney Clear Cell Renal Carcinoma	Not Available	Not Available	Left	Not Applicable	2	Not Available	Not Applicable	Not Available	No	5085	Not Available	TUMOR FREE	Normal	Not Available	NO		Low	Not Applicable	Stage III	M0	N0	T3a	NO	YES	B0	Not Available	Kidney	Dead	Normal	2011	2005	Not Available	770
TCGA-BP-4177	68.74.0	KIRC	5F6F91D7-7814-4035-9F29-FE3F95666BBD	TCGA-BP-4177	c15d5920-4f59-4e31-9ba6-1f2de8ab5d5d	10	-23955		0	1670	Not Available	Not Available	Not Available	NOT HISPANIC OR LATINO	Normal	Kidney Clear Cell Renal Carcinoma	Not Available	Not Available	Right	Not Applicable	1	Not Available	Not Applicable	Not Available	No	4177	Not Available	TUMOR FREE	Low	Not Available	NO		Low	Not Applicable	Stage I	M0	NX	T1a	NO	YES	BP	Not Available	Kidney	Alive	Normal	2011	2005	Not Available	1670
TCGA-CZ-4862	65.72.0	KIRC	6BD0D739-9B20-4C47-B478-319CE3130AB5	TCGA-CZ-4862	b10eb61b-50b8-4df5-8c46-386a1b58c6a6	10	-17077		0	1843	Not Available	0	Not Available	NOT HISPANIC OR LATINO	Normal	Kidney Clear Cell Renal Carcinoma	100	Not Available	Left	Not Applicable	2	Not Available	Not Applicable	Not Available	Yes	4862	Preoperative	TUMOR FREE	Normal	Not Available	NO		Low	Not Applicable	Stage I	M0	NX	T1b	NO	YES	CZ	Not Available	Kidney	Alive	Elevated	2011	2006	Not Available	3271
TCGA-B0-5115	68.74.0	KIRC	7D9B2FE0-CF20-49C8-A15B-0F5734104CB3	TCGA-B0-5115	46bc69a9-0090-4809-92b8-8cb741d9007d	7	-15935		0	91	Not Available	Not Available	Not Available	NOT HISPANIC OR LATINO	Normal	Kidney Clear Cell Renal Carcinoma	Not Available	Not Available	Left	Not Applicable	2	Not Available	Not Applicable	Not Available	No	5115	Not Available	WITH TUMOR	Normal	Not Available	NO		Normal	Not Applicable	Stage IV	M1	N0	T2	NO	YES	B0	Unknown	Kidney	Alive	Normal	2011	2009	Not Available	1604
TCGA-BP-4965	69.68.0	KIRC	F68A3B9E-7587-43D0-A03B-06F21ADCE08F	TCGA-BP-4965	ec6aa756-c875-49f5-89e4-365b3f18b589	12	-16992		0	1871	Not Available	Not Available	Not Available	Not Available	Normal	Kidney Clear Cell Renal Carcinoma	Not Available	Not Available	Left	Not Applicable	1	Not Available	Not Applicable	Not Available	Yes	4965	Not Available	TUMOR FREE	Normal	Not Available	NO		Normal	Not Applicable	Stage I	M0	NX	T1a	NO	YES	BP	Not Available	Kidney	Alive	Normal	2011	2005	Not Available	1871
TCGA-A3-3351	50.77.0	KIRC	40654E68-6C4C-41E6-BC0C-E244B3F5F799	TCGA-A3-3351	ee7011e7-f692-410a-ba35-efe1ec75cf8e	30	-15562		0	910	Not Available	Not Available	Not Available	HISPANIC OR LATINO	Not Available	Kidney Clear Cell Renal Carcinoma	Not Available	Not Available	Right	Not Applicable	6	Not Available	Not Applicable	Not Available	No	3351	Not Available	TUMOR FREE	Not Available	Not Available	NO		Not Available	Not Applicable	Stage II	M0	N0	T2a	NO	YES	A3	Not Available	Kidney	Alive	Not Available	2010	2007	Not Available	910
TCGA-DV-5573	90.68.0	KIRC	1A522511-29CF-40BC-B0A1-3F20FC98732C	TCGA-DV-5573	c6454371-1f84-4e8e-8c3a-2eac8380819e	29	-15264		0	1130	Not Available	0	Not Available	NOT HISPANIC OR LATINO	Low	Kidney Clear Cell Renal Carcinoma	100	Normal	Right	Not Applicable	3	Not Available	Not Applicable	Not Available	Yes	5573	Preoperative	WITH TUMOR	Elevated	Not Available	NO		Normal	Not Applicable	Stage I	M0	NX	T1a	NO	YES	DV	Not Available	Kidney	Alive	Elevated	2011	2008	Not Available	1130
TCGA-CZ-5464	82.75.0	KIRC	57EEABDE-242B-40A0-BE3E-EF909EAE4F67	TCGA-CZ-5464	6b79d20c-d5bc-4580-837e-b36dfd0c199c	11	-25463		0	1492	Not Available	0	Not Available	Not Available	Low	Kidney Clear Cell Renal Carcinoma	Not Available	Not Available	Left	Not Applicable	3	Not Available	Not Applicable	Not Available	No	5464	Preoperative	WITH TUMOR	Normal	Not Available	NO		Not Available	Not Applicable	Stage IV	M1	NX	T3b	NO	YES	CZ	Unknown	Kidney	Alive	Normal	2011	2007	Not Available	2128
TCGA-CJ-4871	65.72.0	KIRC	0CE3E462-9122-45A6-9C7E-F0ABE1F854DC	TCGA-CJ-4871	dbe16232-525e-4101-9a39-9d4323b10ee9	21	-23195		0	2423	2423	0	Not Available	NOT HISPANIC OR LATINO	Low	Kidney Clear Cell Renal Carcinoma	Not Available	Normal	Left	Not Applicable	1	Not Available	Not Applicable	Not Available	No	4871	Not Available	TUMOR FREE	Elevated	Not Available	NO		Normal	Not Applicable	Stage IV	M1	NX	T3a	NO	YES	CJ	Not Available	Kidney	Alive	Normal	2011	2004	Not Available	2423
TCGA-BP-5000	69.68.0	KIRC	9C004DA2-F5EC-4D8A-8416-9022C9DA5171	TCGA-BP-5000	2a2f168c-f93a-4e83-8df2-93a3e7bc06a0	13	-14868		0	563	Not Available	Not Available	Not Available	Not Available	Normal	Kidney Clear Cell Renal Carcinoma	Not Available	Not Available	Left	Not Applicable	12	Not Available	Not Applicable	Not Available	No	5000	Not Available	TUMOR FREE	Normal	Not Available	NO		Low	Not Applicable	Stage I	M0	NX	T1b	NO	YES	BP	Not Available	Kidney	Alive	Elevated	2010	2007	Not Available	563
TCGA-B0-4703	63.79.0	KIRC	C884FCD2-64F3-40EA-84B4-C0B4E3D19272	TCGA-B0-4703	d599ff9b-66c7-4690-b37a-cb86bdda7782	9	-18921	182	0		Not Available	Not Available	Not Available	NOT HISPANIC OR LATINO	Low	Kidney Clear Cell Renal Carcinoma	Not Available	Not Available	Left	Not Applicable	2	Not Available	Not Applicable	Not Available	No	4703	Not Available	WITH TUMOR	Elevated	Not Available	NO		Normal	Not Applicable	Stage IV	M1	N0	T3a	NO	YES	B0	Not Available	Kidney	Dead	Normal	2011	2005	Not Available	182
TCGA-CZ-5468	82.75.0	KIRC	871ED6DD-055B-4BFF-AC2E-4B86B3A9C930	TCGA-CZ-5468	878d1caa-c4d8-4864-888c-310a0c1ee898	11	-30729	59	0	59	45	Not Available	Not Available	NOT HISPANIC OR LATINO	Low	Kidney Clear Cell Renal Carcinoma	Not Available	Not Available	Left	Not Applicable	3	Not Available	Not Applicable	Not Available	No	5468	Not Available	WITH TUMOR	Normal	Not Available	NO		Normal	Not Applicable	Stage IV	M1	NX	T3b	NO	YES	CZ	Not Available	Kidney	Dead	Normal	2011	2007	Not Available	59
TCGA-AK-3450	63.79.0	KIRC	A0E7B127-EFC9-446F-876D-A8D9D5702C92	TCGA-AK-3450	0709749f-a30a-4fdd-a409-d12be09a5899	12	-31364		0	1499	Not Available	Not Available	Not Available	NOT HISPANIC OR LATINO	Normal	Kidney Clear Cell Renal Carcinoma	Not Available	Not Available	Right	Not Applicable	11	Not Available	Not Applicable	Not Available	Yes	3450	Not Available	TUMOR FREE	Normal	Not Available	NO		Not Available	Not Applicable	Stage I	M0	N0	T1a	NO	YES	AK	Not Available	Kidney	Alive	Normal	2010	2006	Not Available	1508
TCGA-B0-4827	68.74.0	KIRC	D89D91BB-D407-4FDD-B15F-1AB12D76D345	TCGA-B0-4827	18524601-30d9-4dc6-a345-cbdb33349521	3	-28467	885	0		Not Available	Not Available	Not Available	NOT HISPANIC OR LATINO	Low	Kidney Clear Cell Renal Carcinoma	Not Available	Not Available	Left	Not Applicable	2	Not Available	Not Applicable	Not Available	No	4827	Not Available	WITH TUMOR	Normal	Not Available	NO		Low	Not Applicable	Stage III	M0	N0	T3b	NO	YES	B0	Not Available	Kidney	Dead	Elevated	2011	2002	Not Available	885
TCGA-BP-4756	64.72.0	KIRC	90BE0503-9D7C-4AF2-B98D-7A1287C7E36E	TCGA-BP-4756	9ecdde9c-2179-4830-bd10-c4fa40f26066	6	-23001		0	374	Not Available	Not Available	Not Available	Not Available	Normal	Kidney Clear Cell Renal Carcinoma	Not Available	Not Available	Right	1	1	Not Available	0	Not Available	No	4756	Not Available	TUMOR FREE	Normal	Not Available	YES		Low	Not Applicable	Stage I	M0	N0	T1b	NO	YES	BP	Not Available	Kidney	Alive	Elevated	2011	2003	Not Available	374
TCGA-B0-5080	82.75.0	KIRC	842F7DF0-C3AB-44CC-A21E-97FBC80B9E0B	TCGA-B0-5080	f57690ba-a120-4ea2-83e0-0559d1eb62c4	31	-23052	342	0		Not Available	Not Available	Not Available	NOT HISPANIC OR LATINO	Normal	Kidney Clear Cell Renal Carcinoma	Not Available	Not Available	Right	Not Applicable	3	Not Available	Not Applicable	Not Available	No	5080	Not Available	WITH TUMOR	Normal	Not Available	NO		Normal	Not Applicable	Stage IV	M1	N0	T3a	NO	YES	B0	Not Available	Kidney	Dead	Elevated	2011	2005	Not Available	342
TCGA-CZ-4860	65.72.0	KIRC	60AAD00D-BDBF-4066-BB0F-EDC1C2F82CB3	TCGA-CZ-4860	6949efc1-4f71-4141-b129-a54b4bde5d2f	14	-22115	206	0		Not Available	0	Not Available	Not Available	Low	Kidney Clear Cell Renal Carcinoma	100	Not Available	Right	Not Applicable	2	Not Available	Not Applicable	Not Available	No	4860	Preoperative	WITH TUMOR	Normal	Not Available	NO		Low	Not Applicable	Stage IV	M1	NX	T4	NO	YES	CZ	Not Available	Kidney	Dead	Normal	2011	2005	Not Available	206
TCGA-CZ-5455	82.75.0	KIRC	336802A5-D7B9-4A3B-B6A7-0CD32D1E5B9D	TCGA-CZ-5455	74749fe8-f5d0-4d0d-8c7a-e56eba6503b3	10	-23150	561	0		Not Available	1	Not Available	NOT HISPANIC OR LATINO	Low	Kidney Clear Cell Renal Carcinoma	Not Available	Not Available	Right	Not Applicable	3	Not Available	Not Applicable	Not Available	No	5455	Preoperative	WITH TUMOR	Normal	Not Available	NO		Low	Not Applicable	Stage IV	M1	NX	T3b	NO	YES	CZ	Unknown	Kidney	Dead	Normal	2011	2006	Not Available	561
TCGA-BP-4995	69.68.0	KIRC	9C5AE1F9-1E11-4E92-B3F0-416EB0C36B2F	TCGA-BP-4995	9245a557-01ea-4446-b9e9-313f6ab18834	19	-24850		0	1371	Not Available	Not Available	Not Available	NOT HISPANIC OR LATINO	Low	Kidney Clear Cell Renal Carcinoma	Not Available	Not Available	Right	5	1	Not Available	0	Not Available	Yes	4995	Not Available	TUMOR FREE	Normal	Not Available	YES		Low	Not Applicable	Stage I	M0	N0	T1b	NO	YES	BP	Not Available	Kidney	Alive	Elevated	2011	2007	Not Available	1371
TCGA-B0-5116	68.74.0	KIRC	6228CE26-D17C-4CD5-8841-D4DB728846C3	TCGA-B0-5116	b6abbdcc-f826-499d-b6f1-f6e2c83f9d8b	4	-19352		0	103	Not Available	Not Available	Not Available	NOT HISPANIC OR LATINO	Normal	Kidney Clear Cell Renal Carcinoma	Not Available	Not Available	Right	Not Applicable	2	Not Available	Not Applicable	Not Available	No	5116	Not Available	TUMOR FREE	Normal	Not Available	NO		Normal	Not Applicable	Stage III	M0	N0	T3b	NO	YES	B0	Unknown	Kidney	Alive	Normal	2011	2010	Not Available	1274
TCGA-CJ-4641	50.77.0	KIRC	A1DB3151-3B6B-4063-B194-AD522D852395	TCGA-CJ-4641	cdfa3c5d-2fe8-4dfd-92c2-a54f39f55f18	30	-20410	1661	0		Not Available	Not Available	Not Available	NOT HISPANIC OR LATINO	Normal	Kidney Clear Cell Renal Carcinoma	Not Available	Normal	Left	Not Applicable	12	Not Available	Not Applicable	Not Available	No	4641	Not Available	WITH TUMOR	Normal	Not Available	NO		Not Available	Not Applicable	Stage IV	M1	NX	T3a	NO	YES	CJ	Not Available	Kidney	Dead	Normal	2010	2005	Not Available	1661
TCGA-BP-4982	69.68.0	KIRC	DCE5C673-5868-4679-BAE2-9782203ED513	TCGA-BP-4982	fae200ed-78e7-4d2d-82b5-aee63fc54d25	19	-15451		0	1014	Not Available	Not Available	Not Available	Not Available	Low	Kidney Clear Cell Renal Carcinoma	Not Available	Not Available	Left	Not Applicable	1	Not Available	Not Applicable	Not Available	No	4982	Not Available	TUMOR FREE	Normal	Not Available	NO		Low	Not Applicable	Stage I	M0	NX	T1b	NO	YES	BP	Not Available	Kidney	Alive	Elevated	2011	2006	Not Available	1014
TCGA-AS-3777	32.77.0	KIRC	8C71D3FA-AB21-49FA-B4FD-81A04A82FAEF	TCGA-AS-3777	e3aa5595-223b-42e9-aec0-e49f631e37d5	28	-23039		0	40	Not Available	Not Available	Not Available	NOT HISPANIC OR LATINO	Normal	Kidney Clear Cell Renal Carcinoma	Not Available	Not Available	Left	Not Applicable	12	Not Available	Not Applicable	Not Available	No	3777	Not Available	TUMOR FREE	Normal	Not Available	NO		Normal	Not Applicable	Stage I	M0	NX	T1a	YES	NO	AS	Unknown	Kidney	Alive	Elevated	2010	2009	Not Available	1238
TCGA-BP-4977	69.68.0	KIRC	6C0EA353-A456-4C67-8E5C-0424A3429F75	TCGA-BP-4977	cc353686-e2b6-46a1-8095-48e2bc44b11f	19	-20950		0	454	Not Available	Not Available	Not Available	Not Available	Normal	Kidney Clear Cell Renal Carcinoma	Not Available	Not Available	Left	Not Applicable	1	Not Available	Not Applicable	Not Available	No	4977	Not Available	TUMOR FREE	Normal	Not Available	NO		Normal	Not Applicable	Stage I	M0	NX	T1b	NO	YES	BP	Not Available	Kidney	Alive	Elevated	2011	2006	Not Available	454
TCGA-B0-4816	82.75.0	KIRC	39C6AB02-3EEC-4A37-A37D-6D56877A51B9	TCGA-B0-4816	44130745-0b09-4201-829f-cc634f462d3b	29	-18133	1371	0		Not Available	Not Available	Not Available	NOT HISPANIC OR LATINO	Low	Kidney Clear Cell Renal Carcinoma	Not Available	Not Available	Left	Not Applicable	3	Not Available	Not Applicable	Not Available	No	4816	Not Available	WITH TUMOR	Low	Not Available	NO		Low	Not Applicable	Stage II	M0	N0	T2	NO	YES	B0	Not Available	Kidney	Dead	Normal	2011	2002	Not Available	1371
TCGA-CZ-5459	82.75.0	KIRC	F67FC842-A758-45D0-98D9-25E97792F8A5	TCGA-CZ-5459	6b0c1e54-b643-4490-927e-d5c91957d5d2	11	-23318		0	1515	1515	Not Available	Not Available	Not Available	Low	Kidney Clear Cell Renal Carcinoma	Not Available	Not Available	Right	Not Applicable	3	Not Available	Not Applicable	Not Available	No	5459	Preoperative	TUMOR FREE	Normal	Not Available	NO		Normal	Not Applicable	Stage III	M0	NX	T3b	NO	YES	CZ	Not Available	Kidney	Alive	Normal	2011	2006	Not Available	1683
TCGA-BP-5192	70.72.0	KIRC	25402B33-69D1-418B-9076-C944FF3F19AE	TCGA-BP-5192	5dc807f2-f4f0-434b-b099-43cf41d99cbd	31	-21891		0	714	Not Available	Not Available	Not Available	Not Available	Normal	Kidney Clear Cell Renal Carcinoma	Not Available	Not Available	Right	Not Applicable	1	Not Available	Not Applicable	Not Available	No	5192	Not Available	TUMOR FREE	Low	Not Available	NO		Low	Not Applicable	Stage I	M0	NX	T1a	NO	YES	BP	Not Available	Kidney	Alive	Elevated	2011	2007	Not Available	714
TCGA-B0-4714	63.79.0	KIRC	E1D2DD05-7E6E-480D-A3CF-4FE2B1396DA1	TCGA-B0-4714	98ff8a6b-0ead-4e55-9fb7-6fe5cc69d0f6	9	-29873	99	0		Not Available	Not Available	Not Available	NOT HISPANIC OR LATINO	Not Available	Kidney Clear Cell Renal Carcinoma	Not Available	Not Available	Right	01	2	Not Available	00	Not Available	No	4714	Not Available	WITH TUMOR	Not Available	Not Available	YES		Not Available	Not Applicable	Stage IV	M1	NX	T3b	NO	YES	B0	Not Available	Kidney	Dead	Not Available	2011	2010	Not Available	99
TCGA-CZ-5453	82.75.0	KIRC	E529E32A-2E7C-4042-A33E-F8E49617B895	TCGA-CZ-5453	577847b9-f9b6-4954-868f-3d5ab2b4f694	10	-24640		0	25	Not Available	Not Available	Not Available	Not Available	Low	Kidney Clear Cell Renal Carcinoma	Not Available	Not Available	Left	Not Applicable	3	Not Available	Not Applicable	Not Available	No	5453	Preoperative		Normal	Not Available	NO		Low	Not Applicable	Stage II	M0	NX	T2	NO	YES	CZ	5	Kidney	Alive	Elevated	2011	2006	Not Available	2419
TCGA-BP-5178	70.72.0	KIRC	DFC4197E-DF13-4AD8-AF08-4802E351B23C	TCGA-BP-5178	6e9e5e05-2bf8-4724-8e31-241f517289de	21	-26070	1912	0		Not Available	Not Available	Not Available	Not Available	Low	Kidney Clear Cell Renal Carcinoma	Not Available	Elevated	Right	2	1	Not Available	0	Not Available	Yes	5178	Not Available	WITH TUMOR	Normal	Not Available	YES		Low	Not Applicable	Stage IV	M1	NX	T3a	NO	YES	BP	Not Available	Kidney	Dead	Elevated	2011	2004	Not Available	1912
TCGA-3Z-A93Z	387.37.0	KIRC	4F1F919B-5001-4BEF-8F48-E50ACD91FAEA	TCGA-3Z-A93Z	2B1DEA0A-6D55-4FDD-9C1C-0D9FBE03BD78	11	-25205		0	4	Not Available	0	Unknown	NOT HISPANIC OR LATINO	Normal	Kidney Clear Cell Renal Carcinoma	100	Normal	Right	Not Applicable	11	NO	Not Applicable	Not Available	No	A93Z	Other	TUMOR FREE	Normal	NO	NO		Normal	Not Applicable	Stage I	M0	N0	T1a	YES	NO	3Z	5	Kidney	Alive	Normal	2014	2013	Not Available	385
TCGA-B0-4852	82.75.0	KIRC	3B3DABB3-CA2E-4AB5-B415-6D8F7C5B585B	TCGA-B0-4852	759238f2-0d37-404e-96f1-c26cae0ba2ea	30	-28552	1121	0		Not Available	Not Available	Not Available	NOT HISPANIC OR LATINO	Low	Kidney Clear Cell Renal Carcinoma	Not Available	Not Available	Left	Not Applicable	3	Not Available	Not Applicable	Not Available	No	4852	Not Available	WITH TUMOR	Elevated	Not Available	NO		Low	Not Applicable	Stage II	M0	N0	T2	NO	YES	B0	Not Available	Kidney	Dead	Normal	2011	2004	Not Available	1121
TCGA-B0-4815	82.75.0	KIRC	7A393200-D583-4BA1-8618-69C1CB15935C	TCGA-B0-4815	ff127be4-631a-4e0e-a971-842f9eb6760e	29	-23873	1588	0		Not Available	Not Available	Not Available	NOT HISPANIC OR LATINO	Low	Kidney Clear Cell Renal Carcinoma	Not Available	Not Available	Left	Not Applicable	3	Not Available	Not Applicable	Not Available	No	4815	Not Available	WITH TUMOR	Not Available	Not Available	NO		Normal	Not Applicable	Stage III	M0	NX	T3a	NO	YES	B0	Not Available	Kidney	Dead	Not Available	2011	2001	Not Available	1588
TCGA-CJ-4875	65.72.0	KIRC	DA015C1A-6E9D-446D-AB46-8112F3FDF95A	TCGA-CJ-4875	818022ea-123e-438d-9671-542f479028f2	21	-24510		0	2353	Not Available	0	Not Available	NOT HISPANIC OR LATINO	Low	Kidney Clear Cell Renal Carcinoma	Not Available	Not Available	Right	Not Applicable	1	Not Available	Not Applicable	Not Available	No	4875	Not Available	WITH TUMOR	Normal	Not Available	NO		Not Available	Not Applicable	Stage IV	M1	NX	T3a	NO	YES	CJ	4	Kidney	Alive	Normal	2011	2004	Not Available	3554
TCGA-A3-3306	32.77.0	KIRC	674F19CE-97B5-4335-9235-FE85C2CA13FE	TCGA-A3-3306	9fb55e0b-43d8-40a3-8ef2-d198e6290551	23	-24569		0	1120	Not Available	Not Available	Not Available	NOT HISPANIC OR LATINO	Not Available	Kidney Clear Cell Renal Carcinoma	Not Available	Not Available	Left	Not Applicable	8	Not Available	Not Applicable	Not Available	No	3306	Not Available		Not Available	Not Available	NO		Not Available	Not Applicable	Stage I	M0	N0	T1b	NO	YES	A3	Not Available	Kidney	Alive	Not Available	2010	2005	Not Available	1120
TCGA-AS-3778	32.77.0	KIRC	1D973708-F063-4B39-9C43-D6DCFC08D29C	TCGA-AS-3778	8593764c-e468-4229-94de-6ba614b4f068	29	-12937		0	0	Not Available	Not Available	Not Available	NOT HISPANIC OR LATINO	Normal	Kidney Clear Cell Renal Carcinoma	Not Available	Not Available	Right	Not Applicable	12	Not Available	Not Applicable	Not Available	No	3778	Not Available	TUMOR FREE	Normal	Not Available	NO		Low	Not Applicable	Stage I	M0	NX	T1a	YES	NO	AS	Unknown	Kidney	Alive	Elevated	2010	2010	Not Available	43
TCGA-CW-5587	90.68.0	KIRC	218A732A-B0DF-4E75-ABBD-B2958D0929D0	TCGA-CW-5587	73fc6ae6-7c5e-44de-a9a0-17292cbb01cc	1	-22693		0	2226	2226	1	Not Available	NOT HISPANIC OR LATINO	Not Available	Kidney Clear Cell Renal Carcinoma	Not Available	Not Available	Left	8	3	Not Available	0	Not Available	No	5587	Preoperative	TUMOR FREE	Not Available	Not Available	YES		Not Available	Not Applicable	Stage III	M0	N0	T3b	Not Available	Not Available	CW	Not Available	Kidney	Alive	Not Available	2011	2003	Not Available	2226
TCGA-CJ-4907	70.72.0	KIRC	FCB95DC9-E83C-440E-B4D3-5BE2A8687B55	TCGA-CJ-4907	3972ae59-114d-4e5d-89fa-f7675da417ab	3	-21208		0	1499	Not Available	0	Not Available	NOT HISPANIC OR LATINO	Low	Kidney Clear Cell Renal Carcinoma	Not Available	Normal	Right	Not Applicable	2	Not Available	Not Applicable	Not Available	No	4907	Preoperative	TUMOR FREE	Normal	Not Available	NO		Normal	Not Applicable	Stage III	M0	NX	T3b	NO	YES	CJ	Not Available	Kidney	Alive	Normal	2011	2006	Not Available	1499
TCGA-A3-3328	32.77.0	KIRC	07AAEED2-4031-4298-952D-20C8F75AF40A	TCGA-A3-3328	8d02978a-10cb-4bbf-8980-78aebe70bcd1	31	-29168		0	785	Not Available	Not Available	Not Available	NOT HISPANIC OR LATINO	Not Available	Kidney Clear Cell Renal Carcinoma	Not Available	Not Available	Left	1	1	Not Available	Not Available	Not Available	Yes	3328	Not Available	TUMOR FREE	Not Available	Not Available	YES		Not Available	Not Applicable	Stage I	M0	N0	T1b	NO	YES	A3	Not Available	Kidney	Alive	Not Available	2011	2007	Not Available	1385
TCGA-AK-3451	50.77.0	KIRC	6490EB2B-2DA8-4B1F-B9B0-7E3F6E5BC98F	TCGA-AK-3451	fa543627-9e3c-4af9-bb33-f0cdd9fbc9cc	12	-17859		0	1481	Not Available	Not Available	Not Available	NOT HISPANIC OR LATINO	Normal	Kidney Clear Cell Renal Carcinoma	Not Available	Not Available	Left	16	11	Not Available	0	15	No	3451	Not Available	TUMOR FREE	Normal	Not Available	YES		Normal	Not Applicable	Stage II	M0	N0	T2	NO	YES	AK	4	Kidney	Alive	Normal	2010	2006	1991	2868
TCGA-BP-5185	70.72.0	KIRC	AE28E3DF-AD8D-4CC2-AB45-81C96B8012D9	TCGA-BP-5185	d3638a1f-da14-4c78-bb53-a5cc30850cbe	31	-20470		0	1132	Not Available	Not Available	Not Available	Not Available	Low	Kidney Clear Cell Renal Carcinoma	Not Available	Not Available	Right	Not Applicable	1	Not Available	Not Applicable	Not Available	No	5185	Not Available	TUMOR FREE	Normal	Not Available	NO		Low	Not Applicable	Stage I	M0	NX	T1a	NO	YES	BP	Not Available	Kidney	Alive	Elevated	2011	2007	Not Available	1132
TCGA-BP-4762	64.72.0	KIRC	9B76C5F9-6740-4919-B8AF-65C24AD94483	TCGA-BP-4762	2dde6b93-11a8-424f-9b54-b1a81cd26895	12	-15358	1343	0		Not Available	Not Available	Not Available	Not Available	Low	Kidney Clear Cell Renal Carcinoma	Not Available	Not Available	Left	Not Applicable	1	Not Available	Not Applicable	Not Available	Yes	4762	Not Available	TUMOR FREE	Normal	Not Available	NO		Low	Not Applicable	Stage I	M0	NX	T1a	NO	YES	BP	Not Available	Kidney	Dead	Elevated	2011	2004	Not Available	1343
TCGA-CW-5584	90.68.0	KIRC	9BAE0333-14E2-4E23-8DAC-16AF7552E43E	TCGA-CW-5584	09c4ea05-928d-49b7-b7fb-30cff3481b14	1	-27352	164	0		Not Available	0	Not Available	NOT HISPANIC OR LATINO	Not Available	Kidney Clear Cell Renal Carcinoma	Not Available	Not Available	Right	2	3	Not Available	2	Not Available	No	5584	Preoperative		Not Available	Not Available	YES		Not Available	Not Applicable	Stage III	M0	N1	T3b	Not Available	Not Available	CW	Not Available	Kidney	Dead	Not Available	2011	2003	Not Available	164
TCGA-BP-5191	70.72.0	KIRC	DB4F05EC-7E44-4EFC-BB9D-AF21BEFF6B16	TCGA-BP-5191	b9fc9eff-1228-482d-87a2-ebbb5c92733a	31	-29207		0	967	Not Available	Not Available	Not Available	NOT HISPANIC OR LATINO	Low	Kidney Clear Cell Renal Carcinoma	Not Available	Not Available	Left	1	1	Not Available	0	Not Available	Yes	5191	Not Available	TUMOR FREE	Normal	Not Available	YES		Low	Not Applicable	Stage III	M0	N0	T3a	NO	YES	BP	Not Available	Kidney	Alive	Elevated	2011	2007	Not Available	967
TCGA-B0-4688	63.79.0	KIRC	5105DD37-F998-4A08-9D1B-FC662EEEE9A8	TCGA-B0-4688	7a4283eb-00e8-4174-b6b9-6d98c65932c5	8	-16804	101	0		Not Available	Not Available	Not Available	NOT HISPANIC OR LATINO	Low	Kidney Clear Cell Renal Carcinoma	Not Available	Not Available	Left	Not Applicable	2	Not Available	Not Applicable	Not Available	No	4688	Not Available	WITH TUMOR	Elevated	Not Available	NO		Low	Not Applicable	Stage IV	M1	N0	T4	NO	YES	B0	Not Available	Kidney	Dead	Elevated	2011	2008	Not Available	101
TCGA-CJ-5681	90.68.0	KIRC	BB8137DC-3657-407A-89E2-DD0460FB4E10	TCGA-CJ-5681	2939c03a-6f3f-4f7b-b246-34361baadeb9	22	-16121	552	0		Not Available	0	Not Available	NOT HISPANIC OR LATINO	Low	Kidney Clear Cell Renal Carcinoma	Not Available	Elevated	Left	Not Applicable	4	Not Available	Not Applicable	Not Available	No	5681	Not Available	WITH TUMOR	Normal	Not Available	NO		Not Available	Not Applicable	Stage IV	M1	NX	T3a	NO	YES	CJ	Not Available	Kidney	Dead	Normal	2011	2003	Not Available	552
TCGA-B0-4699	63.79.0	KIRC	153A7E77-C2FB-4F14-BF65-D63A6F5C9BDD	TCGA-B0-4699	bcbab8ce-abf1-4029-9419-6b1c671d41df	9	-27225	110	0		110	Not Available	Not Available	NOT HISPANIC OR LATINO	Low	Kidney Clear Cell Renal Carcinoma	Not Available	Not Available	Right	06	2	Not Available	00	Not Available	No	4699	Not Available		Elevated	Not Available	YES		Low	Not Applicable	Stage IV	M1	N0	T4	NO	YES	B0	Not Available	Kidney	Dead	Normal	2011	2004	Not Available	110
TCGA-CJ-4908	70.72.0	KIRC	AE2561EF-3294-4DA9-91CC-EDB8816BA132	TCGA-CJ-4908	07f596f7-8227-47d3-8e95-2e0b86f44f2b	3	-14226		0	1531	Not Available	0	Not Available	NOT HISPANIC OR LATINO	Normal	Kidney Clear Cell Renal Carcinoma	Not Available	Normal	Right	Not Applicable	2	Not Available	Not Applicable	Not Available	No	4908	Preoperative	TUMOR FREE	Normal	Not Available	NO		Normal	Not Applicable	Stage I	M0	NX	T1a	NO	YES	CJ	Not Available	Kidney	Alive	Normal	2011	2006	Not Available	1531
TCGA-B0-4821	82.75.0	KIRC	75E3035F-D485-419F-87B3-DE111B944791	TCGA-B0-4821	8d769b38-862f-46e3-a426-d09f79f28de6	29	-25013	1230	0		Not Available	Not Available	Not Available	NOT HISPANIC OR LATINO	Normal	Kidney Clear Cell Renal Carcinoma	Not Available	Not Available	Left	1	3	Not Available	0	Not Available	No	4821	Not Available	WITH TUMOR	Not Available	Not Available	YES		Not Available	Not Applicable	Stage III	M0	N0	T3b	NO	YES	B0	Not Available	Kidney	Dead	Not Available	2011	2002	Not Available	1230
TCGA-BP-4173	64.72.0	KIRC	05839304-058B-4384-B084-A268B11C8A4A	TCGA-BP-4173	453085d8-2998-4629-9b2d-641e57d1a497	21	-17449		0	1893	Not Available	Not Available	Not Available	Not Available	Low	Kidney Clear Cell Renal Carcinoma	Not Available	Not Available	Right	5	12	Not Available	0	Not Available	No	4173	Not Available	TUMOR FREE	Normal	Not Available	YES		Normal	Not Applicable	Stage II	M0	N0	T2	NO	YES	BP	Not Available	Kidney	Alive	Normal	2010	2004	Not Available	1893
TCGA-CW-5588	90.68.0	KIRC	1477CAB6-6848-4B64-8E0C-9C33339F8B31	TCGA-CW-5588	7b4e529f-5ed9-4a81-94e6-7a62d604d46d	1	-28714		0	2017	Not Available	0	Not Available	NOT HISPANIC OR LATINO	Not Available	Kidney Clear Cell Renal Carcinoma	Not Available	Not Available	Right	Not Applicable	3	Not Available	Not Applicable	Not Available	No	5588	Preoperative		Not Available	Not Available	NO		Not Available	Not Applicable	Stage I	M0	NX	T1a	Not Available	Not Available	CW	Not Available	Kidney	Alive	Not Available	2011	2004	Not Available	2017
TCGA-B2-4101	63.79.0	KIRC	705A4203-2A4A-49A4-81E9-019E92AFA17A	TCGA-B2-4101	cfc999aa-802e-4a0d-8b14-be2b19fa2a17	29	-19059		0	90	Not Available	Not Available	Not Available	NOT HISPANIC OR LATINO	Normal	Kidney Clear Cell Renal Carcinoma	Not Available	Not Available	Left	Not Applicable	10	Not Available	Not Applicable	Not Available	No	4101	Not Available	TUMOR FREE	Normal	Not Available	NO		Normal	Not Applicable	Stage II	M0	NX	T2a	YES	NO	B2	Not Available	Kidney	Alive	Normal	2010	2010	Not Available	648
TCGA-BP-4795	68.74.0	KIRC	34B6AF90-C047-49E0-A08E-589FB4CA0D9C	TCGA-BP-4795	38469030-8539-4c76-b53b-57073569501c	Not Available	-27162		0	620	Not Available	Not Available	Not Available	Not Available	Low	Kidney Clear Cell Renal Carcinoma	Not Available	Not Available	Right	2	1	Not Available	0	Not Available	Yes	4795	Not Available	TUMOR FREE	Normal	Not Available	YES		Low	Not Applicable	Stage I	M0	N0	T1a	NO	YES	BP	Not Available	Kidney	Alive	Elevated	2011	2007	Not Available	620
TCGA-AK-3455	32.77.0	KIRC	5DE1E471-72A7-47AA-8165-AEE65334E9A3	TCGA-AK-3455	2ed3296a-5b10-40d8-8af4-90dc031657cd	8	-26221	683	0		Not Available	Not Available	Not Available	NOT HISPANIC OR LATINO	Low	Kidney Clear Cell Renal Carcinoma	Not Available	Not Available	Right	Not Applicable	3	Not Available	Not Applicable	Not Available	Yes	3455	Not Available		Elevated	Not Available	NO		Not Available	Not Applicable	Stage III	M0	NX	T3b	NO	YES	AK	Not Available	Kidney	Dead	Elevated	2011	2007	Not Available	683
TCGA-CJ-5675	90.68.0	KIRC	A2B255FF-23A9-4D46-89DA-3B71560F6A11	TCGA-CJ-5675	ceb7cd9a-9cb1-42f2-a4ab-0b4381e2b85b	22	-25617		0	2430	Not Available	0	Not Available	NOT HISPANIC OR LATINO	Normal	Kidney Clear Cell Renal Carcinoma	Not Available	Normal	Right	Not Applicable	4	Not Available	Not Applicable	Not Available	No	5675	Not Available	WITH TUMOR	Normal	Not Available	NO		Not Available	Not Applicable	Stage II	M0	NX	T2a	NO	YES	CJ	1	Kidney	Alive	Normal	2011	2004	Not Available	3936
TCGA-AK-3431	63.79.0	KIRC	C8B657FD-1DC2-43D6-BDEA-0B4110A64EA6	TCGA-AK-3431	351fb9f4-a3b6-44d8-9fdc-5b0b582fda23	11	-22852		0	1853	Not Available	Not Available	Not Available	NOT HISPANIC OR LATINO	Not Available	Kidney Clear Cell Renal Carcinoma	Not Available	Not Available	Right	Not Applicable	11	Not Available	Not Applicable	Not Available	No	3431	Not Available	TUMOR FREE	Not Available	Not Available	NO		Not Available	Not Applicable	Stage II	M0	NX	T2	NO	YES	AK	1	Kidney	Alive	Not Available	2010	2004	Not Available	2241
TCGA-BP-5189	70.72.0	KIRC	E8CBD80C-ACED-4852-BAE5-24F03703DA49	TCGA-BP-5189	23c7555b-7a37-415d-bda8-3588078a0c2e	31	-22156	822	0		Not Available	Not Available	Not Available	NOT HISPANIC OR LATINO	Low	Kidney Clear Cell Renal Carcinoma	Not Available	Not Available	Right	Not Applicable	1	Not Available	Not Applicable	Not Available	Yes	5189	Not Available	WITH TUMOR	Low	Not Available	NO		Low	Not Applicable	Stage I	M0	NX	T1b	NO	YES	BP	Not Available	Kidney	Dead	Elevated	2011	2007	Not Available	822
TCGA-A3-3326	32.77.0	KIRC	950DBF0A-6B7C-4794-BCFC-37471F5F82C2	TCGA-A3-3326	2e81cfda-5080-49b8-95ca-ba3963dae30c	21	-17285		0	1137	Not Available	Not Available	Not Available	Not Available	Not Available	Kidney Clear Cell Renal Carcinoma	Not Available	Not Available	Right	Not Applicable	4	Not Available	Not Applicable	Not Available	No	3326	Not Available	TUMOR FREE	Not Available	Not Available	NO		Not Available	Not Applicable	Stage I	M0	NX	T1a	NO	YES	A3	Not Available	Kidney	Alive	Not Available	2010	2006	Not Available	1137
TCGA-CJ-5682	90.68.0	KIRC	19DF5D8A-E7C8-4844-BD23-75EBACF04D56	TCGA-CJ-5682	4c325ee1-9b8e-45d4-a0a7-e47ec1eac402	22	-22244		0	1883	Not Available	0	Not Available	NOT HISPANIC OR LATINO	Normal	Kidney Clear Cell Renal Carcinoma	Not Available	Normal	Left	Not Applicable	4	Not Available	Not Applicable	Not Available	No	5682	Not Available	WITH TUMOR	Normal	Not Available	NO		Normal	Not Applicable	Stage IV	M1	NX	T3a	NO	YES	CJ	4	Kidney	Alive	Normal	2011	2004	Not Available	3736
TCGA-A3-A8OW	387.37.0	KIRC	9C696615-AC38-4A47-A75D-CEEC6DA7518C	TCGA-A3-A8OW	A42103AA-0F25-4939-9F9D-9EC11A5C8CCA	22	-13546		0	1	Not Available	Not Evaluated	Not Evaluated	NOT HISPANIC OR LATINO	Low	Kidney Clear Cell Renal Carcinoma	Not Evaluated	Not Evaluated	Left	Not Applicable	4	NO	Not Applicable	10	No	A8OW	Not Available	TUMOR FREE	Normal	NO	NO	Complete Remission/Response	Low	Not Applicable	Stage III	MX	NX	T3a	YES	NO	A3	2	Kidney	Alive	Normal	2014	2011	2001	323
TCGA-B0-5695	90.68.0	KIRC	A9010CBB-2842-4307-A0C8-7C4BAADC6D62	TCGA-B0-5695	fb9bafa5-7133-4955-8156-4eb6763dc8e1	8	-22320		0	1042	Not Available	Not Available	Not Available	NOT HISPANIC OR LATINO	Normal	Kidney Clear Cell Renal Carcinoma	Not Available	Not Available	Left	Not Applicable	4	Not Available	Not Applicable	Not Available	Yes	5695	Not Available	TUMOR FREE	Normal	Not Available	NO		Low	Not Applicable	Stage I	M0	N0	T1b	NO	YES	B0	Unknown	Kidney	Alive	Elevated	2011	2007	Not Available	2150
TCGA-AK-3465	32.77.0	KIRC	8B2748AC-497B-49DE-B71F-F764EC74E163	TCGA-AK-3465	0a93c52e-7e96-406b-b40d-b2925ba4ebd1	16	-26232		0	369	Not Available	Not Available	Not Available	NOT HISPANIC OR LATINO	Normal	Kidney Clear Cell Renal Carcinoma	Not Available	Not Available	Left	Not Applicable	6	Not Available	Not Applicable	Not Available	No	3465	Not Available	TUMOR FREE	Normal	Not Available	Not Available		Not Available	Not Applicable	Stage I	M0	NX	T1b	NO	YES	AK	Not Available	Kidney	Alive	Normal	2010	2008	Not Available	369
TCGA-A3-A6NL	340.41.0	KIRC	3A6DD02F-55D8-42E5-B2C4-E91573F1E81E	TCGA-A3-A6NL	52DB2D93-FCC6-4F80-9668-A0A6EA450738	30	-17952		0	0	Not Available	0	Unknown	NOT HISPANIC OR LATINO	Low	Kidney Clear Cell Renal Carcinoma	90	Unknown	Left	Not Applicable	6	NO	Not Applicable	Not Available	No	A6NL	Other	TUMOR FREE	Normal	NO	NO	Complete Remission/Response	Normal	Not Applicable	Stage I	MX	NX	T1b	YES	NO	A3	Unknown	Kidney	Alive	Elevated	2014	2012	Not Available	689
TCGA-BP-4789	65.72.0	KIRC	DF4F5D6E-4E0E-40C3-960D-0FC744696330	TCGA-BP-4789	9816ac2a-0412-4649-a9da-8fd91b1eb8e1	9	-17540		0	1489	Not Available	Not Available	Not Available	Not Available	Normal	Kidney Clear Cell Renal Carcinoma	Not Available	Not Available	Right	Not Applicable	5	Not Available	Not Applicable	Not Available	No	4789	Not Available	TUMOR FREE	Normal	Not Available	NO		Normal	Not Applicable	Stage I	M0	NX	T1a	NO	YES	BP	Not Available	Kidney	Alive	Normal	2011	2007	Not Available	1489
TCGA-B2-4098	50.77.0	KIRC	F2E3AED7-215B-4F66-AC05-DB2288D1BD02	TCGA-B2-4098	52d73201-9333-422f-a530-5958e866a298	29	-26606	51	0		Not Available	Not Available	Not Available	NOT HISPANIC OR LATINO	Low	Kidney Clear Cell Renal Carcinoma	Not Available	Not Available	Left	Not Applicable	10	Not Available	Not Applicable	Not Available	No	4098	Not Available	TUMOR FREE	Normal	Not Available	NO		Normal	Not Applicable	Stage I	M0	NX	T1b	YES	NO	B2	Not Available	Kidney	Dead	Normal	2010	2010	Not Available	51
TCGA-BP-5181	70.72.0	KIRC	880B1659-BD0B-471A-9FC0-D741949B8C40	TCGA-BP-5181	5358b8c7-d69c-4485-9420-03416564187b	26	-21514		0	1495	Not Available	Not Available	Not Available	Not Available	Low	Kidney Clear Cell Renal Carcinoma	Not Available	Not Available	Left	Not Applicable	1	Not Available	Not Applicable	Not Available	Yes	5181	Not Available	TUMOR FREE	Low	Not Available	NO		Low	Not Applicable	Stage I	M0	NX	T1b	NO	YES	BP	Not Available	Kidney	Alive	Normal	2011	2006	Not Available	1495
TCGA-CJ-5683	90.68.0	KIRC	4AA2E63C-8762-4A8D-97B0-D82690C0BA21	TCGA-CJ-5683	740e8238-8633-422a-a94a-83bbd37c6d77	22	-28745		0	1889	1889	0	Not Available	NOT HISPANIC OR LATINO	Low	Kidney Clear Cell Renal Carcinoma	Not Available	Not Available	Right	Not Applicable	4	Not Available	Not Applicable	Not Available	No	5683	Not Available	TUMOR FREE	Normal	Not Available	NO		Not Available	Not Applicable	Stage I	M0	NX	T1b	NO	YES	CJ	Not Available	Kidney	Alive	Normal	2011	2004	Not Available	1889
TCGA-B4-5844	105.71.0	KIRC	2215127A-334B-47BF-97E7-29C1157F55AF	TCGA-B4-5844	ab5266f6-8015-4347-b0bd-131ab1fbad51	20	-22409		0	7	Not Available	1	Normal	NOT HISPANIC OR LATINO	Normal	Kidney Clear Cell Renal Carcinoma	80	Not Available	Right	Not Applicable	5	Not Available	Not Applicable	Not Available	No	5844	Preoperative	TUMOR FREE	Low	Not Available	NO		Not Available	Not Applicable	Stage II	M0	N0	T2	NO	YES	B4	Unknown	Kidney	Alive	Normal	2011	2010	Not Available	7
TCGA-GK-A6C7	340.41.0	KIRC	EC83E48D-D941-4264-B256-533EC32CBBDC	TCGA-GK-A6C7	0DF9EC46-D600-4845-9D00-2DC2732C68D1	26	-28107		0	61	Not Available	Not Evaluated	Not Evaluated	NOT HISPANIC OR LATINO	Low	Kidney Clear Cell Renal Carcinoma	Not Evaluated	Not Evaluated	Right	Not Applicable	11	NO	Not Applicable	Not Available	No	A6C7	Not Evaluated	TUMOR FREE	Low	NO	NO	Complete Remission/Response	Normal	Not Applicable	Stage I	MX	NX	T1a	YES	NO	GK	1	Kidney	Alive	Normal	2013	2012	Not Available	61
TCGA-CW-5585	90.68.0	KIRC	26DDB2B1-92A8-42BF-B259-791942CA0F1B	TCGA-CW-5585	0487fc41-386c-4d76-9084-daf959bf5e98	1	-18898		0	2609	2609	0	Not Available	NOT HISPANIC OR LATINO	Not Available	Kidney Clear Cell Renal Carcinoma	Not Available	Not Available	Right	17	3	Not Available	0	Not Available	No	5585	Preoperative	WITH TUMOR	Not Available	Not Available	YES		Not Available	Not Applicable	Stage IV	M1	N0	T3b	Not Available	Not Available	CW	Not Available	Kidney	Alive	Not Available	2011	2003	Not Available	2609
TCGA-BP-4804	65.72.0	KIRC	DC0A75D2-0D53-491D-AC70-9C420DD945A8	TCGA-BP-4804	b81998f2-b3ff-4976-bc1c-8d38a68efa1d	9	-21727		0	1459	Not Available	Not Available	Not Available	NOT HISPANIC OR LATINO	Low	Kidney Clear Cell Renal Carcinoma	Not Available	Not Available	Right	Not Applicable	5	Not Available	Not Applicable	Not Available	No	4804	Not Available	WITH TUMOR	Normal	Not Available	NO		Low	Not Applicable	Stage I	M0	NX	T1b	NO	YES	BP	Not Available	Kidney	Alive	Elevated	2011	2008	Not Available	1459
TCGA-BP-4959	69.68.0	KIRC	8EF7E50A-4BA6-4825-A813-CE5177CF71DB	TCGA-BP-4959	5003a0cb-1a60-4c2e-b7f7-6e9245c66968	12	-17968		0	2660	Not Available	Not Available	Not Available	NOT HISPANIC OR LATINO	Low	Kidney Clear Cell Renal Carcinoma	Not Available	Not Available	Right	Not Applicable	1	Not Available	Not Applicable	Not Available	No	4959	Not Available	TUMOR FREE	Normal	Not Available	NO		Low	Not Applicable	Stage I	M0	NX	T1b	NO	YES	BP	Not Available	Kidney	Alive	Elevated	2011	2003	Not Available	2660
TCGA-B8-4154	50.77.0	KIRC	CF0D8B11-6614-487C-9D6F-5BF72D3EA5E9	TCGA-B8-4154	8c6720ef-4f85-4d22-b9bc-6745b55bf6d8	11	-26882		0	255	Not Available	Not Available	Not Available	NOT HISPANIC OR LATINO	Normal	Kidney Clear Cell Renal Carcinoma	Not Available	Normal	Left	Not Applicable	11	Not Available	Not Applicable	Not Available	No	4154	Not Available	TUMOR FREE	Normal	Not Available	NO		Normal	Not Applicable	Stage I	M0	N0	T1a	NO	YES	B8	3	Kidney	Alive	Low	2010	2010	Not Available	1380
TCGA-CJ-4876	65.72.0	KIRC	1075C3F8-F709-4B70-AC31-D7F303F59957	TCGA-CJ-4876	e002c248-0db9-4f94-8590-88dfd6c0c642	21	-20993		0	1955	Not Available	0	Not Available	HISPANIC OR LATINO	Low	Kidney Clear Cell Renal Carcinoma	Not Available	Normal	Left	Not Applicable	1	Not Available	Not Applicable	Not Available	No	4876	Preoperative	TUMOR FREE	Low	Not Available	NO		Not Available	Not Applicable	Stage II	M0	N0	T2b	NO	YES	CJ	Not Available	Kidney	Alive	Normal	2011	2004	Not Available	1955
TCGA-B0-5700	90.68.0	KIRC	9B497369-F05D-4F0D-A77C-C43978D1BA81	TCGA-B0-5700	4e3334e2-918f-4005-bb5a-12a67c7c0380	11	-28184		0	375	Not Available	Not Available	Not Available	NOT HISPANIC OR LATINO	Low	Kidney Clear Cell Renal Carcinoma	Not Available	Not Available	Left	Not Applicable	4	Not Available	Not Applicable	Not Available	No	5700	Not Available	TUMOR FREE	Normal	Not Available	NO		Low	Not Applicable	Stage I	M0	N0	T1a	NO	YES	B0	Unknown	Kidney	Alive	Normal	2011	2009	Not Available	1790
TCGA-B0-4837	65.72.0	KIRC	D79785D6-1E89-440E-9F4F-FFA04048E080	TCGA-B0-4837	31e9d2fc-79fa-49db-adac-7afb9609f915	9	-23129	1378	0		Not Available	Not Available	Not Available	NOT HISPANIC OR LATINO	Low	Kidney Clear Cell Renal Carcinoma	Not Available	Not Available	Left	Not Applicable	2	Not Available	Not Applicable	Not Available	No	4837	Not Available	WITH TUMOR	Normal	Not Available	NO		Normal	Not Applicable	Stage I	M0	N0	T1b	NO	YES	B0	Not Available	Kidney	Dead	Elevated	2011	2003	Not Available	1378
TCGA-BP-5177	70.72.0	KIRC	5157D53F-51D5-4FFB-8BA7-745F1B6BCD1F	TCGA-BP-5177	8f54d854-22ea-4bd0-8cb1-1ab708544095	21	-17147		0	293	Not Available	Not Available	Not Available	Not Available	Low	Kidney Clear Cell Renal Carcinoma	Not Available	Elevated	Right	Not Applicable	1	Not Available	Not Applicable	Not Available	No	5177	Not Available	TUMOR FREE	Elevated	Not Available	NO		Low	Not Applicable	Stage I	M0	NX	T1a	NO	YES	BP	Not Available	Kidney	Alive	Elevated	2011	2004	Not Available	293
TCGA-CZ-4865	82.75.0	KIRC	EADF8516-AA07-48A2-B8F0-751E3F271A24	TCGA-CZ-4865	305eaef4-4644-46e3-a696-d2e4a972f691	14	-25709	166	0		Not Available	Not Available	Not Available	NOT HISPANIC OR LATINO	Normal	Kidney Clear Cell Renal Carcinoma	Not Available	Not Available	Left	Not Applicable	2	Not Available	Not Applicable	Not Available	Yes	4865	Preoperative	TUMOR FREE	Normal	Not Available	NO		Normal	Not Applicable	Stage I	M0	NX	T1a	NO	YES	CZ	Not Available	Kidney	Dead	Low	2011	2006	Not Available	166
TCGA-B8-A54E	274.47.0	KIRC	86CA2E91-862F-4924-9C42-D51EFB06087D	TCGA-B8-A54E	59D18F0C-946F-4850-892F-70E2BF380232	27	-22900		0	559	Not Available	Not Available	Not Available	HISPANIC OR LATINO	Not Available	Kidney Clear Cell Renal Carcinoma	Not Available	Normal	Right	Not Applicable	2	NO	Not Applicable	50	No	A54E	Not Available	TUMOR FREE	Not Available	NO	NO	Complete Remission/Response	Normal	Not Applicable	Stage I	MX	NX	T1b	YES	NO	B8	2	Kidney	Alive	Not Available	2013	2011	Not Available	909
TCGA-B0-4844	63.79.0	KIRC	D586DDC1-EF03-47EC-A3F3-4EC337877892	TCGA-B0-4844	4ee14e95-09d8-4512-b358-3e0e7cb74c9a	8	-22220	313	0		Not Available	Not Available	Not Available	NOT HISPANIC OR LATINO	Low	Kidney Clear Cell Renal Carcinoma	Not Available	Not Available	Left	Not Applicable	2	Not Available	Not Applicable	Not Available	No	4844	Not Available	WITH TUMOR	Normal	Not Available	NO		Low	Not Applicable	Stage IV	M1	NX	T3a	NO	YES	B0	Not Available	Kidney	Dead	Normal	2011	2004	Not Available	313
TCGA-B0-5692	90.68.0	KIRC	1C63EAAE-AD42-4117-A0C8-79C7DBC9E6C0	TCGA-B0-5692	9c377f9b-79dd-4412-80ac-cea9a3529888	4	-24140		0	1487	Not Available	Not Available	Not Available	NOT HISPANIC OR LATINO	Normal	Kidney Clear Cell Renal Carcinoma	Not Available	Not Available	Right	Not Applicable	4	Not Available	Not Applicable	Not Available	No	5692	Not Available	TUMOR FREE	Normal	Not Available	NO		Normal	Not Applicable	Stage III	M0	N0	T3b	NO	YES	B0	Unknown	Kidney	Alive	Normal	2011	2004	Not Available	3944
TCGA-B0-5088	69.68.0	KIRC	CA4DF249-8D2C-4CFE-99D5-B2ECE9D0B950	TCGA-B0-5088	0022478c-4dfd-4cbe-a05e-fb20310844e3	9	-19677	563	0		Not Available	Not Available	Not Available	NOT HISPANIC OR LATINO	Normal	Kidney Clear Cell Renal Carcinoma	Not Available	Not Available	Right	Not Applicable	2	Not Available	Not Applicable	Not Available	Yes	5088	Not Available	TUMOR FREE	Normal	Not Available	NO		Normal	Not Applicable	Stage I	M0	N0	T1b	NO	YES	B0	Not Available	Kidney	Dead	Normal	2011	2006	Not Available	563
TCGA-B0-5709	90.68.0	KIRC	9ACBF36F-A635-42D1-88A8-8EAC011B5693	TCGA-B0-5709	bf768635-b809-4df4-a4e6-7495e66aa227	25	-22843		0	2358	Not Available	Not Available	Not Available	NOT HISPANIC OR LATINO	Normal	Kidney Clear Cell Renal Carcinoma	Not Available	Not Available	Right	Not Applicable	4	Not Available	Not Applicable	Not Available	No	5709	Not Available	TUMOR FREE	Normal	Not Available	NO		Not Available	Not Applicable	Stage III	M0	NX	T3a	NO	YES	B0	Unknown	Kidney	Alive	Normal	2011	2003	Not Available	3974
TCGA-BP-4158	64.72.0	KIRC	86527E50-3873-48D4-80F4-284C48D6E62D	TCGA-BP-4158	1cdb170b-9765-45ee-9e3e-388d0a419746	29	-25210		0	3377	Not Available	Not Available	Not Available	Not Available	Low	Kidney Clear Cell Renal Carcinoma	Not Available	Not Available	Right	5	10	Not Available	0	Not Available	Yes	4158	Not Available	TUMOR FREE	Low	Not Available	YES		Normal	Not Applicable	Stage I	M0	N0	T1b	NO	YES	BP	Not Available	Kidney	Alive	Normal	2010	2001	Not Available	3377
TCGA-AK-3440	32.77.0	KIRC	5BB409A5-8815-4490-8E60-F84A3DC91961	TCGA-AK-3440	3c5f27e9-db2f-4963-9240-94815808d32f	12	-21337		0	1745	Not Available	Not Available	Not Available	NOT HISPANIC OR LATINO	Low	Kidney Clear Cell Renal Carcinoma	Not Available	Not Available	Left	Not Applicable	11	Not Available	Not Applicable	Not Available	No	3440	Not Available	TUMOR FREE	Elevated	Not Available	NO		Normal	Not Applicable	Stage I	M0	NX	T1a	NO	YES	AK	1	Kidney	Alive	Normal	2010	2005	Not Available	2865
TCGA-CJ-4872	65.72.0	KIRC	EAC3CDE7-5C94-4792-AD74-A6A0A19371B1	TCGA-CJ-4872	820ddb1a-fb51-42e9-8d33-3ebe28d5af93	21	-18862		0	1435	Not Available	0	Not Available	NOT HISPANIC OR LATINO	Normal	Kidney Clear Cell Renal Carcinoma	Not Available	Normal	Right	1	1	Not Available	0	Not Available	No	4872	Preoperative	TUMOR FREE	Normal	Not Available	YES		Normal	Not Applicable	Stage I	M0	N0	T1b	NO	YES	CJ	Not Available	Kidney	Alive	Normal	2011	2004	Not Available	1435
TCGA-B8-5545	105.71.0	KIRC	E63A02D2-E98E-4FD9-9117-FDAC33A1761E	TCGA-B8-5545	a1ad1a96-2b6e-4c86-9d71-e176b902e9d4	11	-15376		0	248	Not Available	Not Available	Not Available	NOT HISPANIC OR LATINO	Low	Kidney Clear Cell Renal Carcinoma	Not Available	Not Available	Left	Not Applicable	4	Not Available	Not Applicable	Not Available	No	5545	Not Available	TUMOR FREE	Normal	Not Available	NO		Not Available	Not Applicable	Stage I	M0	N0	T1a	YES	NO	B8	1	Kidney	Alive	Normal	2011	2010	Not Available	1525
TCGA-B4-5832	105.71.0	KIRC	CAC4765E-E48A-44F7-8AA0-CCD3BBD46C47	TCGA-B4-5832	75e02a42-6937-4761-868b-c369c7bd3c72	11	-23806		0	7	Not Available	1	Normal	NOT HISPANIC OR LATINO	Normal	Kidney Clear Cell Renal Carcinoma	80	Not Available	Left	Not Applicable	5	Not Available	Not Applicable	Not Available	No	5832	Preoperative	TUMOR FREE	Normal	Not Available	NO		Not Available	Not Applicable	Stage III	M0	N0	T3b	NO	YES	B4	Unknown	Kidney	Alive	Normal	2011	2010	Not Available	155
TCGA-B2-3923	50.77.0	KIRC	91F40370-66BC-4121-8FF1-C27BBCD43E21	TCGA-B2-3923	08a8eec3-c97a-4493-a7de-b2a686b4df67	27	-21793		0	179	Not Available	Not Available	Not Available	NOT HISPANIC OR LATINO	Normal	Kidney Clear Cell Renal Carcinoma	Not Available	Elevated	Right	Not Applicable	10	Not Available	Not Applicable	Not Available	No	3923	Not Available	TUMOR FREE	Normal	Not Available	NO		Normal	Not Applicable	Stage II	M0	NX	T2	YES	NO	B2	Not Available	Kidney	Alive	Normal	2010	2010	Not Available	992
TCGA-BP-4777	64.72.0	KIRC	96E4650A-E7D1-469E-BAD0-245D5EB4ECA4	TCGA-BP-4777	6fbf13b2-614b-4c61-824b-81ae25daae31	Not Available	-17133		0	1731	Not Available	Not Available	Not Available	NOT HISPANIC OR LATINO	Low	Kidney Clear Cell Renal Carcinoma	Not Available	Not Available	Right	Not Applicable	1	Not Available	Not Applicable	Not Available	No	4777	Not Available	TUMOR FREE	Normal	Not Available	NO		Low	Not Applicable	Stage I	M0	NX	T1a	NO	YES	BP	Not Available	Kidney	Alive	Elevated	2011	2005	Not Available	1731
TCGA-BP-5194	70.72.0	KIRC	21E1A6A5-27B0-417E-A27C-9B6C525BF44E	TCGA-BP-5194	5daf4808-0393-4791-9927-742c30a20831	31	-14551		0	408	Not Available	Not Available	Not Available	Not Available	Normal	Kidney Clear Cell Renal Carcinoma	Not Available	Not Available	Right	Not Applicable	1	Not Available	Not Applicable	Not Available	No	5194	Not Available	TUMOR FREE	Normal	Not Available	NO		Low	Not Applicable	Stage I	M0	NX	T1a	NO	YES	BP	Not Available	Kidney	Alive	Elevated	2011	2008	Not Available	408
TCGA-BP-4993	68.74.0	KIRC	AD5E5CBA-5B86-42BE-8790-3DA08327A5BB	TCGA-BP-4993	6ccd4657-ffa3-4e82-929f-9a7366a89578	19	-21407		0	177	177	Not Available	Not Available	Not Available	Low	Kidney Clear Cell Renal Carcinoma	Not Available	Not Available	Left	Not Applicable	1	Not Available	Not Applicable	Not Available	Yes	4993	Not Available	TUMOR FREE	Normal	Not Available	NO		Low	Not Applicable	Stage I	M0	NX	T1a	NO	YES	BP	Not Available	Kidney	Alive	Normal	2011	2007	Not Available	177
TCGA-A3-A8OX	387.37.0	KIRC	418C5AA0-D001-4C72-803A-21AC11BF7F42	TCGA-A3-A8OX	C33D0D12-A744-4A9A-B3F7-E28DA6A109AB	22	-23998		0	0	Not Available	Not Evaluated	Not Evaluated	NOT HISPANIC OR LATINO	Normal	Kidney Clear Cell Renal Carcinoma	Not Evaluated	Not Evaluated	Left	Not Applicable	4	NO	Not Applicable	Not Available	Yes, History of Synchronous/Bilateral Malignancy	A8OX	Not Evaluated	TUMOR FREE	Normal	Unknown	NO	Complete Remission/Response	Normal	Not Applicable	Stage I	MX	NX	T1a	YES	NO	A3	1	Kidney	Alive	Elevated	2014	2012	Not Available	0
TCGA-CJ-4892	65.72.0	KIRC	9693D38C-E4EE-4419-B842-29D92C639F8D	TCGA-CJ-4892	83444c79-6aa5-4081-9143-2055a360e211	24	-23764		0	1521	Not Available	0	Not Available	NOT HISPANIC OR LATINO	Normal	Kidney Clear Cell Renal Carcinoma	Not Available	Normal	Right	2	1	Not Available	0	Not Available	No	4892	Preoperative	TUMOR FREE	Normal	Not Available	YES		Not Available	Not Applicable	Stage I	M0	N0	T1b	NO	YES	CJ	Not Available	Kidney	Alive	Normal	2011	2005	Not Available	1521
TCGA-B0-5698	105.71.0	KIRC	C1933720-2D59-4709-9FBF-14F6C0620268	TCGA-B0-5698	d26f3a6b-72f4-4e48-815e-57b8b211112d	2	-28438		0	2181	Not Available	Not Available	Not Available	NOT HISPANIC OR LATINO	Normal	Kidney Clear Cell Renal Carcinoma	Not Available	Not Available	Right	Not Applicable	6	Not Available	Not Applicable	Not Available	Yes	5698	Not Available		Normal	Not Available	NO		Low	Not Applicable	Stage I	M0	N0	T1b	NO	YES	B0	Unknown	Kidney	Alive	Normal	2011	2005	Not Available	3631
TCGA-CZ-5465	82.75.0	KIRC	D105F1F1-CDB0-4B90-B644-8B6A7377226E	TCGA-CZ-5465	5e248b21-e69d-4dee-a1e8-029ade80d0eb	11	-27838		0	1377	Not Available	0	Not Available	Not Available	Low	Kidney Clear Cell Renal Carcinoma	100	Not Available	Left	Not Applicable	3	Not Available	Not Applicable	Not Available	No	5465	Preoperative	TUMOR FREE	Normal	Not Available	NO		Low	Not Applicable	Stage III	M0	NX	T3b	NO	YES	CZ	1	Kidney	Alive	Normal	2011	2007	Not Available	2564
TCGA-B0-5081	69.68.0	KIRC	F53307AF-6613-405C-88FE-D2E2AE8A1D1E	TCGA-B0-5081	479035f0-649e-4396-b023-1649a23a01f1	9	-29219	362	0		Not Available	Not Available	Not Available	NOT HISPANIC OR LATINO	Low	Kidney Clear Cell Renal Carcinoma	Not Available	Not Available	Right	Not Applicable	2	Not Available	Not Applicable	Not Available	No	5081	Not Available	WITH TUMOR	Elevated	Not Available	NO		Normal	Not Applicable	Stage III	M0	N0	T3b	NO	YES	B0	Not Available	Kidney	Dead	Elevated	2011	2005	Not Available	362
TCGA-B0-4694	63.79.0	KIRC	F555FE25-F27E-4665-B8EE-69BB7A944CCD	TCGA-B0-4694	123b1a31-3635-4e90-b714-0c20df64cf0d	8	-26582	106	0		Not Available	Not Available	Not Available	NOT HISPANIC OR LATINO	Low	Kidney Clear Cell Renal Carcinoma	Not Available	Not Available	Left	Not Applicable	2	Not Available	Not Applicable	Not Available	No	4694	Not Available	TUMOR FREE	Low	Not Available	NO		Normal	Not Applicable	Stage III	M0	NX	T3b	NO	YES	B0	Not Available	Kidney	Dead	Normal	2011	2009	Not Available	106
TCGA-BP-5001	69.68.0	KIRC	28CD47F5-5A67-4194-A26A-56BF4D687DA2	TCGA-BP-5001	d6ea5cec-97bf-4c0f-85bf-293d463b0586	13	-15858		0	1177	Not Available	Not Available	Not Available	Not Available	Low	Kidney Clear Cell Renal Carcinoma	Not Available	Not Available	Right	Not Applicable	12	Not Available	Not Applicable	Not Available	No	5001	Not Available	TUMOR FREE	Normal	Not Available	NO		Low	Not Applicable	Stage I	M0	NX	T1b	NO	YES	BP	Not Available	Kidney	Alive	Elevated	2010	2007	Not Available	1177
TCGA-B8-5553	90.68.0	KIRC	91713F8E-98DC-4098-90C8-D0BA97D1F69B	TCGA-B8-5553	828ad452-3daf-4467-bcbc-6dac2c93a7db	11	-24729		0	14	Not Available	Not Available	Not Available	NOT HISPANIC OR LATINO	Normal	Kidney Clear Cell Renal Carcinoma	Not Available	Normal	Left	Not Applicable	4	Not Available	Not Applicable	Not Available	No	5553	Not Available	TUMOR FREE	Normal	Not Available	NO		Not Available	Not Applicable	Stage I	M0	N0	T1b	YES	NO	B8	Not Available	Kidney	Alive	Normal	2011	2010	Not Available	435
TCGA-CW-6088	105.71.0	KIRC	602D16C5-5CAE-44B9-86E5-39D16A176F33	TCGA-CW-6088	4100b960-7963-4a1e-ba24-0a6526387e06	25	-22020		0	2311	Not Available	1	Not Available	NOT HISPANIC OR LATINO	Not Available	Kidney Clear Cell Renal Carcinoma	Not Available	Not Available	Right	10	5	Not Available	0	Not Available	No	6088	Preoperative	TUMOR FREE	Not Available	Not Available	YES		Not Available	Not Applicable	Stage I	M0	N0	T1b	Not Available	Not Available	CW	Not Available	Kidney	Alive	Not Available	2011	2003	Not Available	3222
TCGA-B0-4838	65.72.0	KIRC	B4B69E12-033A-4DDC-A4FD-FA0ED76649B4	TCGA-B0-4838	efb088d9-fa88-4caf-a837-20d76efc83f6	3	-25268	834	0		Not Available	Not Available	Not Available	NOT HISPANIC OR LATINO	Low	Kidney Clear Cell Renal Carcinoma	90	Not Available	Right	Not Applicable	2	Not Available	Not Applicable	Not Available	No	4838	Not Available	TUMOR FREE	Low	Not Available	NO		Low	Not Applicable	Stage I	M0	N0	T1b	NO	YES	B0	Not Available	Kidney	Dead	Normal	2011	2003	Not Available	834
TCGA-B0-4811	82.75.0	KIRC	A836E5F1-BC44-4544-A7D9-DCE22591CD78	TCGA-B0-4811	57578a0d-b719-46e7-83ab-872a4e984dbb	29	-17792	1417	0		Not Available	Not Available	Not Available	NOT HISPANIC OR LATINO	Normal	Kidney Clear Cell Renal Carcinoma	Not Available	Not Available	Left	3	3	Not Available	0	Not Available	No	4811	Not Available	WITH TUMOR	Not Available	Not Available	YES		Normal	Not Applicable	Stage III	M0	N0	T3a	NO	YES	B0	Not Available	Kidney	Dead	Not Available	2011	2001	Not Available	1417
TCGA-BP-4166	64.72.0	KIRC	B131DDF0-4DE7-4794-852A-630EC07AAD8E	TCGA-BP-4166	3c4ed50e-d00e-4ffe-b426-41dfdcb7327a	29	-25300		0	13	Not Available	Not Available	Not Available	Not Available	Low	Kidney Clear Cell Renal Carcinoma	Not Available	Not Available	Left	10	11	Not Available	0	Not Available	No	4166	Not Available	TUMOR FREE	Normal	Not Available	YES		Low	Not Applicable	Stage III	M0	N0	T3a	NO	YES	BP	Not Available	Kidney	Alive	Elevated	2010	2003	Not Available	13
TCGA-B8-4619	50.77.0	KIRC	E8209EA2-5B86-4004-AC7E-3D028906AC8C	TCGA-B8-4619	78ec8bc9-e502-4f5b-b0f6-893718650352	11	-21206		0	19	Not Available	Not Available	Not Available	NOT HISPANIC OR LATINO	Normal	Kidney Clear Cell Renal Carcinoma	Not Available	Not Available	Left	Not Applicable	11	Not Available	Not Applicable	Not Available	No	4619	Not Available	TUMOR FREE	Normal	Not Available	NO		Normal	Not Applicable	Stage I	M0	N0	T1a	NO	YES	B8	2	Kidney	Alive	Normal	2010	2010	Not Available	523
TCGA-BP-4987	69.68.0	KIRC	04053C28-5CA4-4616-AFFE-8CE322D7B852	TCGA-BP-4987	aebe37c4-5b37-41f3-ade3-46e41bad8eab	13	-15041		0	1124	Not Available	Not Available	Not Available	Not Available	Low	Kidney Clear Cell Renal Carcinoma	Not Available	Not Available	Left	Not Applicable	12	Not Available	Not Applicable	Not Available	No	4987	Not Available	TUMOR FREE	Normal	Not Available	NO		Low	Not Applicable	Stage I	M0	NX	T1b	NO	YES	BP	Not Available	Kidney	Alive	Elevated	2010	2006	Not Available	1124
TCGA-B8-5552	105.71.0	KIRC	1E511B0D-9764-4336-BFFD-A4C4BC4E79A0	TCGA-B8-5552	e58f2c7b-d1cc-48f3-a0c9-dcd2b27c37f6	1	-15219		0	219	Not Available	Not Available	Not Available	NOT HISPANIC OR LATINO	Normal	Kidney Clear Cell Renal Carcinoma	Not Available	Not Available	Right	Not Applicable	6	Not Available	Not Applicable	Not Available	No	5552	Not Available	TUMOR FREE	Normal	Not Available	NO		Not Available	Not Applicable	Stage I	M0	NX	T1b	YES	NO	B8	Not Available	Kidney	Alive	Normal	2011	2010	Not Available	1046
TCGA-A3-3365	32.77.0	KIRC	37F1B581-FA7C-4A92-B469-B9A542CF34B0	TCGA-A3-3365	136c95cd-febd-43f0-af35-125d3321a145	11	-16915		0	873	Not Available	Not Available	Not Available	Not Available	Not Available	Kidney Clear Cell Renal Carcinoma	Not Available	Not Available	Right	Not Applicable	5	Not Available	Not Applicable	Not Available	No	3365	Not Available		Not Available	Not Available	NO		Not Available	Not Applicable	Stage I	M0	NX	T1a	NO	YES	A3	Not Available	Kidney	Alive	Not Available	2010	2006	Not Available	873
TCGA-A3-3367	68.74.0	KIRC	9141A95E-2CBB-4FE7-9BF4-AEDBECC31E21	TCGA-A3-3367	69fb3eff-a32c-48e1-aab8-645ef31d163a	31	-26489		0	1054	Not Available	Not Available	Not Available	NOT HISPANIC OR LATINO	Not Available	Kidney Clear Cell Renal Carcinoma	Not Available	Not Available	Left	Not Applicable	1	Not Available	Not Applicable	Not Available	No	3367	Not Available	TUMOR FREE	Not Available	Not Available	NO		Not Available	Not Applicable	Stage I	M0	N0	T1b	NO	YES	A3	Not Available	Kidney	Alive	Not Available	2011	2006	Not Available	2270
TCGA-CJ-4885	65.72.0	KIRC	5C1782D0-9919-475F-B2D6-325FF680437D	TCGA-CJ-4885	5338d435-68fb-4f0d-a3e6-c843f703f75f	21	-23437		0	2125	Not Available	0	Not Available	NOT HISPANIC OR LATINO	Low	Kidney Clear Cell Renal Carcinoma	Not Available	Normal	Right	Not Applicable	1	Not Available	Not Applicable	Not Available	No	4885	Preoperative	WITH TUMOR	Normal	Not Available	NO		Not Available	Not Applicable	Stage IV	M1	NX	T3a	NO	YES	CJ	3	Kidney	Alive	Normal	2011	2005	Not Available	3451
TCGA-BP-5170	70.72.0	KIRC	52A3AC70-A10B-4C2C-A72F-C8AB503177D0	TCGA-BP-5170	30208a4c-ecb0-4b3c-a349-87e1c1f43e85	30	-20229		0	2412	Not Available	Not Available	Not Available	Not Available	Normal	Kidney Clear Cell Renal Carcinoma	Not Available	Not Available	Right	Not Applicable	1	Not Available	Not Applicable	Not Available	No	5170	Not Available	TUMOR FREE	Normal	Not Available	NO		Low	Not Applicable	Stage I	M0	NX	T1a	NO	YES	BP	Not Available	Kidney	Alive	Elevated	2011	2004	Not Available	2412
TCGA-CJ-6031	105.71.0	KIRC	9B1FEDC3-FB46-416D-AA61-4EAD75404EC6	TCGA-CJ-6031	f2b93fbd-5848-46e2-978e-ba84e810e0dc	10	-19905		0	1906	Not Available	0	Not Available	NOT HISPANIC OR LATINO	Normal	Kidney Clear Cell Renal Carcinoma	Not Available	Normal	Right	Not Applicable	8	Not Available	Not Applicable	Not Available	No	6031	Not Available	TUMOR FREE	Normal	Not Available	NO		Not Available	Not Applicable	Stage I	M0	NX	T1b	NO	YES	CJ	Not Available	Kidney	Alive	Normal	2011	2003	Not Available	1906
TCGA-CJ-4882	70.72.0	KIRC	E65DE8B5-5DB5-48C7-8726-0001DBD71D96	TCGA-CJ-4882	3ea341e3-868a-44f5-937f-e6a93b031544	3	-21074		0	1883	Not Available	0	Not Available	NOT HISPANIC OR LATINO	Low	Kidney Clear Cell Renal Carcinoma	Not Available	Normal	Right	2	2	Not Available	0	Not Available	No	4882	Not Available	TUMOR FREE	Normal	Not Available	YES		Not Available	Not Applicable	Stage III	M0	NX	T3a	NO	YES	CJ	Not Available	Kidney	Alive	Normal	2011	2005	Not Available	1883
TCGA-CJ-4881	65.72.0	KIRC	8F9247B0-809C-4EFC-93CC-9E9CFA12659E	TCGA-CJ-4881	24c1cf70-bd67-431e-a623-d20f8d3f52b2	21	-15197		0	2014	Not Available	0	Not Available	NOT HISPANIC OR LATINO	Normal	Kidney Clear Cell Renal Carcinoma	Not Available	Normal	Right	Not Applicable	1	Not Available	Not Applicable	Not Available	No	4881	Not Available	WITH TUMOR	Normal	Not Available	NO		Not Available	Not Applicable	Stage III	M0	NX	T3a	NO	YES	CJ	Not Available	Kidney	Alive	Normal	2011	2004	Not Available	2014
TCGA-CJ-4897	70.72.0	KIRC	565B48E3-FF0F-4560-A03C-69CBC8A19996	TCGA-CJ-4897	c1b46fd8-1221-4641-a323-84bfb444a45f	3	-29124		0	1808	Not Available	0	Not Available	HISPANIC OR LATINO	Normal	Kidney Clear Cell Renal Carcinoma	Not Available	Not Available	Right	Not Applicable	2	Not Available	Not Applicable	Not Available	No	4897	Preoperative	WITH TUMOR	Normal	Not Available	NO		Not Available	Not Applicable	Stage III	M0	NX	T3a	NO	YES	CJ	1	Kidney	Alive	Normal	2011	2005	Not Available	3341
TCGA-BP-4781	65.72.0	KIRC	7226D05A-34DA-467C-8ECF-492BF5A296C7	TCGA-BP-4781	80c4fc5b-dc7d-4308-8c81-6e83625963b5	4	-28701		0	2080	2080	Not Available	Not Available	Not Available	Low	Kidney Clear Cell Renal Carcinoma	Not Available	Not Available	Right	Not Applicable	5	Not Available	Not Applicable	Not Available	No	4781	Not Available	TUMOR FREE	Low	Not Available	NO		Low	Not Applicable	Stage I	M0	NX	T1a	NO	YES	BP	Not Available	Kidney	Alive	Normal	2011	2005	Not Available	2080
TCGA-CJ-6032	105.71.0	KIRC	C734A0B4-DC16-43FC-9B5B-A9B4E403BC21	TCGA-CJ-6032	beef6a78-a57c-46f1-8f4e-6899f0ba2c6d	10	-23310		0	2548	Not Available	0	Not Available	HISPANIC OR LATINO	Normal	Kidney Clear Cell Renal Carcinoma	Not Available	Normal	Right	Not Applicable	8	Not Available	Not Applicable	Not Available	No	6032	Not Available	TUMOR FREE	Normal	Not Available	NO		Not Available	Not Applicable	Stage II	M0	NX	T2	NO	YES	CJ	3	Kidney	Alive	Normal	2011	2004	Not Available	3639
TCGA-DV-5576	90.68.0	KIRC	E746D55D-B977-434F-845E-1385FD391D0E	TCGA-DV-5576	936c217f-f10b-43cf-bb6d-0a74ebec9b13	30	-20310	727	0		Not Available	0	Not Available	NOT HISPANIC OR LATINO	Low	Kidney Clear Cell Renal Carcinoma	100	Normal	Left	Not Applicable	3	Not Available	Not Applicable	Not Available	Yes	5576	Preoperative	WITH TUMOR	Normal	Not Available	NO		Low	Not Applicable	Stage I	M0	NX	T1a	NO	YES	DV	Not Available	Kidney	Dead	Elevated	2011	2008	Not Available	727
TCGA-BP-4989	69.68.0	KIRC	CCD1B378-0C88-4320-A83F-D4FB2C018909	TCGA-BP-4989	dc2208d9-dcb3-47ff-826b-676f199b8ccd	13	-21382		0	118	Not Available	Not Available	Not Available	Not Available	Low	Kidney Clear Cell Renal Carcinoma	Not Available	Not Available	Right	10	12	Not Available	0	Not Available	No	4989	Not Available	TUMOR FREE	Normal	Not Available	YES		Low	Not Applicable	Stage III	M0	N0	T3a	NO	YES	BP	Not Available	Kidney	Alive	Elevated	2010	2007	Not Available	118
TCGA-BP-4797	65.72.0	KIRC	89F92412-2866-49D3-A460-9C2DD10E40C1	TCGA-BP-4797	dd35edfd-ee6c-461f-b2a6-2dff8324117c	9	-12508		0	1107	Not Available	Not Available	Not Available	NOT HISPANIC OR LATINO	Normal	Kidney Clear Cell Renal Carcinoma	Not Available	Not Available	Right	5	5	Not Available	0	Not Available	No	4797	Not Available	TUMOR FREE	Normal	Not Available	YES		Normal	Not Applicable	Stage III	M0	N0	T3b	NO	YES	BP	Not Available	Kidney	Alive	Normal	2011	2007	Not Available	1107
TCGA-B0-4810	82.75.0	KIRC	1010ED49-CB56-483C-B592-2E5FD2D0EA2E	TCGA-B0-4810	3dd36758-04ad-4ba4-bf17-707649d6f1a0	29	-17402	478	0		Not Available	Not Available	Not Available	NOT HISPANIC OR LATINO	Low	Kidney Clear Cell Renal Carcinoma	Not Available	Not Available	Left	6	3	Not Available	2	Not Available	No	4810	Not Available	WITH TUMOR	Elevated	Not Available	YES		Not Available	Not Applicable	Stage III	M0	N1	T3a	NO	YES	B0	Not Available	Kidney	Dead	Elevated	2011	2001	Not Available	478
TCGA-BP-5199	70.72.0	KIRC	E7B00261-50CB-4578-9CB0-B62625D567D8	TCGA-BP-5199	d30f460b-8e85-4eb4-83b8-0a5d8bf4d10d	31	-21256		0	1355	Not Available	Not Available	Not Available	NOT HISPANIC OR LATINO	Low	Kidney Clear Cell Renal Carcinoma	Not Available	Not Available	Left	4	1	Not Available	0	Not Available	Yes	5199	Not Available	TUMOR FREE	Normal	Not Available	YES		Low	Not Applicable	Stage II	M0	N0	T2	NO	YES	BP	Not Available	Kidney	Alive	Normal	2011	2006	Not Available	1355
TCGA-CJ-6030	105.71.0	KIRC	BB63ADBB-E93C-4646-BD17-FA59C9BCFA28	TCGA-CJ-6030	6ab00314-5228-43ba-9880-9d5177b64c61	21	-24096	2299	0		Not Available	0	Not Available	NOT HISPANIC OR LATINO	Low	Kidney Clear Cell Renal Carcinoma	Not Available	Not Available	Left	11	7	Not Available	0	Not Available	Yes	6030	Not Available	TUMOR FREE	Normal	Not Available	YES		Not Available	Not Applicable	Stage I	M0	N0	T1a	NO	YES	CJ	Not Available	Kidney	Dead	Normal	2011	2003	Not Available	2299
TCGA-B8-5162	68.74.0	KIRC	9A711E1A-4A7D-447F-9611-A89B2D5E20FA	TCGA-B8-5162	d62d39f9-c896-4758-a785-e236f0154f14	26	-23008		0	22	Not Available	Not Available	Not Available	NOT HISPANIC OR LATINO	Low	Kidney Clear Cell Renal Carcinoma	Not Available	Not Available	Left	Not Applicable	5	Not Available	Not Applicable	Not Available	Yes	5162	Not Available	TUMOR FREE	Normal	Not Available	NO		Not Available	Not Applicable	Stage II	M0	NX	T2a	YES	NO	B8	1	Kidney	Alive	Normal	2011	2010	Not Available	36
TCGA-MW-A4EC	274.47.0	KIRC	CE200E47-D2C8-476A-BA3E-E82067D85168	TCGA-MW-A4EC	B123E7C1-2472-4427-BFEB-79666F971E66	6	-26649		0	330	Not Available	0	Unknown	HISPANIC OR LATINO	Low	Kidney Clear Cell Renal Carcinoma	Unknown	Unknown	Right	Not Applicable	3	NO	Not Applicable	Not Available	No	A4EC	Other	TUMOR FREE	Normal	NO	NO	Complete Remission/Response	Low	Not Applicable	Stage I	MX	NX	T1a	YES	NO	MW	1	Kidney	Alive	Elevated	2013	2012	Not Available	498
TCGA-B4-5836	105.71.0	KIRC	581F871E-F58F-4EE2-AFA5-E571B0CD4B81	TCGA-B4-5836	59f49821-412c-4945-b9e2-be0dcc8bf8bf	11	-22341		0	141	Not Available	1	Normal	NOT HISPANIC OR LATINO	Normal	Kidney Clear Cell Renal Carcinoma	90	Not Available	Right	2	5	Not Available	0	Not Available	No	5836	Preoperative	TUMOR FREE	Normal	Not Available	YES		Not Available	Not Applicable	Stage I	M0	N0	T1b	NO	YES	B4	Unknown	Kidney	Alive	Normal	2011	2010	Not Available	141
TCGA-B0-4833	65.72.0	KIRC	B8D03DB3-C264-41A9-B0B6-2F1EED7151AE	TCGA-B0-4833	e4769374-7d4d-4aaf-b6fe-a01da59ee713	8	-30190	2386	0		Not Available	Not Available	Not Available	NOT HISPANIC OR LATINO	Normal	Kidney Clear Cell Renal Carcinoma	Not Available	Not Available	Left	Not Applicable	2	Not Available	Not Applicable	Not Available	No	4833	Not Available	WITH TUMOR	Normal	Not Available	NO		Normal	Not Applicable	Stage I	M0	N0	T1b	NO	YES	B0	Not Available	Kidney	Dead	Normal	2011	2003	Not Available	2386
TCGA-B0-4691	63.79.0	KIRC	BFC7C8E4-BCCC-4FD0-AE84-BE855C918073	TCGA-B0-4691	949736aa-62d3-46e0-8507-ed2a84be0073	8	-20176	139	0		Not Available	Not Available	Not Available	NOT HISPANIC OR LATINO	Normal	Kidney Clear Cell Renal Carcinoma	Not Available	Not Available	Left	Not Applicable	2	Not Available	Not Applicable	Not Available	No	4691	Not Available	WITH TUMOR	Normal	Not Available	NO		Normal	Not Applicable	Stage IV	M1	N0	T2	NO	YES	B0	Not Available	Kidney	Dead	Low	2011	2009	Not Available	139
TCGA-BP-4343	64.72.0	KIRC	E7359698-72F6-495D-A25B-79E4D8CC6C0C	TCGA-BP-4343	79e469c5-c18c-4c20-aaa2-8866623229d9	16	-23498	1912	0		Not Available	Not Available	Not Available	Not Available	Low	Kidney Clear Cell Renal Carcinoma	Not Available	Not Available	Right	7	12	Not Available	0	Not Available	No	4343	Not Available	WITH TUMOR	Normal	Not Available	YES		Low	Not Applicable	Stage III	M0	N0	T3a	NO	YES	BP	Not Available	Kidney	Dead	Elevated	2010	2003	Not Available	1912
TCGA-B0-5119	68.74.0	KIRC	0E52DD30-BB54-4640-93D6-61916E8CC1DE	TCGA-B0-5119	fedcaa7b-ec9d-4bae-a8ac-af10fbf3e568	4	-22607		0	48	Not Available	Not Available	Not Available	NOT HISPANIC OR LATINO	Normal	Kidney Clear Cell Renal Carcinoma	Not Available	Not Available	Right	Not Applicable	2	Not Available	Not Applicable	Not Available	No	5119	Not Available	TUMOR FREE	Normal	Not Available	NO		Low	Not Applicable	Stage I	M0	N0	T1b	NO	YES	B0	Unknown	Kidney	Alive	Normal	2011	2010	Not Available	1552
TCGA-CJ-4903	70.72.0	KIRC	27320BDD-D564-42D9-8248-8BE3190F4097	TCGA-CJ-4903	692f9978-ada8-43aa-81a1-108464c81609	3	-18510		0	1560	1559	0	Not Available	NOT HISPANIC OR LATINO	Normal	Kidney Clear Cell Renal Carcinoma	Not Available	Normal	Left	Not Applicable	2	Not Available	Not Applicable	Not Available	No	4903	Preoperative	TUMOR FREE	Normal	Not Available	NO		Normal	Not Applicable	Stage I	M0	NX	T1b	NO	YES	CJ	Not Available	Kidney	Alive	Elevated	2011	2006	Not Available	1560
TCGA-CZ-5457	82.75.0	KIRC	CAB9F7F2-7082-498B-8111-5EB2F6243FEB	TCGA-CZ-5457	f00b7956-73a9-4e4b-85d2-60b3ba13f4a4	11	-22763		0	1547	Not Available	Not Available	Not Available	NOT HISPANIC OR LATINO	Low	Kidney Clear Cell Renal Carcinoma	100	Not Available	Right	Not Applicable	3	Not Available	Not Applicable	Not Available	No	5457	Preoperative	WITH TUMOR	Normal	Not Available	NO		Low	Not Applicable	Stage III	M0	NX	T3a	NO	YES	CZ	Unknown	Kidney	Alive	Elevated	2011	2006	Not Available	2754
TCGA-BP-4967	69.68.0	KIRC	65AEC5F5-A9B4-4AEB-BDA3-44FBB60DBE97	TCGA-BP-4967	19cd6d5b-0de3-4afd-9ecf-6f80c9977dc0	12	-27857		0	205	205	Not Available	Not Available	Not Available	Low	Kidney Clear Cell Renal Carcinoma	Not Available	Not Available	Right	5	1	Not Available	0	Not Available	No	4967	Not Available	TUMOR FREE	Normal	Not Available	YES		Low	Not Applicable	Stage III	M0	N0	T3a	NO	YES	BP	Not Available	Kidney	Alive	Elevated	2011	2005	Not Available	205
TCGA-B8-4621	82.75.0	KIRC	50C5BE3D-253D-449D-B2B0-FFDE31284326	TCGA-B8-4621	65d56c51-1d58-419e-8c77-a037fc588f5b	11	-23176		0	215	Not Available	Not Available	Not Available	NOT HISPANIC OR LATINO	Low	Kidney Clear Cell Renal Carcinoma	Not Available	Normal	Left	Not Applicable	4	Not Available	Not Applicable	40	Yes	4621	Not Available	TUMOR FREE	Normal	Not Available	NO		Not Available	Not Applicable	Stage I	M0	N0	T1b	YES	NO	B8	4	Kidney	Alive	Normal	2011	2010	Not Available	788
TCGA-BP-5196	70.72.0	KIRC	BB338A38-0248-4F61-9E0D-6BDFCDB7E878	TCGA-BP-5196	4c3e4727-77f5-4374-9d83-ec86d61b02b2	31	-19719		0	1018	Not Available	Not Available	Not Available	Not Available	Low	Kidney Clear Cell Renal Carcinoma	Not Available	Not Available	Left	Not Applicable	1	Not Available	Not Applicable	Not Available	No	5196	Not Available	TUMOR FREE	Normal	Not Available	NO		Low	Not Applicable	Stage I	M0	NX	T1a	NO	YES	BP	Not Available	Kidney	Alive	Elevated	2011	2008	Not Available	1018
TCGA-CW-5581	90.68.0	KIRC	00BE93A4-E511-4D3E-9AF4-B21CA62AC430	TCGA-CW-5581	2d0f6d4f-acb9-4b45-a69d-c9a3f68c3732	26	-16195		0	2799	2799	0	Not Available	NOT HISPANIC OR LATINO	Not Available	Kidney Clear Cell Renal Carcinoma	Not Available	Not Available	Right	Not Applicable	5	Not Available	Not Applicable	Not Available	No	5581	Preoperative	TUMOR FREE	Not Available	Not Available	NO		Not Available	Not Applicable	Stage I	M0	NX	T1b	Not Available	Not Available	CW	Not Available	Kidney	Alive	Not Available	2011	2003	Not Available	2799
TCGA-B0-4823	68.74.0	KIRC	2BB56013-6706-4C48-A6B8-6091FF95A57A	TCGA-B0-4823	1380d4cc-8f56-4206-bfe6-8e99462fe180	3	-32290	454	0		Not Available	Not Available	Not Available	NOT HISPANIC OR LATINO	Low	Kidney Clear Cell Renal Carcinoma	Not Available	Not Available	Right	Not Applicable	2	Not Available	Not Applicable	Not Available	No	4823	Not Available	TUMOR FREE	Normal	Not Available	NO		Low	Not Applicable	Stage I	M0	N0	T1a	NO	YES	B0	Not Available	Kidney	Dead	Normal	2011	2002	Not Available	454
TCGA-CZ-5982	105.71.0	KIRC	F27090BE-27EA-4D33-8184-1D825C32A9F0	TCGA-CZ-5982	a43401ae-14cd-4f57-946b-9a9c073f2a47	22	-21592		0	2042	Not Available	0	Not Available	Not Available	Not Available	Kidney Clear Cell Renal Carcinoma	100	Not Available	Left	Not Applicable	3	Not Available	Not Applicable	Not Available	No	5982	Not Available	TUMOR FREE	Not Available	Not Available	NO		Not Available	Not Applicable	Stage I	M0	NX	T1a	NO	YES	CZ	Unknown	Kidney	Alive	Not Available	2011	2005	Not Available	2439
TCGA-A3-3313	32.77.0	KIRC	E7B6C4D1-418A-41EB-A883-DBB65D4C44C9	TCGA-A3-3313	10c03d66-a290-4e46-9018-2932a236eb09	14	-21556	735	0		Not Available	Not Available	Not Available	Not Available	Low	Kidney Clear Cell Renal Carcinoma	Not Available	Not Available	Right	Not Applicable	4	Not Available	Not Applicable	Not Available	No	3313	Not Available	TUMOR FREE	Not Available	Not Available	Not Available		Not Available	Not Applicable	Stage I	M0	N0	T1b	NO	YES	A3	Not Available	Kidney	Dead	Not Available	2010	2005	Not Available	735
TCGA-CZ-5986	105.71.0	KIRC	6D17AF7E-0686-4984-839A-DE4F5A9E86ED	TCGA-CZ-5986	883c37e2-c723-45d7-9e25-082d1bec34e2	4	-22456		0	373	373	0	Not Available	Not Available	Low	Kidney Clear Cell Renal Carcinoma	Not Available	Not Available	Left	4	5	Not Available	0	Not Available	No	5986	Preoperative	TUMOR FREE	Normal	Not Available	YES		Low	Not Applicable	Stage I	M0	N0	T1	NO	YES	CZ	Not Available	Kidney	Alive	Elevated	2011	2006	Not Available	373
TCGA-CZ-5988	105.71.0	KIRC	09B19160-A860-47C6-8AB6-CB46078E5EA3	TCGA-CZ-5988	f2806652-1d7b-4c46-bb4e-ac7a2c96c68d	4	-14131		0	693	693	0	Not Available	Not Available	Low	Kidney Clear Cell Renal Carcinoma	Not Available	Not Available	Right	Not Applicable	5	Not Available	Not Applicable	Not Available	No	5988	Preoperative	TUMOR FREE	Normal	Not Available	NO		Low	Not Applicable	Stage I	M0	N0	T1b	NO	YES	CZ	Not Available	Kidney	Alive	Elevated	2011	2006	Not Available	693
TCGA-BP-4327	64.72.0	KIRC	5B92F22E-56BC-469E-9B38-6DE2909AF971	TCGA-BP-4327	9b84d013-713b-4571-888c-12863fdd4a52	11	-27556	109	0		Not Available	Not Available	Not Available	Not Available	Low	Kidney Clear Cell Renal Carcinoma	Not Available	Not Available	Right	6	10	Not Available	0	Not Available	Yes	4327	Not Available	TUMOR FREE	Elevated	Not Available	YES		Low	Not Applicable	Stage II	M0	N0	T2	NO	YES	BP	Not Available	Kidney	Dead	Normal	2010	2002	Not Available	109
TCGA-CJ-4891	65.72.0	KIRC	65388DE6-8EC8-43B1-B09F-6C5B6A26630B	TCGA-CJ-4891	d232f22d-a3e7-41c8-97e1-205de2b488aa	24	-21059	819	0		Not Available	0	Not Available	NOT HISPANIC OR LATINO	Low	Kidney Clear Cell Renal Carcinoma	Not Available	Normal	Left	5	1	Not Available	0	Not Available	Yes	4891	Not Available	TUMOR FREE	Elevated	Not Available	YES		Not Available	Not Applicable	Stage III	M0	N0	T3c	NO	YES	CJ	Not Available	Kidney	Dead	Normal	2011	2005	Not Available	819
TCGA-B8-4146	105.71.0	KIRC	07875774-10A5-4445-9071-4E5AFF8014EA	TCGA-B8-4146	cba5705a-80dd-4496-9283-c5d3a92c7dba	1	-15063		0	511	Not Available	Not Available	Not Available	NOT HISPANIC OR LATINO	Not Available	Kidney Clear Cell Renal Carcinoma	Not Available	Not Available	Right	Not Applicable	6	Not Available	Not Applicable	20	No	4146	Not Available	TUMOR FREE	Not Available	Not Available	NO		Not Available	Not Applicable	Stage I	M0	NX	T1b	Not Available	Not Available	B8	2	Kidney	Alive	Not Available	2011	2009	Not Available	511
TCGA-BP-4975	69.68.0	KIRC	3ABE1F82-4A80-468F-A9B4-9372D51C1E83	TCGA-BP-4975	d97ac1d1-fc06-4e9b-b3ad-415582ff66f1	19	-14710		0	1433	Not Available	Not Available	Not Available	NOT HISPANIC OR LATINO	Normal	Kidney Clear Cell Renal Carcinoma	Not Available	Not Available	Right	Not Applicable	1	Not Available	Not Applicable	Not Available	No	4975	Not Available	TUMOR FREE	Normal	Not Available	NO		Low	Not Applicable	Stage I	M0	NX	T1b	NO	YES	BP	Not Available	Kidney	Alive	Elevated	2011	2006	Not Available	1433
TCGA-A3-3329	32.77.0	KIRC	5C36490A-2EE0-4CEB-AEA2-43CC19B68620	TCGA-A3-3329	21eea125-1298-42d3-a50c-57d596e0420d	31	-27650		0	706	Not Available	Not Available	Not Available	NOT HISPANIC OR LATINO	Not Available	Kidney Clear Cell Renal Carcinoma	Not Available	Not Available	Right	Not Applicable	1	Not Available	Not Applicable	Not Available	Yes	3329	Not Available	TUMOR FREE	Not Available	Not Available	NO		Not Available	Not Applicable	Stage I	M0	N0	T1b	NO	YES	A3	Not Available	Kidney	Alive	Not Available	2011	2007	Not Available	1624
TCGA-B0-5102	68.74.0	KIRC	B4A20CD9-5236-4DEB-9C53-A6AA1DED015E	TCGA-B0-5102	9cffe9f2-421e-4596-b3ac-8788f862ab59	7	-27152	2764	0		Not Available	Not Available	Not Available	NOT HISPANIC OR LATINO	Normal	Kidney Clear Cell Renal Carcinoma	Not Available	Not Available	Left	Not Applicable	2	Not Available	Not Applicable	Not Available	No	5102	Not Available		Normal	Not Available	NO		Not Available	Not Applicable	Stage I	M0	NX	T1	NO	YES	B0	Not Available	Kidney	Dead	Normal	2011	1999	Not Available	2764
TCGA-A3-3374	32.77.0	KIRC	DE531716-B047-4D46-B9DA-4179DD8D4D41	TCGA-A3-3374	0b970feb-914f-4159-912f-6efec02b617f	22	-18890		0	1314	Not Available	Not Available	Not Available	NOT HISPANIC OR LATINO	Not Available	Kidney Clear Cell Renal Carcinoma	Not Available	Not Available	Right	Not Applicable	4	Not Available	Not Applicable	Not Available	No	3374	Not Available		Not Available	Not Available	Not Available		Not Available	Not Applicable	Stage I	M0	N0	T1b	NO	YES	A3	Not Available	Kidney	Alive	Not Available	2010	2005	Not Available	1314
TCGA-B8-A7U6	387.37.0	KIRC	20430024-6ECB-4E1A-B588-90B8880593B9	TCGA-B8-A7U6	F2B90375-6806-4833-A927-565674CBF355	18	-19803		0	110	Not Available	Not Available	Not Available	NOT HISPANIC OR LATINO	Not Available	Kidney Clear Cell Renal Carcinoma	Not Available	Not Available	Left	Not Applicable	12	NO	Not Applicable	Not Available	No	A7U6	Not Available	TUMOR FREE	Not Available	NO	NO	Complete Remission/Response	Not Available	Not Applicable	Stage I	Not Available	NX	T1a	YES	NO	B8	1	Kidney	Alive	Not Available	2013	2013	Not Available	495
TCGA-B0-5113	68.74.0	KIRC	D8E8B737-98E5-4612-8110-EE48D4288F3A	TCGA-B0-5113	439794a8-51bd-4c70-968c-34cf26b90148	28	-25369		0	22	Not Available	Not Available	Not Available	NOT HISPANIC OR LATINO	Low	Kidney Clear Cell Renal Carcinoma	Not Available	Not Available	Right	3	1	Not Available	0	Not Available	No	5113	Not Available	TUMOR FREE	Normal	Not Available	YES		Low	Not Applicable	Stage III	M0	N0	T3a	NO	YES	B0	Unknown	Kidney	Alive	Normal	2011	2010	Not Available	1175
TCGA-BP-5195	70.72.0	KIRC	6F000783-A6D1-4EC6-BB12-0FAB08D56ED9	TCGA-BP-5195	d4098753-2e83-42c1-a06b-c03f7700e70c	31	-27547		0	749	Not Available	Not Available	Not Available	NOT HISPANIC OR LATINO	Low	Kidney Clear Cell Renal Carcinoma	Not Available	Not Available	Left	Not Applicable	1	Not Available	Not Applicable	Not Available	No	5195	Not Available	TUMOR FREE	Normal	Not Available	NO		Low	Not Applicable	Stage I	M0	NX	T1a	NO	YES	BP	Not Available	Kidney	Alive	Elevated	2011	2008	Not Available	749
TCGA-BP-4760	68.74.0	KIRC	EF8ACCA2-1AF4-4C30-ABCB-7DB4E5395B19	TCGA-BP-4760	4cfe4f31-f62c-423a-8b9f-17f455b15313	14	-25268		0	2249	Not Available	Not Available	Not Available	NOT HISPANIC OR LATINO	Normal	Kidney Clear Cell Renal Carcinoma	Not Available	Not Available	Left	Not Applicable	1	Not Available	Not Applicable	Not Available	Yes	4760	Not Available	WITH TUMOR	Normal	Not Available	NO		Low	Not Applicable	Stage I	M0	NX	T1a	NO	YES	BP	Not Available	Kidney	Alive	Elevated	2011	2004	Not Available	2361
TCGA-B8-5549	90.68.0	KIRC	2C8845AB-FFBC-4A36-A210-D213A6330BAC	TCGA-B8-5549	98dea82b-46f9-4b77-be8a-06669bcf731b	11	-19561		0	194	Not Available	Not Available	Not Available	NOT HISPANIC OR LATINO	Normal	Kidney Clear Cell Renal Carcinoma	Not Available	Not Available	Right	Not Applicable	4	Not Available	Not Applicable	Not Available	No	5549	Not Available	TUMOR FREE	Normal	Not Available	NO		Not Available	Not Applicable	Stage I	M0	N0	T1b	YES	NO	B8	1	Kidney	Alive	Normal	2011	2010	Not Available	194
TCGA-BP-5182	70.72.0	KIRC	754F0CCD-BE22-4142-85D7-79D4C5310ED7	TCGA-BP-5182	315b6dea-02c6-44dc-9788-a72f78fae815	31	-20597		0	1165	1172	Not Available	Not Available	NOT HISPANIC OR LATINO	Normal	Kidney Clear Cell Renal Carcinoma	Not Available	Not Available	Left	1	1	Not Available	0	Not Available	No	5182	Not Available	TUMOR FREE	Normal	Not Available	YES		Low	Not Applicable	Stage I	M0	N0	T1a	NO	YES	BP	Not Available	Kidney	Alive	Elevated	2011	2007	Not Available	1165
TCGA-BP-4771	64.72.0	KIRC	B601578C-A62F-4B6A-B8E8-599C1AEEDED7	TCGA-BP-4771	31201e73-a922-4acd-b859-fa2f9ba0af93	12	-22771	162	0		Not Available	Not Available	Not Available	Not Available	Normal	Kidney Clear Cell Renal Carcinoma	Not Available	Not Available	Right	5	1	Not Available	0	Not Available	No	4771	Not Available	TUMOR FREE	Normal	Not Available	YES		Low	Not Applicable	Stage IV	M1	N0	T3a	NO	YES	BP	Not Available	Kidney	Dead	Normal	2011	2005	Not Available	162
TCGA-BP-5175	70.72.0	KIRC	66E1AF39-B6E6-458C-B422-5D0E6912181C	TCGA-BP-5175	265f1d03-fa56-4f9a-a1d2-33f123558729	21	-21949		0	932	Not Available	Not Available	Not Available	Not Available	Low	Kidney Clear Cell Renal Carcinoma	Not Available	Not Available	Right	Not Applicable	1	Not Available	Not Applicable	Not Available	No	5175	Not Available		Normal	Not Available	NO		Low	Not Applicable	Stage I	M0	NX	T1a	NO	YES	BP	Not Available	Kidney	Alive	Elevated	2011	2004	Not Available	932
TCGA-CJ-4636	50.77.0	KIRC	39A98B04-1C99-4190-96A7-8CD9B49CE872	TCGA-CJ-4636	2d8da564-e69f-4bfa-a1d3-227a294f3886	30	-18878		0	1924	Not Available	0	Not Available	NOT HISPANIC OR LATINO	Normal	Kidney Clear Cell Renal Carcinoma	Not Available	Normal	Right	4	12	Not Available	0	Not Available	Yes	4636	Preoperative	TUMOR FREE	Normal	Not Available	YES		Normal	Not Applicable	Stage III	M0	N0	T3a	NO	YES	CJ	Not Available	Kidney	Alive	Normal	2010	2004	Not Available	1924
TCGA-A3-3347	50.77.0	KIRC	79609DDA-21ED-4642-AAAF-624CA4E3C8B7	TCGA-A3-3347	3372a7d2-79cb-4cf0-9a7e-fe1a6b205daa	30	-27966		0	1097	1097	Not Available	Not Available	NOT HISPANIC OR LATINO	Not Available	Kidney Clear Cell Renal Carcinoma	Not Available	Not Available	Right	01	6	Not Available	01	Not Available	No	3347	Not Available		Not Available	Not Available	YES		Not Available	Not Applicable	Stage III	M0	N1	T1b	NO	YES	A3	Not Available	Kidney	Alive	Not Available	2010	2005	Not Available	1610
TCGA-BP-4988	69.68.0	KIRC	12A14F55-7134-4BA5-9918-8C78F496788B	TCGA-BP-4988	9c8169e7-9193-41f5-878e-ed1af3b95422	21	-26576	828	0		Not Available	Not Available	Not Available	Not Available	Low	Kidney Clear Cell Renal Carcinoma	Not Available	Not Available	Right	1	12	Not Available	0	Not Available	Yes	4988	Not Available	TUMOR FREE	Low	Not Available	YES		Low	Not Applicable	Stage I	M0	N0	T1a	NO	YES	BP	Not Available	Kidney	Dead	Elevated	2010	2007	Not Available	828
TCGA-CJ-5684	90.68.0	KIRC	5DA1B9AC-4476-4970-9440-CC5E03A3E6BC	TCGA-CJ-5684	9f4cd3b9-50ef-4f85-84b8-acb0b77887d1	22	-22561		0	2231	Not Available	0	Not Available	NOT HISPANIC OR LATINO	Low	Kidney Clear Cell Renal Carcinoma	Not Available	Not Available	Right	Not Applicable	4	Not Available	Not Applicable	Not Available	No	5684	Not Available	TUMOR FREE	Not Available	Not Available	NO		Not Available	Not Applicable	Stage III	M0	NX	T3a	NO	YES	CJ	Not Available	Kidney	Alive	Elevated	2011	2005	Not Available	2231
TCGA-B0-4834	65.72.0	KIRC	A45DFA50-F726-473C-9F7E-DC02909DE371	TCGA-B0-4834	ac30d54e-f7e3-4185-ab99-89adceff3e69	8	-18224	2090	0		Not Available	Not Available	Not Available	NOT HISPANIC OR LATINO	Low	Kidney Clear Cell Renal Carcinoma	Not Available	Not Available	Right	Not Applicable	2	Not Available	Not Applicable	Not Available	No	4834	Not Available	TUMOR FREE	Normal	Not Available	NO		Normal	Not Applicable	Stage I	M0	N0	T1a	NO	YES	B0	Not Available	Kidney	Dead	Normal	2011	2003	Not Available	2090
TCGA-B0-4817	63.79.0	KIRC	5CFC3FFE-9F70-4E7F-B5ED-9EAC9CD5CF8C	TCGA-B0-4817	b764e6a1-da21-4593-b133-25827c5b8d47	8	-29873	1019	0		Not Available	Not Available	Not Available	NOT HISPANIC OR LATINO	Low	Kidney Clear Cell Renal Carcinoma	Not Available	Not Available	Right	Not Applicable	2	Not Available	Not Applicable	Not Available	No	4817	Not Available	TUMOR FREE	Low	Not Available	NO		Low	Not Applicable	Stage III	M0	N0	T3c	NO	YES	B0	Not Available	Kidney	Dead	Normal	2011	2002	Not Available	1019
TCGA-CJ-4634	50.77.0	KIRC	D809A484-97B2-4250-8333-585FF8ABF42C	TCGA-CJ-4634	852effcd-8146-46e1-96fa-e5a9f09a88e2	30	-22155		0	1820	Not Available	Not Available	Not Available	NOT HISPANIC OR LATINO	Normal	Kidney Clear Cell Renal Carcinoma	Not Available	Not Available	Right	Not Applicable	12	Not Available	Not Applicable	Not Available	No	4634	Not Available	TUMOR FREE	Normal	Not Available	NO		Not Available	Not Applicable	Stage I	M0	NX	T1b	NO	YES	CJ	1	Kidney	Alive	Normal	2010	2004	Not Available	3498
TCGA-BP-4973	69.68.0	KIRC	611EC18C-D4FF-4ED7-87B9-D5981163142F	TCGA-BP-4973	cdd8eb5c-bda8-4961-9db4-72e0c4907e95	19	-17461		0	1384	Not Available	Not Available	Not Available	Not Available	Normal	Kidney Clear Cell Renal Carcinoma	Not Available	Not Available	Right	Not Applicable	1	Not Available	Not Applicable	Not Available	No	4973	Not Available	TUMOR FREE	Normal	Not Available	NO		Low	Not Applicable	Stage III	M0	NX	T3a	NO	YES	BP	Not Available	Kidney	Alive	Elevated	2011	2006	Not Available	1384
TCGA-B8-A54D	274.47.0	KIRC	66198674-E926-4B9E-922A-7F37E20EF6E1	TCGA-B8-A54D	9256867C-DC82-4E1A-85D6-E4C9BDE8AB8C	27	-25429		0	452	Not Available	Not Available	Not Available	NOT HISPANIC OR LATINO	Not Available	Kidney Clear Cell Renal Carcinoma	Not Available	Normal	Left	Not Applicable	2	NO	Not Applicable	Not Available	No	A54D	Not Available	TUMOR FREE	Not Available	NO	NO	Complete Remission/Response	Normal	Not Applicable	Stage III	MX	NX	T3a	YES	NO	B8	3	Kidney	Alive	Not Available	2013	2011	Not Available	830
TCGA-B8-A54J	340.41.0	KIRC	48B70B15-335D-4CF9-B4E0-8E753EB28B1A	TCGA-B8-A54J	09D7CE7A-774E-4784-9C9A-32B766FDB173	27	-22071		0	66	Not Available	Not Available	Not Available	NOT HISPANIC OR LATINO	Low	Kidney Clear Cell Renal Carcinoma	Not Available	Not Available	Right	Not Applicable	2	NO	Not Applicable	Not Available	No	A54J	Not Available	TUMOR FREE	Not Available	NO	NO	Complete Remission/Response	Not Available	Not Applicable	Stage II	MX	NX	T2a	YES	NO	B8	1	Kidney	Alive	Not Available	2013	2012	Not Available	528
TCGA-A3-3331	32.77.0	KIRC	686CC653-0711-4319-A749-2D8BECABBE76	TCGA-A3-3331	a55e63a9-5046-4f0f-a1e1-197b783d5387	29	-31615		0	1257	Not Available	Not Available	Not Available	NOT HISPANIC OR LATINO	Not Available	Kidney Clear Cell Renal Carcinoma	Not Available	Not Available	Right	Not Applicable	4	Not Available	Not Applicable	Not Available	No	3331	Not Available	TUMOR FREE	Not Available	Not Available	NO		Not Available	Not Applicable	Stage I	M0	N0	T1	NO	YES	A3	Not Available	Kidney	Alive	Not Available	2010	2005	Not Available	1257
TCGA-BP-4169	64.72.0	KIRC	47B5943E-CCF4-494E-B46E-098890CAE882	TCGA-BP-4169	3f05a719-e81e-4f0c-a5c1-f1733b7aba11	21	-27778	701	0		Not Available	Not Available	Not Available	Not Available	Low	Kidney Clear Cell Renal Carcinoma	Not Available	Not Available	Right	2	12	Not Available	0	Not Available	No	4169	Not Available	WITH TUMOR	Normal	Not Available	YES		Low	Not Applicable	Stage II	M0	N0	T2	NO	YES	BP	Not Available	Kidney	Dead	Elevated	2010	2003	Not Available	701
TCGA-CW-5590	90.68.0	KIRC	562AC200-6963-404D-AB98-F793F3C9515F	TCGA-CW-5590	9fd9104b-a26d-44c7-bb45-f1edd76d0aa0	1	-18905	1075	0		Not Available	1	Not Available	NOT HISPANIC OR LATINO	Not Available	Kidney Clear Cell Renal Carcinoma	Not Available	Not Available	Right	Not Applicable	3	Not Available	Not Applicable	Not Available	No	5590	Preoperative		Not Available	Not Available	NO		Not Available	Not Applicable	Stage IV	M1	NX	T3a	Not Available	Not Available	CW	Not Available	Kidney	Dead	Not Available	2011	2004	Not Available	1075
TCGA-BP-5173	70.72.0	KIRC	25B9412B-5441-443F-92F3-9752F626E1FE	TCGA-BP-5173	c499b3be-9db0-4809-b7c0-f5d81208d7ec	21	-27436	62	0		Not Available	Not Available	Not Available	Not Available	Low	Kidney Clear Cell Renal Carcinoma	Not Available	Not Available	Right	Not Applicable	1	Not Available	Not Applicable	Not Available	No	5173	Not Available	TUMOR FREE	Normal	Not Available	NO		Low	Not Applicable	Stage I	M0	NX	T1a	NO	YES	BP	Not Available	Kidney	Dead	Elevated	2011	2004	Not Available	62
TCGA-CW-6097	105.71.0	KIRC	4E7F6263-9CAB-425D-B778-B664938959FC	TCGA-CW-6097	5f53ace3-14ca-412a-af6c-98d8996f8177	25	-11701	571	0		Not Available	0	Not Available	Not Available	Not Available	Kidney Clear Cell Renal Carcinoma	Not Available	Not Available	Left	Not Applicable	5	Not Available	Not Applicable	Not Available	No	6097	Preoperative	WITH TUMOR	Not Available	Not Available	NO		Not Available	Not Applicable	Stage III	M0	NX	T3a	Not Available	Not Available	CW	Not Available	Kidney	Dead	Not Available	2011	2004	Not Available	571
TCGA-B0-5693	90.68.0	KIRC	3A496D52-D0FD-471C-8B60-934E30733B3F	TCGA-B0-5693	db058eb4-9c5e-4226-92d1-de24aea83630	4	-17177		0	1852	Not Available	Not Available	Not Available	NOT HISPANIC OR LATINO	Normal	Kidney Clear Cell Renal Carcinoma	Not Available	Not Available	Right	Not Applicable	4	Not Available	Not Applicable	Not Available	Yes	5693	Not Available	TUMOR FREE	Normal	Not Available	NO		Low	Not Applicable	Stage I	M0	NX	T1b	NO	YES	B0	Unknown	Kidney	Alive	Elevated	2011	2003	Not Available	4074
TCGA-A3-3370	68.74.0	KIRC	F070105D-B266-4A7C-ABC4-8050DCAA7478	TCGA-A3-3370	9f632fc3-2241-469a-a14a-cd537350155f	31	-17621		0	776	Not Available	Not Available	Not Available	NOT HISPANIC OR LATINO	Not Available	Kidney Clear Cell Renal Carcinoma	Not Available	Not Available	Left	Not Applicable	1	Not Available	Not Applicable	Not Available	No	3370	Not Available	TUMOR FREE	Not Available	Not Available	NO		Not Available	Not Applicable	Stage I	M0	N0	T1b	NO	YES	A3	Not Available	Kidney	Alive	Not Available	2011	2006	Not Available	2274
TCGA-BP-4174	64.72.0	KIRC	98A344DC-6156-48C2-94FE-1490C0DE27B6	TCGA-BP-4174	830626c5-891f-4b62-bc0a-68fbfb8bc2a8	21	-18054		0	1879	Not Available	Not Available	Not Available	Not Available	Low	Kidney Clear Cell Renal Carcinoma	Not Available	Not Available	Right	3	12	Not Available	0	Not Available	No	4174	Not Available	TUMOR FREE	Normal	Not Available	YES		Low	Not Applicable	Stage II	M0	N0	T2	NO	YES	BP	Not Available	Kidney	Alive	Elevated	2010	2004	Not Available	1879
TCGA-CZ-5454	82.75.0	KIRC	83F2B00B-3C31-4DE0-949C-95056D838069	TCGA-CZ-5454	f2801b21-5444-4cc3-a642-c60c6d82cd3d	10	-23083	722	0		Not Available	1	Not Available	NOT HISPANIC OR LATINO	Low	Kidney Clear Cell Renal Carcinoma	Not Available	Not Available	Right	3	3	Not Available	0	Not Available	No	5454	Preoperative	WITH TUMOR	Low	Not Available	YES		Normal	Not Applicable	Stage IV	M1	N0	T2	NO	YES	CZ	Not Available	Kidney	Dead	Normal	2011	2006	Not Available	722
TCGA-AK-3436	50.77.0	KIRC	37A82018-0BFE-4526-A8DA-67379A801BB9	TCGA-AK-3436	b2feca3f-8602-4a30-92bf-958ab2a2bd5d	12	-14842		0	2044	Not Available	Not Available	Not Available	NOT HISPANIC OR LATINO	Normal	Kidney Clear Cell Renal Carcinoma	Not Available	Not Available	Left	22	11	Not Available	0	Not Available	No	3436	Not Available	TUMOR FREE	Normal	Not Available	YES		Not Available	Not Applicable	Stage IV	M1	N0	T2	NO	YES	AK	1	Kidney	Alive	Low	2010	2005	Not Available	3331
TCGA-BP-5198	70.72.0	KIRC	8E6035A5-756E-44F3-A36F-DDC31EAF9654	TCGA-BP-5198	8f936d84-3b81-4d1c-aca1-93f5c86ed1bc	31	-26360		0	603	Not Available	Not Available	Elevated	Not Available	Low	Kidney Clear Cell Renal Carcinoma	Not Available	Not Available	Right	9	1	Not Available	0	Not Available	No	5198	Not Available	TUMOR FREE	Normal	Not Available	YES		Low	Not Applicable	Stage III	M0	N0	T3b	NO	YES	BP	Not Available	Kidney	Alive	Elevated	2011	2008	Not Available	603
TCGA-CJ-4873	65.72.0	KIRC	4371A155-AF87-4A9E-83A7-9FF13E785931	TCGA-CJ-4873	53dede5a-4423-4da5-bc1e-e5e98b011e36	21	-31096		0	1776	Not Available	0	Not Available	NOT HISPANIC OR LATINO	Normal	Kidney Clear Cell Renal Carcinoma	Not Available	Normal	Right	3	1	Not Available	0	Not Available	No	4873	Preoperative	TUMOR FREE	Normal	Not Available	YES		Not Available	Not Applicable	Stage III	M0	N0	T3a	NO	YES	CJ	Not Available	Kidney	Alive	Normal	2011	2004	Not Available	1776
TCGA-BP-5186	70.72.0	KIRC	A824B9C6-004F-452C-A98A-D2C167459AD4	TCGA-BP-5186	2f38a984-c359-4d20-b23d-dca2d82f0270	31	-18348		0	693	Not Available	Not Available	Not Available	Not Available	Low	Kidney Clear Cell Renal Carcinoma	Not Available	Not Available	Right	1	1	Not Available	0	Not Available	No	5186	Not Available	TUMOR FREE	Normal	Not Available	YES		Low	Not Applicable	Stage I	M0	N0	T1a	NO	YES	BP	Not Available	Kidney	Alive	Elevated	2011	2007	Not Available	693
TCGA-BP-4998	69.68.0	KIRC	CEA3FA4E-4745-427B-B12E-9F425BD94CF9	TCGA-BP-4998	5c73b91a-2bee-4388-854c-1c3a6ae732db	13	-17997		0	932	Not Available	Not Available	Not Available	Not Available	Low	Kidney Clear Cell Renal Carcinoma	Not Available	Not Available	Right	Not Applicable	12	Not Available	Not Applicable	Not Available	No	4998	Not Available	TUMOR FREE	Normal	Not Available	NO		Low	Not Applicable	Stage I	M0	NX	T1a	NO	YES	BP	Not Available	Kidney	Alive	Normal	2010	2007	Not Available	932
TCGA-CJ-4902	70.72.0	KIRC	888C52D7-6120-48FF-849B-426FECB14EE6	TCGA-CJ-4902	9fe336a8-08a7-4fe7-bf45-afd6a8eb9c75	3	-22424		0	1520	Not Available	0	Not Available	NOT HISPANIC OR LATINO	Normal	Kidney Clear Cell Renal Carcinoma	Not Available	Normal	Right	Not Applicable	2	Not Available	Not Applicable	Not Available	No	4902	Preoperative	TUMOR FREE	Normal	Not Available	NO		Not Available	Not Applicable	Stage III	M0	NX	T3a	NO	YES	CJ	Not Available	Kidney	Alive	Normal	2011	2006	Not Available	1520
TCGA-CW-5589	90.68.0	KIRC	688FDBA1-DDD3-4B91-A4F4-AE9FD9F4C68D	TCGA-CW-5589	58ef1a13-a549-4043-b66c-5327bfcbd2e6	1	-19312		0	2378	Not Available	0	Not Available	NOT HISPANIC OR LATINO	Not Available	Kidney Clear Cell Renal Carcinoma	Not Available	Not Available	Left	Not Applicable	3	Not Available	Not Applicable	Not Available	No	5589	Preoperative	TUMOR FREE	Not Available	Not Available	NO		Not Available	Not Applicable	Stage I	M0	NX	T1a	Not Available	Not Available	CW	Not Available	Kidney	Alive	Not Available	2011	2004	Not Available	2378
TCGA-CZ-5466	82.75.0	KIRC	527A731D-5066-4DEB-8036-86A870DB54BC	TCGA-CZ-5466	5722df9f-5631-476d-a11b-b3c1e9a40fbf	11	-24669		0	685	Not Available	0	Not Available	Not Available	Low	Kidney Clear Cell Renal Carcinoma	Not Available	Not Available	Right	Not Applicable	3	Not Available	Not Applicable	Not Available	No	5466	Preoperative	TUMOR FREE	Normal	Not Available	NO		Normal	Not Applicable	Stage III	M0	NX	T3a	NO	YES	CZ	Unknown	Kidney	Alive	Elevated	2011	2007	Not Available	685
TCGA-BP-5008	69.68.0	KIRC	B0D743AD-701B-4F9A-9262-E6D277495680	TCGA-BP-5008	b472c982-f024-4e09-8326-071ee35ea55c	13	-17008		0	1071	Not Available	Not Available	Not Available	Not Available	Low	Kidney Clear Cell Renal Carcinoma	Not Available	Not Available	Right	Not Applicable	12	Not Available	Not Applicable	Not Available	No	5008	Not Available	TUMOR FREE	Normal	Not Available	NO		Low	Not Applicable	Stage I	M0	NX	T1a	NO	YES	BP	Not Available	Kidney	Alive	Elevated	2010	2007	Not Available	1071
TCGA-CJ-4874	65.72.0	KIRC	BAD661C5-891B-4A6B-8FEF-58C755E6FA33	TCGA-CJ-4874	804a6159-e381-44ea-8680-43c69d013cef	21	-26761		0	2283	Not Available	0	Not Available	HISPANIC OR LATINO	Normal	Kidney Clear Cell Renal Carcinoma	Not Available	Not Available	Left	Not Applicable	1	Not Available	Not Applicable	Not Available	No	4874	Preoperative	TUMOR FREE	Normal	Not Available	NO		Not Available	Not Applicable	Stage I	M0	N0	T1b	NO	YES	CJ	Not Available	Kidney	Alive	Normal	2011	2004	Not Available	2283
TCGA-A3-A6NN	340.41.0	KIRC	5A9DCEE0-C196-4857-AA3E-49A31D75F44D	TCGA-A3-A6NN	060B2104-A015-400E-86C6-6FEBFB02BBD3	30	-28689		0	3	Not Available	Not Available	Unknown	NOT HISPANIC OR LATINO	Unknown	Kidney Clear Cell Renal Carcinoma	Not Available	Unknown	Left	Not Applicable	9	NO	Not Applicable	Not Available	No	A6NN	Not Available	TUMOR FREE	Unknown	NO	NO	Complete Remission/Response	Unknown	Not Applicable	Stage I	MX	NX	T1a	YES	NO	A3	5	Kidney	Alive	Unknown	2014	2012	Not Available	3
TCGA-AK-3461	63.79.0	KIRC	F6296F3B-18D1-4D76-AC99-62B90AB57A4B	TCGA-AK-3461	08c1bb22-81f5-4a6d-98ce-f9c31d896eab	12	-26464		0	853	Not Available	Not Available	Not Available	NOT HISPANIC OR LATINO	Normal	Kidney Clear Cell Renal Carcinoma	Not Available	Not Available	Left	Not Applicable	11	Not Available	Not Applicable	Not Available	No	3461	Not Available	TUMOR FREE	Normal	Not Available	NO		Normal	Not Applicable	Stage I	M0	NX	T1a	NO	YES	AK	1	Kidney	Alive	Normal	2010	2007	Not Available	2217
TCGA-CJ-5686	105.71.0	KIRC	FD23E0DE-A994-441E-90FA-D174A840B67C	TCGA-CJ-5686	0631dc8c-5950-4419-adf2-ec3b1e259fc8	15	-21836		0	2038	Not Available	0	Not Available	NOT HISPANIC OR LATINO	Normal	Kidney Clear Cell Renal Carcinoma	Not Available	Not Available	Left	Not Applicable	4	Not Available	Not Applicable	Not Available	No	5686	Not Available	TUMOR FREE	Normal	Not Available	NO		Not Available	Not Applicable	Stage I	M0	NX	T1b	NO	YES	CJ	Not Available	Kidney	Alive	Normal	2011	2005	Not Available	2038
TCGA-B0-4847	63.79.0	KIRC	ACF37644-CFAE-4343-9F04-543A1324BF4E	TCGA-B0-4847	844ec449-eec0-4ea7-9da9-b75a164bef16	8	-22147	793	0		Not Available	Not Available	Not Available	NOT HISPANIC OR LATINO	Low	Kidney Clear Cell Renal Carcinoma	Not Available	Normal	Left	Not Applicable	2	Not Available	Not Applicable	Not Available	No	4847	Not Available		Normal	Not Available	NO		Normal	Not Applicable	Stage IV	M1	NX	T3a	NO	YES	B0	Not Available	Kidney	Dead	Normal	2011	2004	Not Available	793
TCGA-A3-3322	32.77.0	KIRC	DEA7E510-84A6-4D73-9CA6-DEAC32D0F156	TCGA-A3-3322	36ed3269-0a57-4c50-bbfa-cfd2a7b56d4f	16	-18754		0	1478	Not Available	Not Available	Not Available	Not Available	Not Available	Kidney Clear Cell Renal Carcinoma	Not Available	Not Available	Left	Not Applicable	4	Not Available	Not Applicable	Not Available	No	3322	Not Available	TUMOR FREE	Not Available	Not Available	NO		Not Available	Not Applicable	Stage I	M0	NX	T1a	NO	YES	A3	Not Available	Kidney	Alive	Not Available	2010	2006	Not Available	1478
TCGA-BP-5187	70.72.0	KIRC	75D914A2-0794-4D37-9B5D-83791DDDC792	TCGA-BP-5187	f217a4f9-d8d8-440e-b73a-5f0448b58c4f	31	-19999		0	406	Not Available	Not Available	Not Available	Not Available	Low	Kidney Clear Cell Renal Carcinoma	Not Available	Not Available	Right	Not Applicable	1	Not Available	Not Applicable	Not Available	No	5187	Not Available	TUMOR FREE	Normal	Not Available	NO		Low	Not Applicable	Stage I	M0	NX	T1a	NO	YES	BP	Not Available	Kidney	Alive	Normal	2011	2007	Not Available	406
TCGA-BP-4763	64.72.0	KIRC	A438311A-D61E-405D-B1E7-44C123149988	TCGA-BP-4763	e04bd954-b207-481d-84fd-6c4f8d070e8a	12	-29150	1270	0		Not Available	Not Available	Not Available	Not Available	Low	Kidney Clear Cell Renal Carcinoma	Not Available	Not Available	Right	Not Applicable	1	Not Available	Not Applicable	Not Available	No	4763	Not Available	TUMOR FREE	Normal	Not Available	NO		Low	Not Applicable	Stage I	M0	NX	T1a	NO	YES	BP	Not Available	Kidney	Dead	Elevated	2011	2004	Not Available	1270
TCGA-B8-4622	63.79.0	KIRC	32615A0E-0408-4AE7-91AA-ADBA570ECB28	TCGA-B8-4622	b125ff14-4fb4-4f90-8622-fed49bdfe954	11	-21135		0	181	Not Available	Not Available	Not Available	NOT HISPANIC OR LATINO	Low	Kidney Clear Cell Renal Carcinoma	Not Available	Not Available	Left	Not Applicable	11	Not Available	Not Applicable	Not Available	No	4622	Not Available	TUMOR FREE	Normal	Not Available	NO		Not Available	Not Applicable	Stage IV	M1	N0	T3a	NO	YES	B8	1	Kidney	Alive	Normal	2010	2010	Not Available	1525
TCGA-BP-4784	65.72.0	KIRC	0DAEFB78-2E02-4277-84E1-62EB343AAFD1	TCGA-BP-4784	63dd7202-2ba3-41bb-8d05-8a7b4f34c7d1	9	-24603		0	1854	Not Available	Not Available	Not Available	Not Available	Normal	Kidney Clear Cell Renal Carcinoma	Not Available	Normal	Right	Not Applicable	5	Not Available	Not Applicable	Not Available	No	4784	Not Available	TUMOR FREE	Normal	Not Available	NO		Normal	Not Applicable	Stage I	M0	NX	T1a	NO	YES	BP	Not Available	Kidney	Alive	Normal	2011	2005	Not Available	1854
TCGA-CJ-4901	70.72.0	KIRC	E7BB4D90-E55D-44D6-AD66-475861C7F665	TCGA-CJ-4901	e45166cb-5150-4961-9e13-6891f02c1606	3	-17396		0	1450	Not Available	0	Not Available	NOT HISPANIC OR LATINO	Low	Kidney Clear Cell Renal Carcinoma	Not Available	Normal	Right	Not Applicable	2	Not Available	Not Applicable	Not Available	No	4901	Preoperative	TUMOR FREE	Normal	Not Available	NO		Not Available	Not Applicable	Stage III	M0	NX	T3b	NO	YES	CJ	Not Available	Kidney	Alive	Normal	2011	2006	Not Available	1450
TCGA-BP-4991	69.68.0	KIRC	191054EE-A015-4CB3-A2C1-F0169FBBEBC4	TCGA-BP-4991	89500416-1a5e-4f52-a1b9-6394f3943e4d	13	-19739		0	1044	Not Available	Not Available	Not Available	Not Available	Low	Kidney Clear Cell Renal Carcinoma	Not Available	Not Available	Right	Not Applicable	12	Not Available	Not Applicable	Not Available	No	4991	Not Available	TUMOR FREE	Normal	Not Available	NO		Low	Not Applicable	Stage I	M0	NX	T1a	NO	YES	BP	Not Available	Kidney	Alive	Elevated	2010	2007	Not Available	1413
TCGA-CW-6096	105.71.0	KIRC	54F801B7-F5C3-4C1D-B866-04C1EBE25566	TCGA-CW-6096	f6cd140f-e331-41a3-8a6d-b93076458a37	25	-16140		0	2127	Not Available	0	Not Available	NOT HISPANIC OR LATINO	Not Available	Kidney Clear Cell Renal Carcinoma	Not Available	Not Available	Right	Not Applicable	5	Not Available	Not Applicable	Not Available	No	6096	Preoperative	TUMOR FREE	Not Available	Not Available	NO		Not Available	Not Applicable	Stage I	M0	NX	T1a	Not Available	Not Available	CW	Not Available	Kidney	Alive	Not Available	2011	2004	Not Available	2701
TCGA-BP-4999	69.68.0	KIRC	859C1699-9ACB-4657-BBF3-AFFA00C2E4B4	TCGA-BP-4999	9aa63985-16ba-4d43-a6ec-4a35f2ff6513	19	-20518		0	1266	Not Available	Not Available	Not Available	NOT HISPANIC OR LATINO	Normal	Kidney Clear Cell Renal Carcinoma	Not Available	Not Available	Left	Not Applicable	1	Not Available	Not Applicable	Not Available	Yes	4999	Not Available	TUMOR FREE	Normal	Not Available	NO		Low	Not Applicable	Stage I	M0	NX	T1a	NO	YES	BP	Not Available	Kidney	Alive	Elevated	2011	2007	Not Available	1266
TCGA-CJ-4642	65.72.0	KIRC	784E90D5-BEBE-49C5-BEE4-3D1553E0211C	TCGA-CJ-4642	942c0088-c9a0-428c-a879-e16f8c5bfdb8	30	-17367		0	1618	Not Available	Not Available	Not Available	NOT HISPANIC OR LATINO	Low	Kidney Clear Cell Renal Carcinoma	Not Available	Not Available	Right	Not Applicable	12	Not Available	Not Applicable	Not Available	No	4642	Not Available	TUMOR FREE	Normal	Not Available	NO		Not Available	Not Applicable	Stage II	M0	NX	T2	NO	YES	CJ	2	Kidney	Alive	Normal	2010	2005	Not Available	3205
TCGA-A3-A6NI	340.41.0	KIRC	0C1B9A59-C4BE-4C8E-A742-25A55E3D8A0C	TCGA-A3-A6NI	2953131E-9C34-4FA2-8AF4-2C8D66EA2821	26	-17190		0	20	Not Available	Unknown	Not Evaluated	NOT HISPANIC OR LATINO	Low	Kidney Clear Cell Renal Carcinoma	Unknown	Not Evaluated	Left	Not Applicable	8	NO	Not Applicable	Not Available	No	A6NI	Not Available	TUMOR FREE	Normal	NO	NO	Complete Remission/Response	Normal	Not Applicable	Stage I	MX	NX	T1a	YES	NO	A3	2	Kidney	Alive	Normal	2014	2011	Not Available	1018
TCGA-CZ-4863	82.75.0	KIRC	0264DB4B-95F4-4326-BECF-98A5307C1FAB	TCGA-CZ-4863	88e7ce26-5b3f-4e4e-89b7-f706063fc467	14	-18730		0	1691	Not Available	0	Not Available	NOT HISPANIC OR LATINO	Low	Kidney Clear Cell Renal Carcinoma	Not Available	Not Available	Left	11	2	Not Available	0	Not Available	No	4863	Preoperative	TUMOR FREE	Normal	Not Available	YES		Low	Not Applicable	Stage III	M0	N0	T3b	NO	YES	CZ	Not Available	Kidney	Alive	Elevated	2011	2006	Not Available	1928
TCGA-B8-5165	68.74.0	KIRC	062D5D78-8587-4E3B-90AD-6CE621FE8492	TCGA-B8-5165	89ea18fc-45ec-4e5c-969a-db2112dceefd	16	-15898		0	8	Not Available	Not Available	Not Available	NOT HISPANIC OR LATINO	Low	Kidney Clear Cell Renal Carcinoma	Not Available	Not Available	Right	Not Applicable	11	Not Available	Not Applicable	Not Available	No	5165	Not Available	TUMOR FREE	Normal	Not Available	NO		Normal	Not Applicable	Stage I	M0	N0	T1a	NO	YES	B8	1	Kidney	Alive	Normal	2010	2010	Not Available	737
TCGA-B0-4822	63.79.0	KIRC	576A562B-C355-46FA-9DA0-5DAE1A702E93	TCGA-B0-4822	a46f36c3-e886-4efe-945a-0cb2e5b765ef	8	-28774	1111	0		Not Available	Not Available	Not Available	NOT HISPANIC OR LATINO	Low	Kidney Clear Cell Renal Carcinoma	Not Available	Not Available	Right	Not Applicable	2	Not Available	Not Applicable	Not Available	No	4822	Not Available	WITH TUMOR	Normal	Not Available	NO		Normal	Not Applicable	Stage II	M0	NX	T2	Not Available	Not Available	B0	Not Available	Kidney	Dead	Normal	2011	2002	Not Available	1111
TCGA-BP-4341	64.72.0	KIRC	801325C5-594D-431C-8667-C275DE7EEACF	TCGA-BP-4341	8be7d2e2-1504-49d0-bbdd-893d3d12e072	17	-24727	1589	0		Not Available	Not Available	Not Available	Not Available	Low	Kidney Clear Cell Renal Carcinoma	Not Available	Not Available	Left	Not Applicable	12	Not Available	Not Applicable	Not Available	No	4341	Not Available	WITH TUMOR	Normal	Not Available	NO		Low	Not Applicable	Stage III	M0	NX	T3a	NO	YES	BP	Not Available	Kidney	Dead	Elevated	2010	2003	Not Available	1589
TCGA-B2-5636	90.68.0	KIRC	EAFE502E-20A2-4192-8E89-7F7EB101F534	TCGA-B2-5636	ed2e9354-5ee1-4fcf-92ec-a1b507818b91	21	-28901		0	258	Not Available	Not Available	Not Available	NOT HISPANIC OR LATINO	Normal	Kidney Clear Cell Renal Carcinoma	Not Available	Not Available	Right	Not Applicable	3	Not Available	Not Applicable	Not Available	No	5636	Not Available	TUMOR FREE	Normal	Not Available	NO		Not Available	Not Applicable	Stage I	M0	NX	T1a	YES	NO	B2	Not Available	Kidney	Alive	Elevated	2011	2010	Not Available	919
TCGA-DV-5565	90.68.0	KIRC	14156836-30B7-4935-A931-14FE5625F055	TCGA-DV-5565	f6d28a1d-6691-4ac1-8afb-ab0e7dcef867	25	-21642		0	1329	Not Available	1	Not Available	NOT HISPANIC OR LATINO	Normal	Kidney Clear Cell Renal Carcinoma	90	Elevated	Right	Not Applicable	3	Not Available	Not Applicable	Not Available	Yes	5565	Preoperative	WITH TUMOR	Low	Not Available	NO		Normal	Not Applicable	Stage I	M0	NX	T1a	NO	YES	DV	Not Available	Kidney	Alive	Elevated	2011	2007	Not Available	1329
TCGA-B2-4102	50.77.0	KIRC	EBD1A20E-BC5A-44C5-A7B7-DAF6B78B042B	TCGA-B2-4102	bbbce1ba-c739-43ba-b9cf-a4f746491ae3	27	-22492		0	15	Not Available	Not Available	Not Available	NOT HISPANIC OR LATINO	Normal	Kidney Clear Cell Renal Carcinoma	Not Available	Not Available	Right	Not Applicable	10	Not Available	Not Applicable	Not Available	No	4102	Not Available	TUMOR FREE	Normal	Not Available	NO		Elevated	Not Applicable	Stage I	M0	NX	T1b	YES	NO	B2	Not Available	Kidney	Alive	Normal	2010	2010	Not Available	952
TCGA-BP-4968	69.68.0	KIRC	48C4869C-C1BF-4B93-AAE0-1F7BA3BD835F	TCGA-BP-4968	1e417b93-837d-4110-9090-239eb82c3e20	14	-14651		0	1746	Not Available	Not Available	Not Available	NOT HISPANIC OR LATINO	Low	Kidney Clear Cell Renal Carcinoma	Not Available	Not Available	Right	3	1	Not Available	0	Not Available	No	4968	Not Available	TUMOR FREE	Normal	Not Available	YES		Low	Not Applicable	Stage I	M0	N0	T1b	NO	YES	BP	Not Available	Kidney	Alive	Elevated	2011	2006	Not Available	1746
TCGA-CZ-4858	65.72.0	KIRC	B2CF5B64-62FD-4DD4-BBA8-D0272B1F8667	TCGA-CZ-4858	f06bdea2-4528-4a14-9cea-280af6b4c702	14	-14343		0	1943	Not Available	0	Not Available	NOT HISPANIC OR LATINO	Normal	Kidney Clear Cell Renal Carcinoma	100	Not Available	Left	Not Applicable	2	Not Available	Not Applicable	Not Available	No	4858	Preoperative	WITH TUMOR	Normal	Not Available	NO		Normal	Not Applicable	Stage II	M0	NX	T2	NO	YES	CZ	Not Available	Kidney	Alive	Normal	2011	2005	Not Available	2105
TCGA-BP-4787	65.72.0	KIRC	29E69EB2-DB43-4784-BAEA-BE04B63F472F	TCGA-BP-4787	500636a5-d42b-469f-98e2-fdd4dddc61a0	9	-21697	480	0		Not Available	Not Available	Not Available	Not Available	Low	Kidney Clear Cell Renal Carcinoma	Not Available	Normal	Left	19	5	Not Available	0	Not Available	No	4787	Not Available	WITH TUMOR	Elevated	Not Available	YES		Normal	Not Applicable	Stage IV	M1	N0	T3a	NO	YES	BP	Not Available	Kidney	Dead	Normal	2011	2007	Not Available	480
TCGA-CZ-4859	70.72.0	KIRC	3CD057A7-5570-48B5-ADBF-5E4ACB67400B	TCGA-CZ-4859	dc43cfe0-8880-419f-946c-c0ad586e57ca	14	-21842		0	1787	Not Available	Not Available	Not Available	Not Available	Normal	Kidney Clear Cell Renal Carcinoma	Not Available	Not Available	Right	Not Applicable	2	Not Available	Not Applicable	Not Available	No	4859	Preoperative	TUMOR FREE	Normal	Not Available	NO		Low	Not Applicable	Stage I	M0	N0	T1	NO	YES	CZ	Not Available	Kidney	Alive	Elevated	2011	2005	Not Available	1787
TCGA-A3-3357	68.74.0	KIRC	D4ECC87E-F3E2-4395-9174-9FEE0BAB60A3	TCGA-A3-3357	4d856b5d-a59b-45f2-a9b2-4d43ec8a20e4	31	-22825		0	1425	Not Available	Not Available	Not Available	NOT HISPANIC OR LATINO	Not Available	Kidney Clear Cell Renal Carcinoma	Not Available	Not Available	Right	Not Applicable	1	Not Available	Not Applicable	Not Available	No	3357	Not Available	TUMOR FREE	Not Available	Not Available	NO		Not Available	Not Applicable	Stage II	M0	N0	T2	NO	YES	A3	Not Available	Kidney	Alive	Not Available	2011	2005	Not Available	2688
TCGA-CJ-4895	65.72.0	KIRC	C93A0E44-F76B-41D0-B0AC-6345F04CFC1F	TCGA-CJ-4895	b7994839-77a5-4725-aa58-a9e8c79dbfc2	24	-22892	1200	0		Not Available	0	Not Available	NOT HISPANIC OR LATINO	Low	Kidney Clear Cell Renal Carcinoma	Not Available	Normal	Left	Not Applicable	1	Not Available	Not Applicable	Not Available	No	4895	Not Available	WITH TUMOR	Elevated	Not Available	NO		Normal	Not Applicable	Stage IV	M1	NX	T3a	NO	YES	CJ	Not Available	Kidney	Dead	Normal	2011	2005	Not Available	1200
TCGA-BP-5009	69.68.0	KIRC	5E0FCE94-091E-4BB1-A561-9D4DCACD7E32	TCGA-BP-5009	57070e5b-0eb5-44b7-abb3-3007fa34543a	13	-19052	1092	0		Not Available	Not Available	Not Available	NOT HISPANIC OR LATINO	Low	Kidney Clear Cell Renal Carcinoma	Not Available	Not Available	Left	Not Applicable	12	Not Available	Not Applicable	Not Available	Yes	5009	Not Available	WITH TUMOR	Normal	Not Available	NO		Low	Not Applicable	Stage I	M0	NX	T1b	NO	YES	BP	Not Available	Kidney	Dead	Elevated	2010	2007	Not Available	1092
TCGA-B0-5696	90.68.0	KIRC	507D0844-F036-4CD8-9B65-DD41E09191BD	TCGA-B0-5696	1d176c53-6cbb-4a39-9a6f-669b4f1cb575	5	-25552		0	944	Not Available	Not Available	Not Available	HISPANIC OR LATINO	Normal	Kidney Clear Cell Renal Carcinoma	Not Available	Not Available	Right	Not Applicable	4	Not Available	Not Applicable	Not Available	No	5696	Not Available	TUMOR FREE	Not Available	Not Available	NO		Normal	Not Applicable	Stage III	M0	N0	T3a	NO	YES	B0	Unknown	Kidney	Alive	Not Available	2011	2007	Not Available	2609
TCGA-B0-5707	90.68.0	KIRC	F64DDA52-6ABD-4A91-9E91-91170AD1304E	TCGA-B0-5707	0a6a375b-3b61-453f-a64a-db3d49352949	25	-14598		0	2592	Not Available	Not Available	Not Available	NOT HISPANIC OR LATINO	Not Available	Kidney Clear Cell Renal Carcinoma	Not Available	Not Available	Right	Not Applicable	4	Not Available	Not Applicable	Not Available	No	5707	Not Available	TUMOR FREE	Not Available	Not Available	NO		Not Available	Not Applicable	Stage I	M0	N0	T1a	NO	YES	B0	Unknown	Kidney	Alive	Not Available	2011	2004	Not Available	3744
TCGA-CZ-5469	82.75.0	KIRC	68B15428-684F-4809-AE7A-F560C00FE416	TCGA-CZ-5469	6205c2d8-d431-4c4c-8ac6-ee407170e833	11	-15242	946	0		Not Available	0	Not Available	NOT HISPANIC OR LATINO	Low	Kidney Clear Cell Renal Carcinoma	90	Not Available	Left	16	3	Not Available	0	Not Available	No	5469	Preoperative	WITH TUMOR	Normal	Not Available	YES		Low	Not Applicable	Stage II	M0	N0	T2	NO	YES	CZ	1	Kidney	Dead	Elevated	2011	2007	Not Available	946
TCGA-BP-4334	64.72.0	KIRC	2A7E0D6C-DFCC-49D9-9916-2FC7FEF42D6B	TCGA-BP-4334	e5eca191-f585-490d-81e3-9cced1047093	23	-20609		0	645	Not Available	Not Available	Not Available	Not Available	Low	Kidney Clear Cell Renal Carcinoma	Not Available	Not Available	Right	1	12	Not Available	0	Not Available	No	4334	Not Available	TUMOR FREE	Normal	Not Available	YES		Low	Not Applicable	Stage III	M0	N0	T3a	NO	YES	BP	Not Available	Kidney	Discrepancy	Elevated	2010	2003	Not Available	645
TCGA-CW-6090	105.71.0	KIRC	2DF7FA48-562E-4165-A6D0-1DC456818463	TCGA-CW-6090	4dd51edf-05d1-445a-b43c-6fce29eb21d4	25	-24909		0	2308	Not Available	0	Not Available	Not Available	Not Available	Kidney Clear Cell Renal Carcinoma	Not Available	Not Available	Right	Not Applicable	5	Not Available	Not Applicable	Not Available	No	6090	Preoperative	TUMOR FREE	Not Available	Not Available	NO		Not Available	Not Applicable	Stage I	M0	NX	T1b	Not Available	Not Available	CW	Not Available	Kidney	Alive	Not Available	2011	2003	Not Available	2552
TCGA-BP-4790	65.72.0	KIRC	FEEC1411-C399-4DD6-BF27-51CCDE3981AF	TCGA-BP-4790	ffed886e-261e-464c-aa27-8204dd0eb9a1	9	-28076	1111	0		Not Available	Not Available	Not Available	Not Available	Normal	Kidney Clear Cell Renal Carcinoma	Not Available	Not Available	Right	Not Applicable	5	Not Available	Not Applicable	Not Available	No	4790	Not Available	TUMOR FREE	Normal	Not Available	NO		Normal	Not Applicable	Stage I	M0	NX	T1a	NO	YES	BP	Not Available	Kidney	Dead	Normal	2011	2007	Not Available	1111
TCGA-B8-5546	90.68.0	KIRC	251C78B4-754C-42CE-9AC6-440C0E014BEC	TCGA-B8-5546	7aece0e0-e57b-40b9-8ef3-8b98624b0e91	11	-14113		0	14	Not Available	Not Available	Not Available	NOT HISPANIC OR LATINO	Normal	Kidney Clear Cell Renal Carcinoma	Not Available	Elevated	Right	Not Applicable	4	Not Available	Not Applicable	Not Available	No	5546	Not Available	TUMOR FREE	Normal	Not Available	NO		Not Available	Not Applicable	Stage I	M0	N0	T1b	YES	NO	B8	Not Available	Kidney	Alive	Normal	2011	2010	Not Available	505
TCGA-B0-5095	68.74.0	KIRC	1E244279-9EC9-452F-964C-3E614F815BD7	TCGA-B0-5095	616bc43c-34b9-48e8-8219-4ef4d052f91b	4	-29921	245	0		Not Available	Not Available	Not Available	NOT HISPANIC OR LATINO	Low	Kidney Clear Cell Renal Carcinoma	Not Available	Not Available	Right	Not Applicable	2	Not Available	Not Applicable	Not Available	No	5095	Not Available	TUMOR FREE	Low	Not Available	NO		Low	Not Applicable	Stage III	M0	N0	T3a	NO	YES	B0	Not Available	Kidney	Dead	Not Available	2011	2008	Not Available	245
TCGA-B0-4706	82.75.0	KIRC	C6C5F0BA-6F43-480B-BB99-075075CDFD5A	TCGA-B0-4706	26cc2c84-aaec-4cd1-9c45-dd08d372128d	29	-22331	65	0	26	26	Not Available	Not Available	NOT HISPANIC OR LATINO	Low	Kidney Clear Cell Renal Carcinoma	Not Available	Not Available	Left	Not Applicable	3	Not Available	Not Applicable	Not Available	No	4706	Not Available	TUMOR FREE	Low	Not Available	NO		Elevated	Not Applicable	Stage III	M0	NX	T3a	NO	YES	B0	Not Available	Kidney	Dead	Normal	2011	2007	Not Available	65
TCGA-BP-4353	64.72.0	KIRC	CE51450F-14B9-466F-BB39-E025520C1636	TCGA-BP-4353	f9e6afeb-cf13-4dd7-8a1f-571ab610df4f	11	-22415	375	0		Not Available	Not Available	Not Available	Not Available	Normal	Kidney Clear Cell Renal Carcinoma	Not Available	Not Available	Left	Not Applicable	1	Not Available	Not Applicable	Not Available	Yes	4353	Not Available	TUMOR FREE	Normal	Not Available	NO		Low	Not Applicable	Stage I	M0	N0	T1	NO	YES	BP	Not Available	Kidney	Dead	Normal	2011	2007	Not Available	375
TCGA-CZ-4861	65.72.0	KIRC	D358877A-4ABA-4285-937A-5FD9508333E2	TCGA-CZ-4861	226ce515-c12c-4195-bb5d-d6df2e135ff6	14	-23053	446	0		Not Available	0	Not Available	Not Available	Normal	Kidney Clear Cell Renal Carcinoma	100	Not Available	Left	Not Applicable	2	Not Available	Not Applicable	Not Available	No	4861	Preoperative	WITH TUMOR	Normal	Not Available	NO		Normal	Not Applicable	Stage II	M0	NX	T2	NO	YES	CZ	Not Available	Kidney	Dead	Low	2011	2005	Not Available	446
TCGA-B0-4693	63.79.0	KIRC	0A2094B0-E0B6-4143-B68C-7DA8A69F7573	TCGA-B0-4693	df3b1215-58fd-49c7-8f99-3a854d6cc667	9	-26659	77	0		Not Available	Not Available	Not Available	NOT HISPANIC OR LATINO	Low	Kidney Clear Cell Renal Carcinoma	Not Available	Not Available	Left	5	2	Not Available	0	Not Available	No	4693	Not Available	TUMOR FREE	Elevated	Not Available	YES		Normal	Not Applicable	Stage III	M0	N0	T3a	NO	YES	B0	Not Available	Kidney	Dead	Elevated	2011	2009	Not Available	77
TCGA-G6-A8L6	387.37.0	KIRC	B7DA85FB-05E6-4194-A150-747D6AAADBD5	TCGA-G6-A8L6	28011111-4A01-4CDC-8D6B-7223FB2C501B	3	-20306		0	305	Not Available	0	Not Evaluated	NOT HISPANIC OR LATINO	Normal	Kidney Clear Cell Renal Carcinoma	90	Not Evaluated	Left	Not Applicable	4	NO	Not Applicable	Not Available	No	A8L6	Other	WITH TUMOR	Elevated	YES	NO		Normal	Not Applicable	Stage IV	MX	NX	T2a	NO	YES	G6	1	Kidney	Alive	Normal	2014	2013	Not Available	313
TCGA-CW-5583	90.68.0	KIRC	B2AE604B-085A-461D-A9EE-B95571E0B5E6	TCGA-CW-5583	7080bc0a-709e-4871-9539-4616f194e310	26	-18666		0	2489	Not Available	2	Not Available	Not Available	Not Available	Kidney Clear Cell Renal Carcinoma	Not Available	Not Available	Right	Not Applicable	5	Not Available	Not Applicable	Not Available	No	5583	Preoperative	TUMOR FREE	Not Available	Not Available	NO		Not Available	Not Applicable	Stage I	M0	NX	T1a	Not Available	Not Available	CW	Not Available	Kidney	Alive	Not Available	2011	2003	Not Available	2489
TCGA-MM-A84U	387.37.0	KIRC	16EB2A38-CC7F-4BAE-AAA1-9DB4B0B5CE69	TCGA-MM-A84U	AA2B6825-3352-4D47-A637-48452F4A958B	14	-21375		0	337	Not Available	Not Available	Not Available	NOT HISPANIC OR LATINO	Normal	Kidney Clear Cell Renal Carcinoma	Not Available	Not Available	Bilateral	Not Applicable	1	NO	Not Applicable	Not Available	Yes, History of Synchronous/Bilateral Malignancy	A84U	Not Available	TUMOR FREE	Normal	NO	NO	Complete Remission/Response	Not Available	Not Applicable	Stage I	MX	NX	T1a	NO	YES	MM	2	Kidney	Alive	Not Available	2014	2013	1996	700
TCGA-AK-3453	32.77.0	KIRC	0924CB60-64A4-4B24-B3B8-E4096A66E4DE	TCGA-AK-3453	fd5728e0-e495-45f5-aac8-c0856510c8aa	12	-21271		0	1397	Not Available	Not Available	Not Available	NOT HISPANIC OR LATINO	Not Available	Kidney Clear Cell Renal Carcinoma	Not Available	Not Available	Right	Not Applicable	11	Not Available	Not Applicable	Not Available	No	3453	Not Available		Not Available	Not Available	NO		Not Available	Not Applicable	Stage II	M0	NX	T2	NO	YES	AK	1	Kidney	Alive	Not Available	2010	2006	Not Available	2531
TCGA-B0-5098	68.74.0	KIRC	D25E224F-5142-4962-A9E9-AB1BAA59B7D5	TCGA-B0-5098	3be0bc1d-d81f-4769-b650-8cc8858e45db	4	-19620	1584	0		Not Available	Not Available	Not Available	NOT HISPANIC OR LATINO	Normal	Kidney Clear Cell Renal Carcinoma	Not Available	Not Available	Right	Not Applicable	2	Not Available	Not Applicable	Not Available	No	5098	Not Available		Normal	Not Available	NO		Normal	Not Applicable	Stage I	M0	NX	T1	NO	YES	B0	Not Available	Kidney	Dead	Normal	2011	1998	Not Available	1584
TCGA-CJ-4644	50.77.0	KIRC	321A1AFE-E23E-46B8-BC2E-4400CB793B15	TCGA-CJ-4644	8fd493c5-1375-4f76-b337-c9a75e3abdbe	30	-17882	336	0		Not Available	Not Available	Not Available	NOT HISPANIC OR LATINO	Low	Kidney Clear Cell Renal Carcinoma	Not Available	Not Available	Left	Not Applicable	12	Not Available	Not Applicable	Not Available	No	4644	Not Available	WITH TUMOR	Elevated	Not Available	NO		Not Available	Not Applicable	Stage IV	M1	N0	T3a	NO	YES	CJ	Not Available	Kidney	Dead	Normal	2010	2004	Not Available	336
TCGA-G6-A5PC	340.41.0	KIRC	336073F7-7AC6-4398-BF3F-E0D41F58D480	TCGA-G6-A5PC	3F0A2571-C088-4735-8152-61F6FD60AC63	25	-20029	242	0		Not Available	1	Not Evaluated	NOT HISPANIC OR LATINO	Normal	Kidney Clear Cell Renal Carcinoma	Not Evaluated	Normal	Left	1	6	NO	0	30	No	A5PC	Other	WITH TUMOR	Normal	YES	YES	Progressive Disease	Not Evaluated	Not Applicable	Stage IV	M1	N0	T1b	NO	YES	G6	2	Kidney	Dead	Elevated	2013	2012	Not Available	242
TCGA-CZ-5452	82.75.0	KIRC	E9BD04A3-1BBD-486B-91BF-3E7423DFABBC	TCGA-CZ-5452	e9faa588-d45a-450a-81a2-949eb2834bc0	10	-25486		0	1556	Not Available	0	Not Available	NOT HISPANIC OR LATINO	Normal	Kidney Clear Cell Renal Carcinoma	Not Available	Not Available	Right	5	3	Not Available	0	Not Available	No	5452	Preoperative	TUMOR FREE	Normal	Not Available	YES		Normal	Not Applicable	Stage II	M0	N0	T2	NO	YES	CZ	Unknown	Kidney	Alive	Normal	2011	2006	Not Available	1789
TCGA-DV-A4W0	274.47.0	KIRC	60DB23FA-92D4-47DB-9C8D-144E3A7EA532	TCGA-DV-A4W0	01277E9D-A35F-45D9-9E60-2E8CD79630A0	2	-20101		0	2008	Not Available	1	Not Evaluated	NOT HISPANIC OR LATINO	Normal	Kidney Clear Cell Renal Carcinoma	90	Normal	Left	Not Applicable	12	YES	Not Applicable	33	Yes, History of Synchronous/Bilateral Malignancy	A4W0	Other	WITH TUMOR	Low	NO	NO	Stable Disease	Normal	Not Applicable	Stage I	MX	NX	T1b	NO	YES	DV	2	Kidney	Alive	Normal	2013	2008	1968	2470
TCGA-CZ-4856	70.72.0	KIRC	576ACDE3-20F0-44AB-BBA6-47A8424ADDEA	TCGA-CZ-4856	fcecafa8-8b8b-4ae6-81bc-73acf05b211a	3	-22684		0	18	Not Available	0	Not Available	NOT HISPANIC OR LATINO	Normal	Kidney Clear Cell Renal Carcinoma	90	Not Available	Left	4	2	Not Available	0	Not Available	Yes	4856	Preoperative		Normal	Not Available	YES		Low	Not Applicable	Stage I	M0	N0	T1b	NO	YES	CZ	Not Available	Kidney	Alive	Normal	2011	2005	Not Available	18
TCGA-CJ-4869	70.72.0	KIRC	D01A9999-3C9C-4FF4-BFC2-97CA63B60D10	TCGA-CJ-4869	06d86d68-0fd5-4c6e-8783-ed732a3291e8	3	-17923		0	2554	Not Available	0	Not Available	HISPANIC OR LATINO	Normal	Kidney Clear Cell Renal Carcinoma	Not Available	Not Available	Right	10	2	Not Available	3	Not Available	No	4869	Not Available	WITH TUMOR	Normal	Not Available	YES		Not Available	Not Applicable	Stage III	M0	N1	T2	NO	YES	CJ	Not Available	Kidney	Alive	Normal	2011	2004	Not Available	2554
TCGA-BP-5201	70.72.0	KIRC	E5906328-F0A0-4E43-A8A9-BDB38F10B0B1	TCGA-BP-5201	54c9850c-9b67-42ea-a04b-16a88f786dfa	31	-23125		0	951	Not Available	Not Available	Not Available	NOT HISPANIC OR LATINO	Low	Kidney Clear Cell Renal Carcinoma	Not Available	Not Available	Left	4	1	Not Available	0	Not Available	Yes	5201	Not Available	WITH TUMOR	Low	Not Available	YES		Low	Not Applicable	Stage IV	M1	N0	T3b	NO	YES	BP	Not Available	Kidney	Alive	Normal	2011	2008	Not Available	951
TCGA-AK-3433	63.79.0	KIRC	7F4F675B-3A7A-436C-8FC5-B59D97041808	TCGA-AK-3433	fdda296a-7321-4c8c-8076-40d92c570c8f	12	-17853		0	2192	Not Available	Not Available	Not Available	NOT HISPANIC OR LATINO	Normal	Kidney Clear Cell Renal Carcinoma	Not Available	Not Available	Right	3	11	Not Available	Not Available	Not Available	No	3433	Not Available	TUMOR FREE	Normal	Not Available	YES		Normal	Not Applicable	Stage II	M0	N0	T2	NO	YES	AK	1	Kidney	Alive	Normal	2010	2004	Not Available	3409
TCGA-B8-4620	50.77.0	KIRC	99527DB6-D98F-4F44-A889-2D25752AA035	TCGA-B8-4620	eda2b871-8a18-4854-92d8-d8d66fb127d8	11	-25786		0	226	Not Available	Not Available	Not Available	NOT HISPANIC OR LATINO	Low	Kidney Clear Cell Renal Carcinoma	Not Available	Not Available	Left	2	11	Not Available	0	Not Available	No	4620	Not Available	TUMOR FREE	Normal	Not Available	YES		Normal	Not Applicable	Stage III	M0	N0	T3a	NO	YES	B8	3	Kidney	Alive	Elevated	2010	2010	Not Available	777
TCGA-A3-3373	68.74.0	KIRC	BFFAC483-D7B2-4603-AC94-F515D26D4298	TCGA-A3-3373	2bc5b2ec-aa8f-4889-9d92-d27f96c9fda1	31	-19964		0	334	Not Available	Not Available	Not Available	NOT HISPANIC OR LATINO	Not Available	Kidney Clear Cell Renal Carcinoma	Not Available	Not Available	Right	Not Applicable	1	Not Available	Not Applicable	Not Available	No	3373	Not Available	TUMOR FREE	Not Available	Not Available	NO		Not Available	Not Applicable	Stage I	M0	N0	T1b	NO	YES	A3	Not Available	Kidney	Alive	Not Available	2011	2007	Not Available	1621
TCGA-CJ-4893	65.72.0	KIRC	E26235CA-7E83-4D1C-8E03-C38A94209072	TCGA-CJ-4893	d65f7f50-2cb0-45e7-866a-ba5c498aef52	24	-27885		0	750	Not Available	0	Not Available	NOT HISPANIC OR LATINO	Normal	Kidney Clear Cell Renal Carcinoma	Not Available	Normal	Right	Not Applicable	1	Not Available	Not Applicable	Not Available	No	4893	Preoperative	TUMOR FREE	Normal	Not Available	NO		Not Available	Not Applicable	Stage I	M0	NX	T1b	NO	YES	CJ	Not Available	Kidney	Alive	Normal	2011	2005	Not Available	750
TCGA-BP-4346	64.72.0	KIRC	F47E395F-95D5-4F1D-9D0D-46B97244C845	TCGA-BP-4346	57959b73-534d-450c-b09d-f70ef1ffee25	16	-21057	1493	0		Not Available	Not Available	Not Available	Not Available	Low	Kidney Clear Cell Renal Carcinoma	Not Available	Not Available	Right	21	12	Not Available	0	Not Available	No	4346	Not Available	TUMOR FREE	Normal	Not Available	YES		Low	Not Applicable	Stage III	M0	N0	T3b	NO	YES	BP	Not Available	Kidney	Dead	Elevated	2010	2006	Not Available	1493
TCGA-EU-5905	105.71.0	KIRC	7BF91284-2122-4B5D-B2D1-17A5B512B354	TCGA-EU-5905	4481ca64-d37c-462d-9403-6b3339728e0c	19	-24475		0	119	Not Available	1	Not Available	Not Available	Elevated	Kidney Clear Cell Renal Carcinoma	90	Not Available	Right	Not Applicable	5	Not Available	Not Applicable	Not Available	No	5905	Preoperative	TUMOR FREE	Normal	Not Available	NO		Normal	Not Applicable	Stage I	M0	NX	T1	YES	NO	EU	Unknown	Kidney	Alive	Normal	2011	2010	Not Available	119
TCGA-A3-3362	50.77.0	KIRC	C9DDA275-024C-4B72-9CC4-EB95D4D75C76	TCGA-A3-3362	c7e9ba09-0826-466c-8555-6595de31ed31	30	-21988		0	1559	Not Available	Not Available	Not Available	NOT HISPANIC OR LATINO	Not Available	Kidney Clear Cell Renal Carcinoma	Not Available	Not Available	Left	Not Applicable	6	Not Available	Not Applicable	Not Available	No	3362	Not Available	TUMOR FREE	Not Available	Not Available	NO		Not Available	Not Applicable	Stage I	M0	N0	T1a	NO	YES	A3	Not Available	Kidney	Alive	Not Available	2010	2005	Not Available	1559
TCGA-CJ-5680	90.68.0	KIRC	57D0667A-613E-4352-B0F9-5EFC1F650216	TCGA-CJ-5680	5db69ebe-38db-4ef3-b825-674b4a6ddaee	22	-23778	768	0		Not Available	0	Not Available	NOT HISPANIC OR LATINO	Normal	Kidney Clear Cell Renal Carcinoma	Not Available	Normal	Right	Not Applicable	4	Not Available	Not Applicable	Not Available	No	5680	Not Available	WITH TUMOR	Normal	Not Available	NO		Normal	Not Applicable	Stage IV	M1	NX	T3a	NO	YES	CJ	Not Available	Kidney	Dead	Normal	2011	2003	Not Available	768
TCGA-B8-5164	68.74.0	KIRC	E4BDDBA4-84DE-4E2B-983B-868B06E3873B	TCGA-B8-5164	766999d7-fa28-415b-8783-be62b1b2fd70	16	-23863		0	23	Not Available	Not Available	Not Available	NOT HISPANIC OR LATINO	Not Available	Kidney Clear Cell Renal Carcinoma	Not Available	Not Available	Right	Not Applicable	11	Not Available	Not Applicable	40	No	5164	Not Available	TUMOR FREE	Not Available	Not Available	NO		Not Available	Not Applicable	Stage III	M0	N0	T3a	NO	YES	B8	2	Kidney	Alive	Not Available	2010	2010	Not Available	26
TCGA-B4-5834	105.71.0	KIRC	745CD1B1-77A4-41FF-ABBA-5E341A908ECA	TCGA-B4-5834	afd60992-f279-46ee-8fb9-53f6be850f6c	28	-21713		0	38	Not Available	0	Normal	NOT HISPANIC OR LATINO	Normal	Kidney Clear Cell Renal Carcinoma	90	Not Available	Right	Not Applicable	9	Not Available	Not Applicable	Not Available	No	5834	Preoperative	TUMOR FREE	Normal	Not Available	NO		Not Available	Not Applicable	Stage I	M0	N0	T1	NO	YES	B4	Unknown	Kidney	Alive	Normal	2011	2010	Not Available	38
TCGA-B8-5163	68.74.0	KIRC	105A0995-61E1-4A03-BF49-A61A41800617	TCGA-B8-5163	d4159990-85dd-4557-be1a-bd03818ea3ea	16	-23293		0	4	Not Available	Not Available	Not Available	NOT HISPANIC OR LATINO	Not Available	Kidney Clear Cell Renal Carcinoma	Not Available	Not Available	Right	Not Applicable	11	Not Available	Not Applicable	Not Available	No	5163	Not Available		Not Available	Not Available	NO		Not Available	Not Applicable	Stage III	M0	N0	T3a	NO	YES	B8	1	Kidney	Alive	Not Available	2010	2010	Not Available	822
TCGA-CJ-4870	65.72.0	KIRC	8F06C14E-45C4-4DC8-8FEE-E28784BB4813	TCGA-CJ-4870	78048432-2de1-498c-9cf1-9c5bd43daa39	21	-21340		0	1498	Not Available	0	Not Available	NOT HISPANIC OR LATINO	Normal	Kidney Clear Cell Renal Carcinoma	Not Available	Normal	Left	Not Applicable	1	Not Available	Not Applicable	Not Available	No	4870	Preoperative	TUMOR FREE	Normal	Not Available	NO		Normal	Not Applicable	Stage III	M0	NX	T3a	NO	YES	CJ	1	Kidney	Alive	Normal	2011	2004	Not Available	1498
TCGA-B0-5083	68.74.0	KIRC	9374C37F-F4FF-4D89-98BE-0C0559323492	TCGA-B0-5083	74fc9f65-b5f1-4b56-93a5-f90eaab52e31	3	-23034	1045	0		Not Available	Not Available	Not Available	NOT HISPANIC OR LATINO	Low	Kidney Clear Cell Renal Carcinoma	Not Available	Not Available	Left	Not Applicable	2	Not Available	Not Applicable	Not Available	No	5083	Not Available	WITH TUMOR	Not Available	Not Available	NO		Low	Not Applicable	Stage I	M0	N0	T1a	NO	YES	B0	Not Available	Kidney	Dead	Not Available	2011	2005	Not Available	1045
TCGA-BP-4340	64.72.0	KIRC	BD7009C9-842D-470E-AB37-2C8D00883DD1	TCGA-BP-4340	34e8fbd8-ed33-4d11-af4a-dd33af37fe28	23	-25752	562	0		Not Available	Not Available	Not Available	Not Available	Low	Kidney Clear Cell Renal Carcinoma	Not Available	Not Available	Right	Not Applicable	12	Not Available	Not Applicable	Not Available	No	4340	Not Available	TUMOR FREE	Low	Not Available	NO		Low	Not Applicable	Stage I	M0	N0	T1b	NO	YES	BP	Not Available	Kidney	Dead	Normal	2010	2003	Not Available	562
TCGA-CZ-5985	105.71.0	KIRC	1E7199E5-E995-4949-AC38-DBD599C1C222	TCGA-CZ-5985	4c474c70-1d72-49e8-a8cc-a4145c5ab607	4	-21242		0	1629	Not Available	0	Not Available	NOT HISPANIC OR LATINO	Low	Kidney Clear Cell Renal Carcinoma	Not Available	Not Available	Right	5	5	Not Available	0	Not Available	No	5985	Preoperative	TUMOR FREE	Normal	Not Available	YES		Low	Not Applicable	Stage II	M0	N0	T2	NO	YES	CZ	Unknown	Kidney	Alive	Elevated	2011	2006	Not Available	1997
TCGA-BP-4163	50.77.0	KIRC	1C7404A5-069A-4C0D-BB29-C6CBDA92185F	TCGA-BP-4163	e7c159b7-e7c3-4482-8e80-72402dc3fdb4	29	-21980		0	2839	Not Available	Not Available	Not Available	Not Available	Low	Kidney Clear Cell Renal Carcinoma	Not Available	Not Available	Right	9	11	Not Available	0	Not Available	No	4163	Not Available	TUMOR FREE	Elevated	Not Available	YES		Normal	Not Applicable	Stage III	M0	N0	T3a	NO	YES	BP	Not Available	Kidney	Alive	Normal	2010	2002	Not Available	2839
TCGA-B2-A4SR	274.47.0	KIRC	81EF0B48-A58C-43C4-899B-191389604CF6	TCGA-B2-A4SR	FC7065FC-D834-4E7D-98BD-CA6666BEB6CB	26	-22637		0	343	Not Available	Not Available	Not Evaluated	NOT HISPANIC OR LATINO	Low	Kidney Clear Cell Renal Carcinoma	Not Available	Not Evaluated	Right	Not Applicable	2	YES	Not Applicable	46	No	A4SR	Not Available	TUMOR FREE	Normal	NO	NO	Complete Remission/Response	Low	Not Applicable	Stage II	M0	NX	T2a	YES	NO	B2	4	Kidney	Alive	Elevated	2013	2012	1966	507
TCGA-BP-4986	69.68.0	KIRC	8C374144-6D1D-41B4-9F19-B481B29C3390	TCGA-BP-4986	ccd44d97-f0d5-47cd-9c12-af458c750d23	19	-27612		0	785	Not Available	Not Available	Not Available	HISPANIC OR LATINO	Low	Kidney Clear Cell Renal Carcinoma	Not Available	Not Available	Right	4	1	Not Available	0	Not Available	Yes	4986	Not Available	TUMOR FREE	Normal	Not Available	YES		Low	Not Applicable	Stage I	M0	N0	T1a	NO	YES	BP	Not Available	Kidney	Alive	Elevated	2011	2006	Not Available	785
TCGA-BP-4960	69.68.0	KIRC	CF470AEC-AD46-4A79-953E-AE91B310A7A4	TCGA-BP-4960	0d88e6ab-cf1d-4888-878b-0ac7d687c4cc	12	-17099		0	2172	Not Available	Not Available	Not Available	Not Available	Low	Kidney Clear Cell Renal Carcinoma	Not Available	Not Available	Left	9	1	Not Available	0	Not Available	No	4960	Not Available	TUMOR FREE	Normal	Not Available	YES		Low	Not Applicable	Stage II	M0	N0	T2	NO	YES	BP	Not Available	Kidney	Alive	Normal	2011	2004	Not Available	2172
TCGA-A3-3311	32.77.0	KIRC	323A1E4B-B212-4BE8-B80C-C6FF675983BF	TCGA-A3-3311	0c139772-e303-45d1-b0c7-438fa1db105e	20	-21183	1191	0		Not Available	Not Available	Not Available	Not Available	Low	Kidney Clear Cell Renal Carcinoma	Not Available	Not Available	Right	Not Applicable	4	Not Available	Not Applicable	Not Available	No	3311	Not Available	TUMOR FREE	Not Available	Not Available	NO		Not Available	Not Applicable	Stage I	M0	NX	T1	NO	YES	A3	Not Available	Kidney	Dead	Not Available	2010	2005	Not Available	1191
TCGA-B0-4696	63.79.0	KIRC	14D72D07-617D-4C74-A42E-5CAEB5BC4850	TCGA-B0-4696	12adefc4-c9fd-46d3-904b-8fc52d5f1913	8	-21317	866	0		Not Available	Not Available	Not Available	NOT HISPANIC OR LATINO	Low	Kidney Clear Cell Renal Carcinoma	Not Available	Not Available	Left	Not Applicable	2	Not Available	Not Applicable	Not Available	No	4696	Not Available	WITH TUMOR	Normal	Not Available	NO		Normal	Not Applicable	Stage III	M0	N0	T3a	NO	YES	B0	Not Available	Kidney	Dead	Elevated	2011	2001	Not Available	866
TCGA-CZ-5467	82.75.0	KIRC	01F578BA-858C-4B42-BF5B-B8ED5D54FC69	TCGA-CZ-5467	b602a73b-809c-44c6-a787-d496705e7ae8	11	-31473	73	0		Not Available	Not Available	Not Available	NOT HISPANIC OR LATINO	Low	Kidney Clear Cell Renal Carcinoma	Not Available	Not Available	Right	2	3	Not Available	0	Not Available	No	5467	Not Available	WITH TUMOR	Normal	Not Available	YES		Low	Not Applicable	Stage III	M0	N0	T3a	NO	YES	CZ	1	Kidney	Dead	Normal	2011	2007	Not Available	73
TCGA-B0-5107	68.74.0	KIRC	4C53E6F9-A6FA-4858-BF40-9812D14D203E	TCGA-B0-5107	6b1ff32f-75a4-44aa-9da4-b6872e179c9f	4	-23929	927	0		Not Available	Not Available	Not Available	NOT HISPANIC OR LATINO	Low	Kidney Clear Cell Renal Carcinoma	Not Available	Not Available	Right	Not Applicable	2	Not Available	Not Applicable	Not Available	No	5107	Not Available	WITH TUMOR	Normal	Not Available	NO		Normal	Not Applicable	Stage IV	M1	N0	T2	NO	YES	B0	Not Available	Kidney	Dead	Normal	2011	2007	Not Available	927
TCGA-B0-5092	68.74.0	KIRC	8BAFFBB7-D9BA-4A42-8D05-93DFABD5EFD6	TCGA-B0-5092	d51fa004-23e6-41a7-9237-ce9916e2e394	4	-19611	459	0		Not Available	Not Available	Not Available	NOT HISPANIC OR LATINO	Normal	Kidney Clear Cell Renal Carcinoma	Not Available	Not Available	Left	Not Applicable	3	Not Available	Not Applicable	Not Available	No	5092	Not Available	WITH TUMOR	Normal	Not Available	NO		Low	Not Applicable	Stage IV	M1	N0	T1a	NO	YES	B0	Not Available	Kidney	Dead	Normal	2011	2008	Not Available	459
TCGA-CJ-4899	69.68.0	KIRC	D0841496-92A2-42BC-AD94-726964B360BD	TCGA-CJ-4899	900b5f21-e8fb-4a3f-b8e3-ef098716e508	24	-15637		0	1528	Not Available	0	Not Available	NOT HISPANIC OR LATINO	Normal	Kidney Clear Cell Renal Carcinoma	Not Available	Not Available	Left	Not Applicable	1	Not Available	Not Applicable	Not Available	No	4899	Not Available	TUMOR FREE	Normal	Not Available	NO		Not Available	Not Applicable	Stage I	M0	NX	T1b	NO	YES	CJ	Not Available	Kidney	Alive	Normal	2011	2006	Not Available	1528
TCGA-BP-4344	64.72.0	KIRC	C8CF95F4-AE0C-4B21-B4C5-B2FAF37466E0	TCGA-BP-4344	513a4de3-427d-4823-8644-b6faf69a137f	10	-27561		0	1666	Not Available	Not Available	Not Available	Not Available	Low	Kidney Clear Cell Renal Carcinoma	Not Available	Not Available	Right	Not Applicable	1	Not Available	Not Applicable	Not Available	Yes	4344	Not Available	TUMOR FREE	Normal	Not Available	NO		Low	Not Applicable	Stage I	M0	NX	T1a	NO	YES	BP	Not Available	Kidney	Alive	Elevated	2011	2006	Not Available	1666
TCGA-B0-4846	63.79.0	KIRC	28AB0428-038C-4D36-87D3-6C1FFBB387CE	TCGA-B0-4846	d99f31f7-2b3b-47e8-bd26-8d37da22aca0	8	-19139	1200	0		Not Available	Not Available	Not Available	NOT HISPANIC OR LATINO	Normal	Kidney Clear Cell Renal Carcinoma	Not Available	Not Available	Right	Not Applicable	2	Not Available	Not Applicable	Not Available	No	4846	Not Available	WITH TUMOR	Normal	Not Available	NO		Normal	Not Applicable	Stage IV	M1	N0	T3a	NO	YES	B0	Unknown	Kidney	Dead	Normal	2011	2004	Not Available	1200
TCGA-DV-A4VX	274.47.0	KIRC	AA5E3D24-E373-4A9E-B97C-2B25F0DE4162	TCGA-DV-A4VX	EF2D7EF5-CDFC-48C9-B3FE-6EAF3BE1106D	20	-21670	1626	0		Not Available	1	Not Available	NOT HISPANIC OR LATINO	Low	Kidney Clear Cell Renal Carcinoma	80	Elevated	Right	25	5	Unknown	0	40	No	A4VX	Other	WITH TUMOR	Normal	YES	YES	Progressive Disease	Normal	Not Applicable	Stage IV	MX	N0	T3b	NO	YES	DV	2	Kidney	Dead	Normal	2014	2008	Not Available	1626
TCGA-B2-4099	50.77.0	KIRC	6CC7741F-BA30-484D-BFE2-14332766ECE0	TCGA-B2-4099	1adb05d4-e1ca-4ede-81c7-ff24a243abae	27	-30355		0	111	Not Available	Not Available	Not Available	NOT HISPANIC OR LATINO	Normal	Kidney Clear Cell Renal Carcinoma	Not Available	Not Available	Right	Not Applicable	10	Not Available	Not Applicable	Not Available	No	4099	Not Available	TUMOR FREE	Normal	Not Available	NO		Not Available	Not Applicable	Stage I	M0	NX	T1a	YES	NO	B2	Not Available	Kidney	Alive	Normal	2010	2010	Not Available	972
TCGA-G6-A8L8	387.37.0	KIRC	5590E1F5-DCCA-44A6-AC4D-CACB66C35560	TCGA-G6-A8L8	6B033BF5-4AD9-419F-9D2C-63E2E8C80066	3	-22649		0	474	Not Available	2	Unknown	NOT HISPANIC OR LATINO	Low	Kidney Clear Cell Renal Carcinoma	60	Not Evaluated	Right	Not Applicable	4	NO	Not Applicable	Not Available	No	A8L8	Other	TUMOR FREE	Normal	NO	NO	Complete Remission/Response	Normal	Not Applicable	Stage I	MX	NX	T1b	NO	YES	G6	1	Kidney	Alive	Elevated	2014	2008	Not Available	1091
TCGA-AK-3426	50.77.0	KIRC	BE0EB10E-2422-4E35-A495-CA6A44E784B9	TCGA-AK-3426	c5265ca6-2cb5-406d-a635-c4c783561107	10	-13770	885	0		Not Available	Not Available	Not Available	NOT HISPANIC OR LATINO	Low	Kidney Clear Cell Renal Carcinoma	0	Not Available	Right	10	11	Not Available	3	Not Available	No	3426	Not Available	WITH TUMOR	Normal	Not Available	YES		Not Available	Not Applicable	Stage III	M0	N1	T3a	NO	YES	AK	2	Kidney	Dead	Normal	2010	2004	Not Available	885
TCGA-B0-5699	90.68.0	KIRC	71D5F1F6-5D3C-4230-87C9-7F2405E97EE5	TCGA-B0-5699	c814c26c-ee8e-4fd8-a3d3-441b302ead3b	8	-19647		0	2426	Not Available	Not Available	Not Available	NOT HISPANIC OR LATINO	Normal	Kidney Clear Cell Renal Carcinoma	Not Available	Not Available	Left	Not Applicable	4	Not Available	Not Applicable	Not Available	No	5699	Not Available	TUMOR FREE	Normal	Not Available	NO		Low	Not Applicable	Stage I	M0	N0	T1	NO	YES	B0	Unknown	Kidney	Alive	Normal	2011	2003	Not Available	3841
TCGA-AK-3425	63.79.0	KIRC	BEC7CC25-DE8A-4A29-A81E-112735FE63E2	TCGA-AK-3425	1b3f2411-52cd-4482-bea2-95cf72020c6f	18	-24912		0	3343	Not Available	Not Available	Not Available	NOT HISPANIC OR LATINO	Normal	Kidney Clear Cell Renal Carcinoma	Not Available	Normal	Left	6	2	Not Available	0	Not Available	Yes	3425	Not Available		Low	Not Available	YES		Not Available	Not Applicable	Stage I	M0	N0	T1	NO	YES	AK	Not Available	Kidney	Alive	Normal	2011	2000	Not Available	3343
TCGA-BP-4770	82.75.0	KIRC	01DDABA9-D1FC-4A90-93C3-8A58113E096B	TCGA-BP-4770	c3cc716b-1b9c-4e73-9a40-f1f891a17c2d	4	-26824	329	0		Not Available	Not Available	Not Available	Not Available	Low	Kidney Clear Cell Renal Carcinoma	Not Available	Normal	Left	13	5	Not Available	0	Not Available	No	4770	Not Available	WITH TUMOR	Normal	Not Available	YES		Low	Not Applicable	Stage IV	M0	N0	T4	NO	YES	BP	Not Available	Kidney	Dead	Normal	2011	2005	Not Available	329
TCGA-B0-5706	90.68.0	KIRC	9A021EBA-475F-4211-A86B-0911B4018AD8	TCGA-B0-5706	3b2b492b-94af-4540-b283-3b9ef98d5b2f	25	-16442		0	2414	Not Available	Not Available	Not Available	NOT HISPANIC OR LATINO	Low	Kidney Clear Cell Renal Carcinoma	Not Available	Not Available	Left	Not Applicable	4	Not Available	Not Applicable	Not Available	No	5706	Not Available	TUMOR FREE	Normal	Not Available	NO		Normal	Not Applicable	Stage II	M0	N0	T2	NO	YES	B0	Unknown	Kidney	Alive	Normal	2011	2004	Not Available	3205
TCGA-B0-4819	63.79.0	KIRC	CAC5929F-12C7-4B6C-8981-A932BFF4F699	TCGA-B0-4819	52d80054-3745-438c-b96e-e344c4ee4a5d	8	-22220	183	0	183	6	Not Available	Not Available	NOT HISPANIC OR LATINO	Normal	Kidney Clear Cell Renal Carcinoma	Not Available	Not Available	Right	Not Applicable	2	Not Available	Not Applicable	Not Available	No	4819	Not Available	TUMOR FREE	Low	Not Available	NO		Normal	Not Applicable	Stage IV	M1	NX	T3b	NO	YES	B0	Not Available	Kidney	Dead	Normal	2011	2002	Not Available	183
TCGA-B0-5402	82.75.0	KIRC	9859AAB1-7B7F-4C3F-9554-1D9383454F16	TCGA-B0-5402	d7ab7ec0-3de7-4ffd-a5ac-f75579355b2a	31	-23477		0	10	Not Available	Not Available	Not Available	NOT HISPANIC OR LATINO	Low	Kidney Clear Cell Renal Carcinoma	Not Available	Not Available	Left	Not Applicable	3	Not Available	Not Applicable	Not Available	No	5402	Not Available		Normal	Not Available	NO		Low	Not Applicable	Stage IV	M0	NX	T4	NO	YES	B0	Unknown	Kidney	Alive	Normal	2011	2010	Not Available	1290
TCGA-A3-3349	50.77.0	KIRC	3D5BE25E-C096-43D5-9BEB-D02F1F3C581B	TCGA-A3-3349	0bbfeec1-fbae-4c92-ae90-60ba39303bd8	30	-12431		0	1385	Not Available	Not Available	Not Available	NOT HISPANIC OR LATINO	Not Available	Kidney Clear Cell Renal Carcinoma	Not Available	Not Available	Left	Not Applicable	6	Not Available	Not Applicable	Not Available	No	3349	Not Available	TUMOR FREE	Not Available	Not Available	NO		Not Available	Not Applicable	Stage I	M0	N0	T1b	NO	YES	A3	Not Available	Kidney	Alive	Not Available	2010	2006	Not Available	1385
TCGA-B0-5812	105.71.0	KIRC	9F11B768-8AD0-4FAA-BADB-E6AB7D1F3D5F	TCGA-B0-5812	326745d8-98ca-4f4d-b217-96aea9faa1ad	2	-19600		0	2325	Not Available	Not Available	Not Available	NOT HISPANIC OR LATINO	Low	Kidney Clear Cell Renal Carcinoma	Not Available	Not Available	Right	Not Applicable	6	Not Available	Not Applicable	Not Available	Yes	5812	Not Available	TUMOR FREE	Normal	Not Available	NO		Low	Not Applicable	Stage I	M0	NX	T1b	NO	YES	B0	Unknown	Kidney	Alive	Elevated	2011	2003	Not Available	3834
TCGA-B0-4842	68.74.0	KIRC	02D2D305-86EB-433B-8DBF-AA6143A60ECD	TCGA-B0-4842	1b0ad45e-b917-4e91-83c4-e5386cdf0eee	3	-27019	1724	0		Not Available	Not Available	Not Available	NOT HISPANIC OR LATINO	Low	Kidney Clear Cell Renal Carcinoma	Not Available	Not Available	Right	Not Applicable	2	Not Available	Not Applicable	Not Available	No	4842	Not Available	WITH TUMOR	Low	Not Available	NO		Low	Not Applicable	Stage III	M0	N0	T3a	NO	YES	B0	Not Available	Kidney	Dead	Low	2011	2004	Not Available	1724
TCGA-BP-4801	68.74.0	KIRC	7AC264D0-0109-4F8F-884A-7A3CBB831C93	TCGA-BP-4801	a68bd706-58e7-4d36-bffa-6c94986a8d4e	12	-20825		0	1124	Not Available	Not Available	Not Available	Not Available	Low	Kidney Clear Cell Renal Carcinoma	Not Available	Not Available	Left	Not Applicable	1	Not Available	Not Applicable	Not Available	No	4801	Not Available	TUMOR FREE	Normal	Not Available	NO		Low	Not Applicable	Stage I	M0	NX	T1a	NO	YES	BP	Not Available	Kidney	Alive	Elevated	2011	2007	Not Available	1124
TCGA-A3-3378	32.77.0	KIRC	24478731-944F-41C4-8FCF-9822CD095C3B	TCGA-A3-3378	798d51ff-182e-406c-8885-8a198d9959d1	29	-22090		0	630	Not Available	Not Available	Not Available	NOT HISPANIC OR LATINO	Not Available	Kidney Clear Cell Renal Carcinoma	Not Available	Not Available	Left	Not Applicable	4	Not Available	Not Applicable	Not Available	No	3378	Not Available	TUMOR FREE	Not Available	Not Available	NO		Not Available	Not Applicable	Stage I	M0	N0	T1	NO	YES	A3	Not Available	Kidney	Alive	Not Available	2010	2006	Not Available	630
TCGA-DV-5575	90.68.0	KIRC	2BDE9E2B-7920-4B19-8551-F2857B8BDB58	TCGA-DV-5575	0ff579a1-e295-408d-b194-febbca798e34	28	-19022		0	1006	Not Available	0	Not Available	NOT HISPANIC OR LATINO	Low	Kidney Clear Cell Renal Carcinoma	100	Normal	Left	Not Applicable	3	Not Available	Not Applicable	Not Available	No	5575	Preoperative	WITH TUMOR	Normal	Not Available	NO		Normal	Not Applicable	Stage I	M0	NX	T1a	NO	YES	DV	Not Available	Kidney	Alive	Elevated	2011	2007	Not Available	1729
TCGA-B2-5641	90.68.0	KIRC	B392B44F-50BE-4C1D-9FA2-6D71F0AFF312	TCGA-B2-5641	a682a2a3-dc53-4b7e-8929-07215737ec5e	21	-28953		0	168	Not Available	Not Available	Not Available	NOT HISPANIC OR LATINO	Normal	Kidney Clear Cell Renal Carcinoma	Not Available	Not Available	Left	Not Applicable	3	Not Available	Not Applicable	Not Available	No	5641	Not Available	TUMOR FREE	Normal	Not Available	NO		Not Available	Not Applicable	Stage I	M0	N0	T1a	YES	NO	B2	Not Available	Kidney	Alive	Normal	2011	2010	Not Available	656
TCGA-B0-4849	63.79.0	KIRC	B012C1C8-12A4-4294-8262-2BB53907EFD8	TCGA-B0-4849	9d202594-7697-443f-a1ee-d8e7b28ecb8f	8	-18843	69	0		Not Available	Not Available	Not Available	NOT HISPANIC OR LATINO	Elevated	Kidney Clear Cell Renal Carcinoma	Not Available	Not Available	Left	Not Applicable	2	Not Available	Not Applicable	Not Available	No	4849	Not Available	WITH TUMOR	Normal	Not Available	NO		Normal	Not Applicable	Stage III	M0	NX	T3a	NO	YES	B0	Not Available	Kidney	Dead	Normal	2011	2004	Not Available	69
TCGA-B8-5158	68.74.0	KIRC	D52B6099-84EE-451A-A6B6-8359FE4B0777	TCGA-B8-5158	e7afc830-fa22-4562-a1f3-0f4f5a34eacd	15	-20764		0	90	Not Available	Not Available	Not Available	NOT HISPANIC OR LATINO	Normal	Kidney Clear Cell Renal Carcinoma	Not Available	Not Available	Left	15	11	Not Available	1	10	No	5158	Not Available	TUMOR FREE	Normal	Not Available	YES		Normal	Not Applicable	Stage III	M0	N1	T3a	NO	YES	B8	2	Kidney	Alive	Normal	2010	2010	1996	1218
TCGA-BP-5007	69.68.0	KIRC	726D96E8-4749-4DCA-842E-1F533D620855	TCGA-BP-5007	e548aeb2-04ca-48f8-af8d-8acb745748fc	13	-16793		0	1140	Not Available	Not Available	Not Available	NOT HISPANIC OR LATINO	Normal	Kidney Clear Cell Renal Carcinoma	Not Available	Not Available	Left	10	12	Not Available	0	Not Available	No	5007	Not Available	TUMOR FREE	Normal	Not Available	YES		Normal	Not Applicable	Stage II	M0	N0	T2	NO	YES	BP	Not Available	Kidney	Alive	Elevated	2010	2007	Not Available	1140
TCGA-B0-5710	105.71.0	KIRC	4D4B0B96-251D-4858-9BC5-29B8FBECC216	TCGA-B0-5710	bb4a6123-5851-4e49-b859-606ffd2a4d11	25	-21168		0	957	Not Available	Not Available	Not Available	NOT HISPANIC OR LATINO	Normal	Kidney Clear Cell Renal Carcinoma	Not Available	Not Available	Right	Not Applicable	4	Not Available	Not Applicable	Not Available	No	5710	Not Available	WITH TUMOR	Normal	Not Available	NO		Low	Not Applicable	Stage I	M0	N0	T1b	NO	YES	B0	Unknown	Kidney	Alive	Normal	2011	2008	Not Available	2430
TCGA-BP-5176	70.72.0	KIRC	5614070B-C992-4735-B7EF-E674737321ED	TCGA-BP-5176	9490cd1e-be30-45d3-b1ea-42c157d5f49d	21	-28727	1590	0		Not Available	Not Available	Not Available	Not Available	Normal	Kidney Clear Cell Renal Carcinoma	Not Available	Not Available	Left	Not Applicable	1	Not Available	Not Applicable	Not Available	No	5176	Not Available	TUMOR FREE	Normal	Not Available	NO		Low	Not Applicable	Stage I	M0	NX	T1a	NO	YES	BP	Not Available	Kidney	Dead	Elevated	2011	2004	Not Available	1590
TCGA-BP-4782	68.74.0	KIRC	1845FAA3-06E1-49DB-9FF3-879E9DD2AB10	TCGA-BP-4782	9a404208-c3d3-4e6b-b511-1a4ccf595c18	Not Available	-20102		0	354	Not Available	Not Available	Not Available	Not Available	Low	Kidney Clear Cell Renal Carcinoma	Not Available	Not Available	Left	Not Applicable	1	Not Available	Not Applicable	Not Available	No	4782	Not Available		Normal	Not Available	NO		Low	Not Applicable	Stage I	M0	NX	T1a	NO	YES	BP	Not Available	Kidney	Alive	Elevated	2011	2005	Not Available	354
TCGA-EU-5907	105.71.0	KIRC	5AAADF1D-0486-401B-81D6-A9D923986449	TCGA-EU-5907	28c8c2c6-c7bd-4a35-baaf-54133c2ba3ee	20	-29863		0	127	Not Available	1	Not Available	NOT HISPANIC OR LATINO	Normal	Kidney Clear Cell Renal Carcinoma	90	Not Available	Right	Not Applicable	5	Not Available	Not Applicable	Not Available	No	5907	Preoperative	TUMOR FREE	Elevated	Not Available	NO		Normal	Not Applicable	Stage III	M0	NX	T3a	YES	NO	EU	1	Kidney	Alive	Normal	2011	2010	Not Available	127
TCGA-B8-A54I	340.41.0	KIRC	8BD715B1-1902-4D56-B904-D5A6514EC0FD	TCGA-B8-A54I	7E620E32-54C5-4F5B-9E18-211516A3EB41	27	-17722		0	150	Not Available	Not Available	Not Available	NOT HISPANIC OR LATINO	Not Available	Kidney Clear Cell Renal Carcinoma	Not Available	Not Available	Left	Not Applicable	2	NO	Not Applicable	Not Available	No	A54I	Not Available	TUMOR FREE	Not Available	NO	NO	Complete Remission/Response	Normal	Not Applicable	Stage I	MX	NX	T1b	YES	NO	B8	1	Kidney	Alive	Not Available	2013	2012	Not Available	150
TCGA-B0-4712	82.75.0	KIRC	A1961A6D-AD3D-45E6-91A9-1DECB15E3884	TCGA-B0-4712	3f72d63f-ad48-4500-baf6-897b1d6dda7d	29	-28095	1337	0		Not Available	Not Available	Not Available	NOT HISPANIC OR LATINO	Low	Kidney Clear Cell Renal Carcinoma	Not Available	Not Available	Left	Not Applicable	3	Not Available	Not Applicable	Not Available	Yes	4712	Not Available	WITH TUMOR	Normal	Not Available	NO		Normal	Not Applicable	Stage IV	M1	NX	T3a	NO	YES	B0	Not Available	Kidney	Dead	Normal	2011	2006	Not Available	1337
TCGA-BP-4964	69.68.0	KIRC	93E7ADDE-C360-4899-BF0A-A0DE3F19563D	TCGA-BP-4964	db601d82-e2e7-469c-91da-3dbfcb477326	12	-20084		0	1862	Not Available	Not Available	Not Available	Not Available	Low	Kidney Clear Cell Renal Carcinoma	Not Available	Not Available	Right	11	1	Not Available	0	Not Available	No	4964	Not Available	TUMOR FREE	Normal	Not Available	YES		Low	Not Applicable	Stage I	M0	N0	T1a	NO	YES	BP	Not Available	Kidney	Alive	Elevated	2011	2005	Not Available	1862
TCGA-BP-4351	64.72.0	KIRC	6DECA3D9-AE3A-4C7D-8EC2-1CD839C84663	TCGA-BP-4351	a8e0f80a-7049-4b5a-af21-cb6421286271	16	-18662		0	970	Not Available	Not Available	Not Available	Not Available	Low	Kidney Clear Cell Renal Carcinoma	Not Available	Not Available	Left	17	12	Not Available	0	Not Available	No	4351	Not Available	WITH TUMOR	Normal	Not Available	YES		Low	Not Applicable	Stage III	M0	N0	T3a	NO	YES	BP	Not Available	Kidney	Alive	Normal	2010	2006	Not Available	970
TCGA-BP-4164	50.77.0	KIRC	DC5F1C1A-9572-4572-BA37-1120292DB9D8	TCGA-BP-4164	ba96288c-60d3-4e56-8940-90c5b22d4ddc	29	-18898	992	0		Not Available	Not Available	Not Available	Not Available	Low	Kidney Clear Cell Renal Carcinoma	Not Available	Normal	Left	Not Applicable	11	Not Available	Not Applicable	Not Available	No	4164	Not Available	TUMOR FREE	Elevated	Not Available	NO		Elevated	Not Applicable	Stage III	M0	NX	T3a	NO	YES	BP	Not Available	Kidney	Dead	Normal	2010	2002	Not Available	992
TCGA-BP-4170	64.72.0	KIRC	7FDFC042-1320-4DCE-9F97-2C83F5161568	TCGA-BP-4170	83bdd67b-3dfd-458b-aaa1-5a0b051056e8	21	-26596	2343	0		Not Available	Not Available	Not Available	HISPANIC OR LATINO	Low	Kidney Clear Cell Renal Carcinoma	Not Available	Not Available	Left	13	12	Not Available	0	Not Available	No	4170	Not Available	TUMOR FREE	Normal	Not Available	YES		Low	Not Applicable	Stage I	M0	N0	T1b	NO	YES	BP	Not Available	Kidney	Dead	Elevated	2010	2003	Not Available	2343
TCGA-DV-5567	90.68.0	KIRC	AE4E4CC3-7F38-40C3-A85B-D44F6B658324	TCGA-DV-5567	aba26e6b-f11c-4ae6-a0d6-85bdd2060e8f	28	-14642		0	910	Not Available	0	Not Available	NOT HISPANIC OR LATINO	Low	Kidney Clear Cell Renal Carcinoma	100	Normal	Right	Not Applicable	3	Not Available	Not Applicable	Not Available	Yes	5567	Preoperative	WITH TUMOR	Normal	Not Available	NO		Normal	Not Applicable	Stage I	M0	NX	T1a	NO	YES	DV	Not Available	Kidney	Alive	Elevated	2011	2008	Not Available	2004
TCGA-CZ-5989	105.71.0	KIRC	A37C32D9-1F8E-487D-ADD1-3A682E3319A9	TCGA-CZ-5989	13e25128-9be1-4f67-a43f-a8744a619203	4	-22170		0	1599	Not Available	0	Not Available	NOT HISPANIC OR LATINO	Low	Kidney Clear Cell Renal Carcinoma	Not Available	Not Available	Right	1	5	Not Available	0	Not Available	No	5989	Preoperative	TUMOR FREE	Normal	Not Available	YES		Low	Not Applicable	Stage II	M0	N0	T2	NO	YES	CZ	Unknown	Kidney	Alive	Normal	2011	2006	Not Available	1905
TCGA-DV-A4VZ	274.47.0	KIRC	941858F6-C8B5-46FB-B1CA-BB9F8B48C8BB	TCGA-DV-A4VZ	FEF57C51-0858-42FB-B9EB-3727D274A4E1	20	-19560		0	365	Not Available	1	Not Evaluated	NOT HISPANIC OR LATINO	Normal	Kidney Clear Cell Renal Carcinoma	90	Normal	Right	Not Applicable	5	NO	Not Applicable	Not Available	No	A4VZ	Other	TUMOR FREE	Normal	NO	NO	Complete Remission/Response	Normal	Not Applicable	Stage I	MX	NX	T1a	NO	YES	DV	Unknown	Kidney	Alive	Normal	2014	2007	Not Available	365
TCGA-CJ-4918	70.72.0	KIRC	F11DEEF2-835E-4089-9894-5C252D704B58	TCGA-CJ-4918	267ff78b-bceb-466e-8582-c560fe227ff0	8	-23379	93	0		Not Available	0	Not Available	NOT HISPANIC OR LATINO	Normal	Kidney Clear Cell Renal Carcinoma	Not Available	Normal	Left	1	2	Not Available	0	Not Available	No	4918	Not Available	WITH TUMOR	Normal	Not Available	YES		Elevated	Not Applicable	Stage IV	M1	N0	T3a	NO	YES	CJ	Not Available	Kidney	Dead	Normal	2011	2005	Not Available	93
TCGA-CZ-5456	82.75.0	KIRC	E082F834-DADF-4156-9509-A2803176E5D2	TCGA-CZ-5456	467bf226-a646-4217-bce6-8d0f11c756eb	11	-21164		0	1558	Not Available	0	Not Available	Not Available	Low	Kidney Clear Cell Renal Carcinoma	90	Not Available	Left	7	3	Not Available	0	Not Available	No	5456	Preoperative	WITH TUMOR	Normal	Not Available	YES		Low	Not Applicable	Stage II	M0	N0	T2	NO	YES	CZ	Unknown	Kidney	Alive	Elevated	2011	2006	Not Available	2422
TCGA-BP-4331	64.72.0	KIRC	EF57FD4C-B69B-482D-8A2C-28BAE18F91DC	TCGA-BP-4331	39867756-0ef0-4408-a0e1-c85ae7adb8ee	6	-19022	2454	0		Not Available	Not Available	Not Available	NOT HISPANIC OR LATINO	Low	Kidney Clear Cell Renal Carcinoma	Not Available	Not Available	Left	Not Applicable	1	Not Available	Not Applicable	Not Available	Yes	4331	Not Available	WITH TUMOR	Low	Not Available	NO		Normal	Not Applicable	Stage I	M0	N0	T1a	NO	YES	BP	Not Available	Kidney	Dead	Normal	2011	2002	Not Available	2454
TCGA-B0-5711	105.71.0	KIRC	B7AA1C8A-BAC0-49EB-9C25-A00AC6CBCFB9	TCGA-B0-5711	88c91a7b-5c41-4361-85d0-da759ab94204	25	-18444		0	2553	Not Available	Not Available	Not Available	NOT HISPANIC OR LATINO	Normal	Kidney Clear Cell Renal Carcinoma	Not Available	Not Available	Right	Not Applicable	4	Not Available	Not Applicable	Not Available	No	5711	Not Available	TUMOR FREE	Normal	Not Available	NO		Not Available	Not Applicable	Stage III	M0	NX	T3b	NO	YES	B0	Unknown	Kidney	Alive	Normal	2011	2004	Not Available	3989
TCGA-EU-5904	105.71.0	KIRC	9BCDF452-1106-4DD5-AC71-36BAB1124889	TCGA-EU-5904	2de427e2-b1f3-4915-9750-ab6414edc92e	23	-17468		0	551	Not Available	1	Not Available	Not Available	Normal	Kidney Clear Cell Renal Carcinoma	90	Not Available	Right	Not Applicable	5	Not Available	Not Applicable	Not Available	No	5904	Preoperative	TUMOR FREE	Normal	Not Available	NO		Low	Not Applicable	Stage I	M0	NX	T1	YES	NO	EU	Unknown	Kidney	Alive	Elevated	2011	2009	Not Available	551
TCGA-CJ-4890	65.72.0	KIRC	A0A946DF-D1BE-4B4B-8824-1EA5371B0E64	TCGA-CJ-4890	46d34d0c-b8a2-4ebd-b9a0-5485904ecafa	24	-26604		0	2085	Not Available	0	Not Available	NOT HISPANIC OR LATINO	Low	Kidney Clear Cell Renal Carcinoma	Not Available	Elevated	Left	1	1	Not Available	0	Not Available	No	4890	Not Available	WITH TUMOR	Normal	Not Available	YES		Not Available	Not Applicable	Stage IV	M1	N0	T3a	NO	YES	CJ	1	Kidney	Alive	Normal	2011	2005	Not Available	3519
TCGA-B0-4698	82.75.0	KIRC	C655446E-6980-4C1A-B450-118E2070FC79	TCGA-B0-4698	5b66c4ae-3aed-4212-baa1-dac33bab8ebe	29	-27417	42	0		Not Available	Not Available	Not Available	NOT HISPANIC OR LATINO	Low	Kidney Clear Cell Renal Carcinoma	Not Available	Not Available	Left	6	3	Not Available	0	Not Available	No	4698	Not Available	WITH TUMOR	Normal	Not Available	YES		Normal	Not Applicable	Stage IV	M0	NX	T4	NO	YES	B0	Not Available	Kidney	Dead	Elevated	2011	2003	Not Available	42
TCGA-CZ-5987	105.71.0	KIRC	089D9FF7-E498-40E0-AA7C-710566C3283F	TCGA-CZ-5987	f5759059-c0e3-4f1a-af96-5c7197d3c33c	4	-21928	445	0		Not Available	Not Available	Not Available	NOT HISPANIC OR LATINO	Low	Kidney Clear Cell Renal Carcinoma	Not Available	Not Available	Right	Not Applicable	5	Not Available	Not Applicable	Not Available	No	5987	Preoperative	WITH TUMOR	Normal	Not Available	NO		Normal	Not Applicable	Stage IV	M1	NX	T3b	NO	YES	CZ	1	Kidney	Dead	Normal	2011	2006	Not Available	445
TCGA-BP-4330	64.72.0	KIRC	9B1D4994-2789-41DD-A836-5A4C0E71C893	TCGA-BP-4330	fdfaf862-46a4-4792-8487-810c6d1f9093	23	-22239		0	1888	Not Available	Not Available	Not Available	HISPANIC OR LATINO	Normal	Kidney Clear Cell Renal Carcinoma	Not Available	Not Available	Left	13	12	Not Available	0	Not Available	No	4330	Not Available	TUMOR FREE	Normal	Not Available	YES		Low	Not Applicable	Stage III	M0	N0	T3a	NO	YES	BP	Not Available	Kidney	Alive	Elevated	2010	2002	Not Available	1888
TCGA-CJ-4638	50.77.0	KIRC	A85252FF-435A-4812-864C-45C3104BB7B6	TCGA-CJ-4638	06197e26-3cb0-4bd0-a6e8-dd9af5047c6a	30	-17110	431	0		Not Available	Not Available	Not Available	NOT HISPANIC OR LATINO	Low	Kidney Clear Cell Renal Carcinoma	Not Available	Normal	Left	3	12	Not Available	2	Not Available	No	4638	Not Available	WITH TUMOR	Normal	Not Available	YES		Elevated	Not Applicable	Stage IV	M1	N1	T3a	NO	YES	CJ	Not Available	Kidney	Dead	Normal	2010	2004	Not Available	431
TCGA-A3-3380	32.77.0	KIRC	5B278272-5310-4D92-BB82-B89452D86D73	TCGA-A3-3380	8ed08632-b5b3-4be3-bd71-999456fa2d23	11	-19828		0	567	Not Available	Not Available	Not Available	HISPANIC OR LATINO	Not Available	Kidney Clear Cell Renal Carcinoma	Not Available	Not Available	Left	Not Applicable	5	Not Available	Not Applicable	Not Available	No	3380	Not Available	TUMOR FREE	Not Available	Not Available	NO		Not Available	Not Applicable	Stage I	M0	N0	T1	NO	YES	A3	Not Available	Kidney	Alive	Not Available	2010	2007	Not Available	567
TCGA-G6-A8L7	387.37.0	KIRC	4E030E25-7F64-41AB-A609-F04C6228AA1D	TCGA-G6-A8L7	1D37BECB-7A1F-4D04-A0D1-BB14192B56F6	3	-29883		0	1727	Not Available	1	Unknown	NOT HISPANIC OR LATINO	Low	Kidney Clear Cell Renal Carcinoma	80	Not Evaluated	Right	2	4	NO	0	40	Yes, History of Prior Malignancy	A8L7	Other	TUMOR FREE	Normal	NO	YES	Complete Remission/Response	Low	Not Applicable	Stage I	MX	N0	T1b	NO	YES	G6	4	Kidney	Alive	Normal	2014	2008	1965	2133
TCGA-BP-4971	69.68.0	KIRC	3E01826E-3CA1-4E53-B5BE-6411E63F331A	TCGA-BP-4971	e173c4ba-9c08-4ce6-b46c-1673b5af9e2d	19	-14675		0	1487	Not Available	Not Available	Not Available	Not Available	Low	Kidney Clear Cell Renal Carcinoma	Not Available	Not Available	Right	5	1	Not Available	0	Not Available	No	4971	Not Available	TUMOR FREE	Low	Not Available	YES		Low	Not Applicable	Stage III	M0	N0	T3a	NO	YES	BP	Not Available	Kidney	Alive	Normal	2011	2006	Not Available	1487
TCGA-BP-4799	65.72.0	KIRC	004CC4C9-CA9A-4081-936E-0DB57B4CF3E9	TCGA-BP-4799	e719b7f3-27c4-4017-9d34-a660776c2cd7	9	-25842	1133	0		Not Available	Not Available	Not Available	Not Available	Normal	Kidney Clear Cell Renal Carcinoma	Not Available	Not Available	Right	2	5	Not Available	0	Not Available	Yes	4799	Not Available	WITH TUMOR	Normal	Not Available	YES		Normal	Not Applicable	Stage III	M0	N0	T3b	NO	YES	BP	Not Available	Kidney	Dead	Elevated	2011	2007	Not Available	1133
TCGA-CZ-4854	65.72.0	KIRC	7AB6F7D4-5ED5-452D-A3C8-EA909B6DF202	TCGA-CZ-4854	2efcefca-5e52-4b3d-a48a-9e9c73cc0141	3	-24876	1404	0		Not Available	0	Not Available	NOT HISPANIC OR LATINO	Low	Kidney Clear Cell Renal Carcinoma	100	Not Available	Right	2	2	Not Available	0	Not Available	Yes	4854	Preoperative	TUMOR FREE	Low	Not Available	YES		Low	Not Applicable	Stage I	M0	N0	T1b	NO	YES	CZ	Not Available	Kidney	Dead	Normal	2011	2005	Not Available	1404
TCGA-A3-3387	90.68.0	KIRC	A1BA3ED3-2263-4C8B-A503-35CFCCB0266B	TCGA-A3-3387	9dc7812b-c7a2-4de4-bf6d-4c7261384a62	17	-17920		0	617	Not Available	Not Available	Not Available	NOT HISPANIC OR LATINO	Not Available	Kidney Clear Cell Renal Carcinoma	Not Available	Not Available	Left	Not Applicable	3	Not Available	Not Applicable	Not Available	No	3387	Not Available	TUMOR FREE	Not Available	Not Available	NO		Not Available	Not Applicable	Stage I	M0	N0	T1a	Not Available	YES	A3	Not Available	Kidney	Alive	Not Available	2011	2006	Not Available	617
TCGA-B0-5104	68.74.0	KIRC	6DA1A8F5-D999-43C8-B2DE-001BB6DD33E8	TCGA-B0-5104	fb3a387f-ebc6-4422-a782-5c19056f77f2	7	-32873	0	0		Not Available	Not Available	Not Available	NOT HISPANIC OR LATINO	Low	Kidney Clear Cell Renal Carcinoma	Not Available	Not Available	Left	Not Applicable	2	Not Available	Not Applicable	Not Available	No	5104	Not Available	TUMOR FREE	Normal	Not Available	NO		Normal	Not Applicable	Stage I	M0	N0	T1	NO	YES	B0	Not Available	Kidney	Dead	Normal	2011	2002	Not Available	0
TCGA-B0-5705	90.68.0	KIRC	C6E2CCB2-F30C-407E-A8B7-5B2A6D62DBEA	TCGA-B0-5705	62cf9546-b932-4a5e-bc9b-4103506d296d	25	-23746		0	3335	Not Available	Not Available	Not Available	NOT HISPANIC OR LATINO	Low	Kidney Clear Cell Renal Carcinoma	Not Available	Not Available	Left	Not Applicable	4	Not Available	Not Applicable	Not Available	No	5705	Not Available	TUMOR FREE	Normal	Not Available	NO		Low	Not Applicable	Stage I	M0	N0	T1	NO	YES	B0	Unknown	Kidney	Alive	Elevated	2011	2002	Not Available	4537
TCGA-A3-A8CQ	387.37.0	KIRC	A9902E52-3390-48B9-B5AC-8F9F1FE80EC9	TCGA-A3-A8CQ	B39D6675-9378-4652-8A28-9B52B8CA88CE	29	-21572		0	3	Not Available	Not Evaluated	Unknown	NOT HISPANIC OR LATINO	Normal	Kidney Clear Cell Renal Carcinoma	90	Unknown	Left	Not Applicable	3	NO	Not Applicable	9	No	A8CQ	Other	TUMOR FREE	Normal	Unknown	NO		Low	Not Applicable	Stage I	MX	NX	T1a	YES	NO	A3	3	Kidney	Alive	Normal	2014	2011	Not Available	3
TCGA-DV-5566	90.68.0	KIRC	DBDB02ED-69A2-4D18-AD4D-C4511406D2ED	TCGA-DV-5566	4b2ec8aa-8460-440e-b75b-6b92ae7a3ffc	28	-24717		0	1398	Not Available	0	Not Available	NOT HISPANIC OR LATINO	Normal	Kidney Clear Cell Renal Carcinoma	100	Normal	Right	Not Applicable	3	Not Available	Not Applicable	Not Available	Yes	5566	Preoperative	WITH TUMOR	Normal	Not Available	NO		Normal	Not Applicable	Stage I	M0	NX	T1a	NO	YES	DV	Not Available	Kidney	Alive	Elevated	2011	2007	Not Available	1398
TCGA-BP-4976	69.68.0	KIRC	374DE081-5666-4537-85B4-EDAFAEE186C8	TCGA-BP-4976	2375ef64-8212-4ad4-97e8-bfa6d1db430f	19	-28380		0	1632	Not Available	Not Available	Not Available	Not Available	Low	Kidney Clear Cell Renal Carcinoma	Not Available	Not Available	Right	Not Applicable	1	Not Available	Not Applicable	Not Available	Yes	4976	Not Available	TUMOR FREE	Normal	Not Available	NO		Low	Not Applicable	Stage I	M0	NX	T1a	NO	YES	BP	Not Available	Kidney	Alive	Normal	2011	2006	Not Available	1632
TCGA-A3-3358	90.68.0	KIRC	FE86A6E3-8435-4A03-BFEB-201F471E8C4E	TCGA-A3-3358	8a575e00-5dc5-416d-a8f5-2cdfb8e62c31	17	-21087		0	1307	1307	Not Available	Not Available	NOT HISPANIC OR LATINO	Not Available	Kidney Clear Cell Renal Carcinoma	Not Available	Not Available	Left	Not Applicable	3	Not Available	Not Applicable	Not Available	Yes	3358	Not Available	TUMOR FREE	Not Available	Not Available	NO		Not Available	Not Applicable	Stage I	M0	N0	T1a	Not Available	YES	A3	Not Available	Kidney	Alive	Not Available	2011	2005	Not Available	1307
TCGA-B0-5694	90.68.0	KIRC	7770DDF9-DC72-4CD8-B19B-7A68A28FC660	TCGA-B0-5694	11111b58-c7df-4291-ad8a-4baec9ff7d1f	5	-26060	480	0		Not Available	Not Available	Not Available	NOT HISPANIC OR LATINO	Low	Kidney Clear Cell Renal Carcinoma	Not Available	Not Available	Left	Not Applicable	4	Not Available	Not Applicable	Not Available	Yes	5694	Not Available	WITH TUMOR	Low	Not Available	NO		Low	Not Applicable	Stage III	M0	N0	T3a	NO	YES	B0	Not Available	Kidney	Dead	Normal	2011	2008	Not Available	480
TCGA-CJ-5689	90.68.0	KIRC	D97F09C9-F727-4AC6-9943-954A5C099AE4	TCGA-CJ-5689	e865d40a-9989-436c-8426-88cc84c863e8	14	-32872	0	0		Not Available	Not Available	Not Available	HISPANIC OR LATINO	Low	Kidney Clear Cell Renal Carcinoma	Not Available	Not Available	Left	Not Applicable	4	Not Available	Not Applicable	Not Available	Yes	5689	Not Available	TUMOR FREE	Elevated	Not Available	NO		Not Available	Not Applicable	Stage I	M0	NX	T1b	NO	YES	CJ	Not Available	Kidney	Dead	Elevated	2011	2005	Not Available	0
TCGA-BP-4167	50.77.0	KIRC	E6DDED2F-8F19-460A-AE94-AFF05AB28B72	TCGA-BP-4167	e7bbc8a9-b63b-4967-812b-f9280a5e181e	29	-21901		0	2718	Not Available	Not Available	Not Available	Not Available	Low	Kidney Clear Cell Renal Carcinoma	Not Available	Not Available	Right	Not Applicable	11	Not Available	Not Applicable	Not Available	No	4167	Not Available	TUMOR FREE	Normal	Not Available	NO		Low	Not Applicable	Stage III	M0	NX	T3a	NO	YES	BP	Not Available	Kidney	Alive	Elevated	2010	2003	Not Available	2718
TCGA-BP-4969	69.68.0	KIRC	5DA88C36-4DDF-45F4-9654-355B78E9E0AF	TCGA-BP-4969	3b064b7e-c3cf-4fc3-844e-301a51737e35	19	-23216		0	1794	Not Available	Not Available	Not Available	NOT HISPANIC OR LATINO	Normal	Kidney Clear Cell Renal Carcinoma	Not Available	Not Available	Right	Not Applicable	1	Not Available	Not Applicable	Not Available	No	4969	Not Available	TUMOR FREE	Normal	Not Available	NO		Low	Not Applicable	Stage I	M0	NX	T1a	NO	YES	BP	Not Available	Kidney	Alive	Elevated	2011	2006	Not Available	1794
TCGA-B8-A54H	340.41.0	KIRC	DEBB8651-9059-43E0-8CD8-929171A272DC	TCGA-B8-A54H	3280A078-8841-4C5C-A361-B58BC37B965C	27	-25243		0	256	Not Available	Not Available	Not Available	Not Evaluated	Not Available	Kidney Clear Cell Renal Carcinoma	Not Available	Not Available	Left	2	2	NO	0	Not Available	Yes, History of Synchronous/Bilateral Malignancy	A54H	Not Available	TUMOR FREE	Not Available	NO	YES	Complete Remission/Response	Normal	Not Applicable	Stage II	MX	N0	T2a	YES	NO	B8	1	Kidney	Alive	Not Available	2013	2012	Not Available	256
TCGA-B8-4143	50.77.0	KIRC	8C7B303B-4EBD-461C-B327-C8A5F8798EAA	TCGA-B8-4143	dfa9513d-4e09-405b-a80f-2987ec5c5263	11	-24132	709	0		Not Available	Not Available	Not Available	NOT HISPANIC OR LATINO	Low	Kidney Clear Cell Renal Carcinoma	Not Available	Not Available	Left	2	11	Not Available	0	Not Available	No	4143	Not Available	WITH TUMOR	Normal	Not Available	YES		Elevated	Not Applicable	Stage IV	M1	N0	T3a	NO	YES	B8	Not Available	Kidney	Dead	Normal	2010	2002	Not Available	709
TCGA-BP-4776	64.72.0	KIRC	17EC41B4-79C8-4AF2-BD09-01C94F92C776	TCGA-BP-4776	b15f495d-8598-4404-86b0-519df0f2d504	Not Available	-19143		0	411	Not Available	Not Available	Not Available	Not Available	Normal	Kidney Clear Cell Renal Carcinoma	Not Available	Not Available	Left	Not Applicable	1	Not Available	Not Applicable	Not Available	No	4776	Not Available	TUMOR FREE	Normal	Not Available	NO		Low	Not Applicable	Stage I	M0	NX	T1a	NO	YES	BP	Not Available	Kidney	Alive	Elevated	2011	2005	Not Available	411
TCGA-BP-5183	70.72.0	KIRC	64476D8B-A6BD-430E-9817-1855083A2E41	TCGA-BP-5183	64aa0dd1-a80e-401e-96df-60d121d2cbec	31	-20881		0	1102	Not Available	Not Available	Not Available	HISPANIC OR LATINO	Normal	Kidney Clear Cell Renal Carcinoma	Not Available	Not Available	Left	Not Applicable	1	Not Available	Not Applicable	Not Available	No	5183	Not Available	TUMOR FREE	Low	Not Available	NO		Low	Not Applicable	Stage III	M0	NX	T3a	NO	YES	BP	Not Available	Kidney	Alive	Normal	2011	2007	Not Available	1291
TCGA-A3-3317	32.77.0	KIRC	3682A43B-48B9-45D9-8AF4-27B1265E215C	TCGA-A3-3317	8ee720b5-6f3a-4921-85ab-70e75c0835b0	14	-24803		0	1491	Not Available	Not Available	Not Available	Not Available	Not Available	Kidney Clear Cell Renal Carcinoma	Not Available	Not Available	Left	Not Applicable	4	Not Available	Not Applicable	Not Available	No	3317	Not Available	TUMOR FREE	Not Available	Not Available	NO		Not Available	Not Applicable	Stage II	M0	N0	T2	NO	YES	A3	Not Available	Kidney	Alive	Not Available	2010	2005	Not Available	1491
TCGA-CJ-6033	105.71.0	KIRC	6AA88770-5F03-492B-9FC0-23B98156499A	TCGA-CJ-6033	4edff57f-4b0e-4770-beac-590da7d7232c	10	-19919	224	0		Not Available	1	Not Available	NOT HISPANIC OR LATINO	Low	Kidney Clear Cell Renal Carcinoma	Not Available	Not Available	Right	Not Applicable	8	Not Available	Not Applicable	Not Available	No	6033	Not Available	WITH TUMOR	Elevated	Not Available	NO		Elevated	Not Applicable	Stage IV	M1	N0	T3a	NO	YES	CJ	Not Available	Kidney	Dead	Normal	2011	2004	Not Available	224
TCGA-CW-6087	105.71.0	KIRC	DF03535B-10C6-433E-8CD9-913342CFBCDC	TCGA-CW-6087	bbdaa931-e922-49be-bfbf-fa0c2ae27d7a	25	-22438	41	0		Not Available	1	Not Available	NOT HISPANIC OR LATINO	Not Available	Kidney Clear Cell Renal Carcinoma	Not Available	Not Available	Right	2	5	Not Available	1	Not Available	No	6087	Preoperative	TUMOR FREE	Not Available	Not Available	YES		Not Available	Not Applicable	Stage IV	M1	N1	T3a	Not Available	Not Available	CW	Not Available	Kidney	Dead	Not Available	2011	2003	Not Available	41
TCGA-CZ-4853	70.72.0	KIRC	B431DD88-BC01-4D56-A275-FE3B9B51CE6C	TCGA-CZ-4853	86f68b7d-30f9-4f01-a9ea-5db1fcd00453	3	-30191		0	774	Not Available	Not Available	Not Available	Not Available	Low	Kidney Clear Cell Renal Carcinoma	Not Available	Not Available	Right	Not Applicable	2	Not Available	Not Applicable	Not Available	No	4853	Not Available	TUMOR FREE	Normal	Not Available	NO		Low	Not Applicable	Stage I	M0	NX	T1a	NO	YES	CZ	Not Available	Kidney	Alive	Elevated	2011	2005	Not Available	774
TCGA-A3-A8OV	387.37.0	KIRC	A3EE7CD4-00B2-4BB7-94BB-56A3B6DF9879	TCGA-A3-A8OV	2711B4A4-9E6F-4A12-ADD6-C10F72E97D3C	29	-27526		0	0	Not Available	Not Evaluated	Unknown	NOT HISPANIC OR LATINO	Unknown	Kidney Clear Cell Renal Carcinoma	Not Evaluated	Unknown	Right	Not Applicable	3	NO	Not Applicable	65	No	A8OV	Not Available	TUMOR FREE	Unknown	Unknown	NO		Unknown	Not Applicable	Stage I	MX	NX	T1a	YES	NO	A3	4	Kidney	Alive	Unknown	2014	2011	1946	340
TCGA-BP-4766	64.72.0	KIRC	7DC7086F-3843-4BB7-A996-2D6C2FC88E33	TCGA-BP-4766	7b184674-c88e-4479-be18-b403af5cc2c5	12	-15799		0	1461	Not Available	Not Available	Not Available	Not Available	Low	Kidney Clear Cell Renal Carcinoma	Not Available	Not Available	Right	Not Applicable	1	Not Available	Not Applicable	Not Available	No	4766	Not Available	TUMOR FREE	Normal	Not Available	NO		Low	Not Applicable	Stage I	M0	NX	T1a	NO	NO	BP	Not Available	Kidney	Alive	Elevated	2011	2004	Not Available	1462
TCGA-BP-4347	64.72.0	KIRC	6025C5E6-66F0-436A-BB81-4715D1359248	TCGA-BP-4347	a9f73fb6-fc3e-4c0d-ace3-36cd7dcee256	16	-27146		0	1367	Not Available	Not Available	Not Available	NOT HISPANIC OR LATINO	Low	Kidney Clear Cell Renal Carcinoma	Not Available	Not Available	Right	Not Applicable	12	Not Available	Not Applicable	Not Available	No	4347	Not Available	TUMOR FREE	Normal	Not Available	NO		Low	Not Applicable	Stage III	M0	NX	T3b	NO	YES	BP	Not Available	Kidney	Alive	Elevated	2010	2006	Not Available	1367
TCGA-EU-5906	105.71.0	KIRC	547C5432-DD51-4076-8DBD-E518FF929A99	TCGA-EU-5906	68a1a23a-e762-440b-859e-2bebb42d0d59	23	-20246		0	206	Not Available	Not Available	Not Available	NOT HISPANIC OR LATINO	Normal	Kidney Clear Cell Renal Carcinoma	Not Available	Not Available	Left	Not Applicable	5	Not Available	Not Applicable	Not Available	No	5906	Not Available	TUMOR FREE	Normal	Not Available	NO		Normal	Not Applicable	Stage I	M0	NX	T1b	YES	NO	EU	1	Kidney	Alive	Elevated	2011	2010	Not Available	206
TCGA-B0-4690	63.79.0	KIRC	9455B63F-3053-463C-B44F-FE7EB7EAB4E7	TCGA-B0-4690	5f0f03c2-4a39-48c4-a41d-c2990c422741	9	-23985	43	0		Not Available	Not Available	Not Available	NOT HISPANIC OR LATINO	Low	Kidney Clear Cell Renal Carcinoma	Not Available	Not Available	Right	03	2	Not Available	00	Not Available	No	4690	Not Available	WITH TUMOR	Elevated	Not Available	YES		Normal	Not Applicable	Stage IV	M1	N0	T4	NO	YES	B0	Not Available	Kidney	Dead	Normal	2011	2008	Not Available	43
TCGA-CJ-4923	70.72.0	KIRC	3CBE402B-F869-4D68-9B62-3E538B625099	TCGA-CJ-4923	25131445-d3cf-46af-b3c5-ca1d1e3561bb	8	-23353	572	0		Not Available	0	Not Available	NOT HISPANIC OR LATINO	Normal	Kidney Clear Cell Renal Carcinoma	Not Available	Normal	Left	Not Applicable	2	Not Available	Not Applicable	Not Available	No	4923	Preoperative	WITH TUMOR	Normal	Not Available	NO		Not Available	Not Applicable	Stage IV	M1	NX	T3a	NO	YES	CJ	Not Available	Kidney	Dead	Normal	2011	2004	Not Available	572
TCGA-B0-4843	63.79.0	KIRC	709CB9BD-CC74-4276-82D7-E1A146BB5694	TCGA-B0-4843	04004bc7-cc5c-4683-b334-3e14a7c2f384	8	-21088	320	0		Not Available	Not Available	Not Available	NOT HISPANIC OR LATINO	Normal	Kidney Clear Cell Renal Carcinoma	Not Available	Not Available	Right	Not Applicable	2	Not Available	Not Applicable	Not Available	No	4843	Not Available	WITH TUMOR	Normal	Not Available	NO		Low	Not Applicable	Stage III	M0	N0	T3a	NO	YES	B0	Unknown	Kidney	Dead	Normal	2011	2004	Not Available	320
TCGA-AK-3460	63.79.0	KIRC	276681E7-1698-425A-BDC3-8AABD61BDAF5	TCGA-AK-3460	5cf9d9fe-2823-4577-a150-27b970f38a5d	12	-21281		0	951	Not Available	Not Available	Not Available	NOT HISPANIC OR LATINO	Not Available	Kidney Clear Cell Renal Carcinoma	Not Available	Not Available	Right	Not Applicable	11	Not Available	Not Applicable	Not Available	No	3460	Not Available	TUMOR FREE	Not Available	Not Available	NO		Not Available	Not Applicable	Stage I	M0	NX	T1a	NO	YES	AK	1	Kidney	Alive	Not Available	2010	2007	Not Available	2508
TCGA-CJ-4913	70.72.0	KIRC	AC0E57A7-58BF-4C4A-AB82-3CF457F0E3AD	TCGA-CJ-4913	f48fc7d5-ca35-4fdf-8150-0ce34f0f6b3e	8	-16757	1173	0		Not Available	0	Not Available	NOT HISPANIC OR LATINO	Normal	Kidney Clear Cell Renal Carcinoma	Not Available	Normal	Left	Not Applicable	2	Not Available	Not Applicable	Not Available	No	4913	Not Available	WITH TUMOR	Normal	Not Available	NO		Normal	Not Applicable	Stage III	M0	NX	T3a	NO	YES	CJ	Not Available	Kidney	Dead	Normal	2011	2006	Not Available	1173
TCGA-CJ-5676	90.68.0	KIRC	68203929-E22C-4275-A323-44F7948781D4	TCGA-CJ-5676	310c31bf-91ce-40b4-99e4-a10242296de9	22	-17170		0	2575	Not Available	0	Not Available	HISPANIC OR LATINO	Normal	Kidney Clear Cell Renal Carcinoma	Not Available	Normal	Right	Not Applicable	4	Not Available	Not Applicable	Not Available	No	5676	Not Available	WITH TUMOR	Normal	Not Available	NO		Not Available	Not Applicable	Stage III	M0	NX	T3b	NO	YES	CJ	1	Kidney	Alive	Normal	2011	2004	Not Available	4067
TCGA-CZ-4864	82.75.0	KIRC	18800994-D45A-43FB-B044-CED8B51CCA42	TCGA-CZ-4864	7fc6b44d-ae66-409c-98e1-c1a518c33e95	14	-31557	1315	0		Not Available	Not Available	Not Available	NOT HISPANIC OR LATINO	Low	Kidney Clear Cell Renal Carcinoma	Not Available	Not Available	Left	Not Applicable	2	Not Available	Not Applicable	Not Available	No	4864	Preoperative	TUMOR FREE	Low	Not Available	NO		Low	Not Applicable	Stage II	M0	N0	T2	NO	YES	CZ	Not Available	Kidney	Dead	Elevated	2011	2002	Not Available	1315
TCGA-CJ-4920	70.72.0	KIRC	8FB5DAE7-CCC0-402F-8BF3-101E3872B157	TCGA-CJ-4920	73c712fe-54d6-4743-90bb-03313eb9fa77	8	-23656	139	0		Not Available	0	Not Available	NOT HISPANIC OR LATINO	Normal	Kidney Clear Cell Renal Carcinoma	Not Available	Normal	Left	Not Applicable	2	Not Available	Not Applicable	Not Available	No	4920	Preoperative	TUMOR FREE	Normal	Not Available	NO		Normal	Not Applicable	Stage I	M0	NX	T1b	NO	YES	CJ	Not Available	Kidney	Dead	Normal	2011	2004	Not Available	139
TCGA-B0-5121	68.74.0	KIRC	2B815745-7357-4778-A4DE-5E02BDCEB542	TCGA-B0-5121	73512f9d-c6e4-446f-8e31-666c6af44da5	4	-20635		0	186	Not Available	Not Available	Not Available	NOT HISPANIC OR LATINO	Low	Kidney Clear Cell Renal Carcinoma	Not Available	Not Available	Right	Not Applicable	2	Not Available	Not Applicable	Not Available	No	5121	Not Available	TUMOR FREE	Low	Not Available	NO		Normal	Not Applicable	Stage I	M0	N0	T1b	NO	YES	B0	Unknown	Kidney	Alive	Normal	2011	2010	Not Available	1485
TCGA-DV-5568	90.68.0	KIRC	712B9F53-56BD-49EB-BED4-CAE83520A166	TCGA-DV-5568	16559faa-8103-4973-a47d-3435443e8ec1	29	-9714		0	370	Not Available	0	Not Available	NOT HISPANIC OR LATINO	Low	Kidney Clear Cell Renal Carcinoma	100	Normal	Right	Not Applicable	3	Not Available	Not Applicable	Not Available	Yes	5568	Preoperative		Normal	Not Available	NO		Low	Not Applicable	Stage I	M0	NX	T1a	NO	YES	DV	Not Available	Kidney	Alive	Elevated	2011	2009	Not Available	370
TCGA-B0-5690	90.68.0	KIRC	6BFE5B58-CCC6-467B-8339-8DF8B0A08581	TCGA-B0-5690	794aeb92-205f-4c75-bb1a-0b2c6db99fea	4	-19685		0	2180	Not Available	Not Available	Not Available	NOT HISPANIC OR LATINO	Normal	Kidney Clear Cell Renal Carcinoma	Not Available	Not Available	Right	Not Applicable	4	Not Available	Not Applicable	Not Available	No	5690	Not Available	TUMOR FREE	Not Available	Not Available	Not Available		Normal	Not Applicable	Stage I	M0	NX	T1b	NO	YES	B0	Unknown	Kidney	Alive	Not Available	2011	2004	Not Available	3392
TCGA-B0-5094	68.74.0	KIRC	1D1C08DA-CE5A-4206-965C-8081395799B3	TCGA-B0-5094	8aaa4e25-5c12-4ace-96dc-91aaa0c4457c	4	-22965	333	0		Not Available	Not Available	Not Available	NOT HISPANIC OR LATINO	Low	Kidney Clear Cell Renal Carcinoma	Not Available	Not Available	Left	Not Applicable	2	Not Available	Not Applicable	Not Available	No	5094	Not Available	WITH TUMOR	Normal	Not Available	NO		Normal	Not Applicable	Stage IV	M1	N0	T3b	NO	YES	B0	Not Available	Kidney	Dead	Normal	2011	2008	Not Available	333
TCGA-BP-5169	70.72.0	KIRC	2257D391-FD89-4079-8AF5-712E1611F375	TCGA-BP-5169	2d7e2ae4-09ba-40af-82ce-66ac7dbd4831	21	-25615		0	193	Not Available	Not Available	Not Available	Not Available	Low	Kidney Clear Cell Renal Carcinoma	Not Available	Not Available	Left	9	1	Not Available	0	Not Available	No	5169	Not Available	TUMOR FREE	Normal	Not Available	YES		Low	Not Applicable	Stage I	M0	N0	T1b	NO	YES	BP	Not Available	Kidney	Alive	Elevated	2011	2004	Not Available	193
TCGA-BP-4994	69.68.0	KIRC	065AD737-97EC-44F6-97FA-A4F804705828	TCGA-BP-4994	82f069c4-7928-4b7b-8a42-114db7de0501	13	-19946		0	1308	Not Available	Not Available	Not Available	Not Available	Low	Kidney Clear Cell Renal Carcinoma	Not Available	Not Available	Left	Not Applicable	12	Not Available	Not Applicable	Not Available	No	4994	Not Available	TUMOR FREE	Normal	Not Available	NO		Low	Not Applicable	Stage I	M0	NX	T1a	NO	YES	BP	Not Available	Kidney	Alive	Elevated	2010	2007	Not Available	1308
TCGA-AK-3429	50.77.0	KIRC	F9F3C532-3062-4B50-9385-43A7434BA846	TCGA-AK-3429	b3a6acab-00ad-48b7-94c2-bd56b461b48f	11	-19849		0	2017	Not Available	Not Available	Not Available	NOT HISPANIC OR LATINO	Normal	Kidney Clear Cell Renal Carcinoma	Not Available	Not Available	Right	5	11	Not Available	0	Not Available	No	3429	Not Available	TUMOR FREE	Normal	Not Available	YES		Normal	Not Applicable	Stage II	M0	N0	T2	NO	YES	AK	3	Kidney	Alive	Normal	2010	2004	Not Available	3328
TCGA-CZ-4857	65.72.0	KIRC	5A045492-38DE-4AD8-AA8F-B36F651AEFFF	TCGA-CZ-4857	d5213422-9447-4f62-b486-3303e3f991fa	14	-20718	1432	0		Not Available	0	Not Available	NOT HISPANIC OR LATINO	Low	Kidney Clear Cell Renal Carcinoma	Not Available	Not Available	Right	3	2	Not Available	0	Not Available	No	4857	Preoperative	WITH TUMOR	Normal	Not Available	YES		Low	Not Applicable	Stage IV	M1	N0	T3a	NO	YES	CZ	Not Available	Kidney	Dead	Normal	2011	2005	Not Available	1432
TCGA-BP-4798	65.72.0	KIRC	49B05307-94BC-4DA4-81EC-412DB9F2A8B9	TCGA-BP-4798	a5d34ea3-9362-4233-8d9e-1892839179b2	9	-27335	334	0		Not Available	Not Available	Not Available	Not Available	Low	Kidney Clear Cell Renal Carcinoma	Not Available	Not Available	Left	30	5	Not Available	0	Not Available	No	4798	Not Available	WITH TUMOR	Elevated	Not Available	YES		Normal	Not Applicable	Discrepancy	M1	N0	T3b	NO	YES	BP	Not Available	Kidney	Dead	Normal	2011	2007	Not Available	334
TCGA-CZ-5461	82.75.0	KIRC	9FFEE890-6F92-4F41-B98D-DF605AC475B7	TCGA-CZ-5461	393abcf7-1155-4b32-85ca-cd44d259e4b4	11	-19030	330	0	330	317	Not Available	Not Available	NOT HISPANIC OR LATINO	Low	Kidney Clear Cell Renal Carcinoma	Not Available	Not Available	Right	Not Applicable	3	Not Available	Not Applicable	Not Available	No	5461	Preoperative	WITH TUMOR	Normal	Not Available	NO		Low	Not Applicable	Stage IV	M1	NX	T1b	NO	YES	CZ	Not Available	Kidney	Dead	Normal	2011	2006	Not Available	330
TCGA-BP-4768	64.72.0	KIRC	05DE3483-D6FC-4623-856F-7F0AE6F5F6B0	TCGA-BP-4768	8d5d69a4-7733-4dec-8ddb-64c79c2c956e	12	-26474		0	400	Not Available	Not Available	Not Available	Not Available	Low	Kidney Clear Cell Renal Carcinoma	Not Available	Not Available	Left	7	1	Not Available	0	Not Available	No	4768	Not Available	TUMOR FREE	Low	Not Available	YES		Low	Not Applicable	Stage I	M0	N0	T1a	NO	YES	BP	Not Available	Kidney	Alive	Normal	2011	2005	Not Available	400
TCGA-B0-4836	65.72.0	KIRC	9166AC70-CF9C-4D35-886C-442CC3EE0219	TCGA-B0-4836	58dee518-f105-4620-996e-3fb6177aa493	8	-22488	1238	0		Not Available	Not Available	Not Available	NOT HISPANIC OR LATINO	Normal	Kidney Clear Cell Renal Carcinoma	Not Available	Not Available	Right	Not Applicable	2	Not Available	Not Applicable	Not Available	No	4836	Not Available	WITH TUMOR	Normal	Not Available	NO		Normal	Not Applicable	Stage IV	M1	NX	T3b	NO	YES	B0	Not Available	Kidney	Dead	Normal	2011	2003	Not Available	1238
TCGA-MM-A563	274.47.0	KIRC	9649330F-9797-427F-BD9B-F605336A75F4	TCGA-MM-A563	FE1F95A3-A6C2-4A39-8586-F8A70E975DD4	14	-15037		0	268	Not Available	Not Available	Not Evaluated	NOT HISPANIC OR LATINO	Normal	Kidney Clear Cell Renal Carcinoma	Not Available	Not Evaluated	Left	Not Applicable	6	NO	Not Applicable	14	No	A563	Not Available	TUMOR FREE	Normal	NO	NO	Complete Remission/Response	Normal	Not Applicable	Discrepancy	MX	NX	T3	NO	YES	MM	2	Kidney	Alive	Normal	2013	2012	1999	591
TCGA-BP-4325	64.72.0	KIRC	844D0293-C1CE-4EE5-9A5C-2953379CAE96	TCGA-BP-4325	b81243b3-5130-4268-9883-07e547b8d728	21	-23588		0	2964	Not Available	Not Available	Not Available	Not Available	Normal	Kidney Clear Cell Renal Carcinoma	Not Available	Not Available	Left	Not Applicable	12	Not Available	Not Applicable	Not Available	No	4325	Not Available	TUMOR FREE	Normal	Not Available	NO		Low	Not Applicable	Stage I	M0	N0	T1b	NO	YES	BP	Not Available	Kidney	Alive	Elevated	2010	2001	Not Available	2964
TCGA-BP-5202	70.72.0	KIRC	F93D440E-235A-4B27-BCB8-11EA5EA0D7F2	TCGA-BP-5202	b6d4e2d5-5739-4be3-8a4c-6e7a17d1d40f	31	-27556		0	29	Not Available	Not Available	Not Available	Not Available	Low	Kidney Clear Cell Renal Carcinoma	Not Available	Not Available	Right	Not Applicable	1	Not Available	Not Applicable	Not Available	No	5202	Not Available	TUMOR FREE	Low	Not Available	NO		Low	Not Applicable	Stage III	M0	NX	T3a	NO	YES	BP	Not Available	Kidney	Alive	Elevated	2011	2008	Not Available	29
TCGA-BP-4332	64.72.0	KIRC	F45A6C85-EDE9-43E7-B2C2-9257D35988C4	TCGA-BP-4332	e9847c37-0d93-47bf-b669-c7f7a1abfa88	23	-13404		0	1133	Not Available	Not Available	Not Available	Not Available	Low	Kidney Clear Cell Renal Carcinoma	Not Available	Not Available	Left	Not Applicable	12	Not Available	Not Applicable	Not Available	No	4332	Not Available	TUMOR FREE	Normal	Not Available	NO		Low	Not Applicable	Stage III	M0	N0	T3a	NO	YES	BP	Not Available	Kidney	Alive	Elevated	2010	2002	Not Available	1133
TCGA-B0-5399	82.75.0	KIRC	13F689C8-1FD6-4B28-8062-77C23C063C40	TCGA-B0-5399	f6d3e963-5bff-40f6-8430-1c6fb5ec6503	31	-17145		0	190	Not Available	Not Available	Not Available	NOT HISPANIC OR LATINO	Low	Kidney Clear Cell Renal Carcinoma	Not Available	Not Available	Right	Not Applicable	3	Not Available	Not Applicable	Not Available	No	5399	Not Available	TUMOR FREE	Normal	Not Available	Not Available		Low	Not Applicable	Stage I	M0	N0	T1b	NO	YES	B0	Unknown	Kidney	Alive	Elevated	2011	2010	Not Available	1411
TCGA-B0-5106	68.74.0	KIRC	5DBE4855-B671-4B37-962B-C71A3FCC2215	TCGA-B0-5106	e7c8a4d3-d51e-482a-9045-4de9c9f29945	4	-23547	1598	0		Not Available	Not Available	Not Available	NOT HISPANIC OR LATINO	Low	Kidney Clear Cell Renal Carcinoma	Not Available	Not Available	Left	Not Applicable	2	Not Available	Not Applicable	Not Available	No	5106	Not Available	TUMOR FREE	Normal	Not Available	NO		Low	Not Applicable	Stage I	M0	N0	T1a	NO	YES	B0	Not Available	Kidney	Dead	Elevated	2011	2004	Not Available	1598
TCGA-B0-4839	65.72.0	KIRC	98293F9F-318C-4FE5-AC2F-D811D8EA61F6	TCGA-B0-4839	414056a2-b1dc-4741-b9b9-fda306da6ad6	8	-29380	1639	0		Not Available	Not Available	Not Available	NOT HISPANIC OR LATINO	Normal	Kidney Clear Cell Renal Carcinoma	Not Available	Not Available	Left	Not Applicable	2	Not Available	Not Applicable	Not Available	No	4839	Not Available	TUMOR FREE	Normal	Not Available	NO		Normal	Not Applicable	Stage I	M0	N0	T1b	NO	YES	B0	Not Available	Kidney	Dead	Normal	2011	2003	Not Available	1639
TCGA-BP-4759	64.72.0	KIRC	A211EBB7-625D-4931-AF31-AF7B23A403E4	TCGA-BP-4759	02b5012e-f7ac-4423-8978-0b2f5e50926e	6	-18569		0	2324	Not Available	Not Available	Not Available	NOT HISPANIC OR LATINO	Normal	Kidney Clear Cell Renal Carcinoma	Not Available	Not Available	Left	Not Applicable	1	Not Available	Not Applicable	Not Available	No	4759	Not Available	TUMOR FREE	Normal	Not Available	NO		Low	Not Applicable	Stage I	M0	NX	T1a	NO	YES	BP	Not Available	Kidney	Alive	Elevated	2011	2004	Not Available	2372
TCGA-A3-3382	32.77.0	KIRC	48D32188-3BC7-4D5C-96A4-852A8FE396FD	TCGA-A3-3382	e1663694-17dd-4b01-b613-2516e022dfb7	29	-25207		0	574	Not Available	Not Available	Not Available	Not Available	Not Available	Kidney Clear Cell Renal Carcinoma	Not Available	Not Available	Left	Not Applicable	4	Not Available	Not Applicable	Not Available	No	3382	Not Available	WITH TUMOR	Not Available	Not Available	NO		Not Available	Not Applicable	Stage I	M0	NX	T1b	NO	YES	A3	Not Available	Kidney	Alive	Not Available	2010	2007	Not Available	574
TCGA-A3-3325	32.77.0	KIRC	ACFBAF77-85D1-422B-A8CF-11EA0F22EB23	TCGA-A3-3325	9868ae73-3459-4aa6-b71a-39953cdbbe1a	31	-19126		0	751	Not Available	Not Available	Not Available	NOT HISPANIC OR LATINO	Not Available	Kidney Clear Cell Renal Carcinoma	Not Available	Not Available	Right	Not Applicable	1	Not Available	Not Applicable	Not Available	Yes	3325	Not Available	TUMOR FREE	Not Available	Not Available	NO		Not Available	Not Applicable	Stage I	M0	NX	T1a	NO	YES	A3	Not Available	Kidney	Alive	Not Available	2011	2006	Not Available	1170
TCGA-B2-5635	90.68.0	KIRC	A4B19949-C36C-4747-96F6-34BDEBFA2710	TCGA-B2-5635	597c81a3-5820-48b0-9a9c-c45257c7ad70	21	-27183		0	315	Not Available	Not Available	Not Available	NOT HISPANIC OR LATINO	Normal	Kidney Clear Cell Renal Carcinoma	Not Available	Not Available	Right	Not Applicable	3	Not Available	Not Applicable	Not Available	Yes	5635	Not Available	TUMOR FREE	Low	Not Available	NO		Not Available	Not Applicable	Stage I	M0	NX	T1a	YES	NO	B2	Not Available	Kidney	Alive	Elevated	2011	2010	Not Available	755
TCGA-CZ-5460	82.75.0	KIRC	D73718FA-EC3F-4A75-BFC1-B66B7226DB9A	TCGA-CZ-5460	a7ddd737-714d-423f-8fb5-5a932d014487	11	-20392		0	1430	Not Available	Not Available	Not Available	NOT HISPANIC OR LATINO	Low	Kidney Clear Cell Renal Carcinoma	Not Available	Not Available	Right	Not Applicable	3	Not Available	Not Applicable	Not Available	No	5460	Not Available	WITH TUMOR	Normal	Not Available	NO		Low	Not Applicable	Stage IV	M1	NX	T3b	NO	YES	CZ	Unknown	Kidney	Alive	Normal	2011	2006	Not Available	2873
TCGA-B0-4818	82.75.0	KIRC	C1C9DFAE-98C9-4705-AABB-8ABC861C30A7	TCGA-B0-4818	5ec1ec7b-9ef3-45fc-98a6-0202d15050fe	29	-24853	510	0		Not Available	Not Available	Not Available	NOT HISPANIC OR LATINO	Low	Kidney Clear Cell Renal Carcinoma	Not Available	Not Available	Right	Not Applicable	3	Not Available	Not Applicable	Not Available	No	4818	Not Available	WITH TUMOR	Normal	Not Available	NO		Not Available	Not Applicable	Stage II	M0	NX	T2	NO	YES	B0	Not Available	Kidney	Dead	Not Available	2011	2002	Not Available	510
TCGA-BP-5180	70.72.0	KIRC	DDA0808A-B9FA-4A29-9C5A-E82A0F7E4DEF	TCGA-BP-5180	c558dffe-5aea-467e-ae4c-fdc2a43ab2fe	26	-19413		0	1892	1892	Not Available	Not Available	Not Available	Low	Kidney Clear Cell Renal Carcinoma	Not Available	Not Available	Right	Not Applicable	1	Not Available	Not Applicable	Not Available	No	5180	Not Available	TUMOR FREE	Normal	Not Available	NO		Low	Not Applicable	Stage I	M0	NX	T1a	NO	YES	BP	Not Available	Kidney	Alive	Elevated	2011	2004	Not Available	2263
TCGA-CZ-5984	105.71.0	KIRC	749F1B5B-B734-4AEE-9936-613FAEA2A2BF	TCGA-CZ-5984	ea26d89f-2843-489b-8627-3d5ed0cabc2a	4	-18775		0	1491	Not Available	0	Not Available	Not Available	Low	Kidney Clear Cell Renal Carcinoma	Not Available	Not Available	Left	Not Applicable	5	Not Available	Not Applicable	Not Available	No	5984	Preoperative	TUMOR FREE	Low	Not Available	NO		Normal	Not Applicable	Stage I	M0	N0	T1b	NO	YES	CZ	Unknown	Kidney	Alive	Elevated	2011	2005	Not Available	2067
TCGA-AK-3444	32.77.0	KIRC	39C58017-E9CF-46B6-99E1-1192F6EF27D0	TCGA-AK-3444	2429c7d4-ae27-432d-9adf-1c6d192bf13c	16	-29497		0	1471	Not Available	Not Available	Not Available	NOT HISPANIC OR LATINO	Not Available	Kidney Clear Cell Renal Carcinoma	Not Available	Not Available	Left	Not Applicable	6	Not Available	Not Applicable	Not Available	No	3444	Not Available	TUMOR FREE	Not Available	Not Available	Not Available		Not Available	Not Applicable	Stage I	M0	NX	T1b	NO	YES	AK	Not Available	Kidney	Alive	Not Available	2010	2006	Not Available	1471
TCGA-CJ-4905	70.72.0	KIRC	4DA840DB-F147-480E-B9DA-E72F4C034FEE	TCGA-CJ-4905	830b8de5-fd22-49d6-ad1d-c7cf619bf0ac	3	-22864		0	1496	1496	0	Not Available	NOT HISPANIC OR LATINO	Normal	Kidney Clear Cell Renal Carcinoma	Not Available	Not Available	Right	Not Applicable	2	Not Available	Not Applicable	Not Available	No	4905	Not Available	TUMOR FREE	Normal	Not Available	NO		Not Available	Not Applicable	Stage I	M0	NX	T1a	NO	YES	CJ	Not Available	Kidney	Alive	Normal	2011	2006	Not Available	1496
TCGA-BP-4345	64.72.0	KIRC	14E0B4A9-1037-40F6-A78A-76AB25A8E84F	TCGA-BP-4345	8958c2bf-b986-4c07-98d2-09dfe2375a14	16	-22879		0	1516	Not Available	Not Available	Not Available	NOT HISPANIC OR LATINO	Normal	Kidney Clear Cell Renal Carcinoma	Not Available	Not Available	Right	1	12	Not Available	0	Not Available	No	4345	Not Available	TUMOR FREE	Normal	Not Available	YES		Low	Not Applicable	Stage III	M0	N0	T3b	NO	YES	BP	Not Available	Kidney	Alive	Normal	2010	2006	Not Available	1516
TCGA-BP-4335	64.72.0	KIRC	50CA5B51-CC28-4F1A-B8C5-A56AF6FE6A0A	TCGA-BP-4335	ed97aeee-2a5b-4361-ab4f-f53c3fc5f532	23	-23860	475	0		Not Available	Not Available	Not Available	Not Available	Low	Kidney Clear Cell Renal Carcinoma	Not Available	Not Available	Left	Not Applicable	12	Not Available	Not Applicable	Not Available	No	4335	Not Available	WITH TUMOR	Elevated	Not Available	NO		Low	Not Applicable	Stage IV	M1	N0	T3a	NO	YES	BP	Not Available	Kidney	Dead	Elevated	2010	2003	Not Available	475
TCGA-B0-4707	63.79.0	KIRC	F8E2D53F-F0CE-4114-9490-6005591554CC	TCGA-B0-4707	4cfe9a35-80f2-422b-82e8-8f4b12ded992	8	-23322	600	0		Not Available	Not Available	Not Available	NOT HISPANIC OR LATINO	Low	Kidney Clear Cell Renal Carcinoma	Not Available	Not Available	Left	Not Applicable	2	Not Available	Not Applicable	Not Available	No	4707	Not Available	WITH TUMOR	Normal	Not Available	NO		Low	Not Applicable	Stage III	M0	NX	T3a	NO	YES	B0	Not Available	Kidney	Dead	Normal	2011	2008	Not Available	600
TCGA-A3-3346	32.77.0	KIRC	447DD1E0-FB9E-4CF5-9795-3C8011F73485	TCGA-A3-3346	897f85ec-7e14-426a-a532-eed01ccc90f1	29	-25118	137	0		Not Available	Not Available	Not Available	Not Available	Not Available	Kidney Clear Cell Renal Carcinoma	Not Available	Not Available	Left	Not Applicable	4	Not Available	Not Applicable	Not Available	No	3346	Not Available	WITH TUMOR	Not Available	Not Available	NO		Not Available	Not Applicable	Stage I	M0	NX	T1b	NO	YES	A3	Not Available	Kidney	Dead	Not Available	2010	2005	Not Available	137
TCGA-B0-4700	90.68.0	KIRC	2123016E-F7EA-41CA-9973-E92EE30F19A1	TCGA-B0-4700	e33dff22-5bf1-4dd8-bed7-063cb555677c	26	-22034	1980	0		Not Available	Not Available	Not Available	NOT HISPANIC OR LATINO	Low	Kidney Clear Cell Renal Carcinoma	Not Available	Not Available	Right	Not Applicable	8	Not Available	Not Applicable	Not Available	No	4700	Not Available	WITH TUMOR	Normal	Not Available	NO		Normal	Not Applicable	Stage IV	M1	NX	T4	NO	YES	B0	Not Available	Kidney	Dead	Normal	2011	2004	Not Available	1980
TCGA-AK-3447	32.77.0	KIRC	52A6954C-39E0-47BA-8826-5722E84ACDDE	TCGA-AK-3447	d7abeadd-ca92-4e18-ae06-70baf9ce42e0	8	-30676		0	1217	Not Available	Not Available	Not Available	NOT HISPANIC OR LATINO	Low	Kidney Clear Cell Renal Carcinoma	Not Available	Not Available	Left	Not Applicable	3	Not Available	Not Applicable	Not Available	No	3447	Not Available	TUMOR FREE	Normal	Not Available	NO		Not Available	Not Applicable	Stage II	M0	NX	T2	NO	YES	AK	Not Available	Kidney	Alive	Normal	2011	2006	Not Available	1217
TCGA-BP-4337	64.72.0	KIRC	D9499138-6AC8-4CB4-ACB6-1569174449DB	TCGA-BP-4337	2913faf2-d722-4993-8e9a-3c4cc1f5d82b	23	-27906	2	0		Not Available	Not Available	Not Available	Not Available	Normal	Kidney Clear Cell Renal Carcinoma	Not Available	Not Available	Left	4	12	Not Available	0	Not Available	No	4337	Not Available	TUMOR FREE	Elevated	Not Available	YES		Normal	Not Applicable	Stage III	M0	N0	T3b	NO	YES	BP	Not Available	Kidney	Dead	Normal	2010	2003	Not Available	2
TCGA-A3-3372	32.77.0	KIRC	D8403BAE-FAB8-48A9-AAF4-377ACCF1F556	TCGA-A3-3372	11ab53c8-6366-4bc9-b60d-23e6ed2d1cae	11	-23528		0	735	Not Available	Not Available	Not Available	Not Available	Not Available	Kidney Clear Cell Renal Carcinoma	Not Available	Not Available	Left	Not Applicable	5	Not Available	Not Applicable	Not Available	No	3372	Not Available	TUMOR FREE	Not Available	Not Available	NO		Not Available	Not Applicable	Stage III	M0	NX	T3	NO	YES	A3	Not Available	Kidney	Alive	Not Available	2010	2007	Not Available	735
TCGA-B0-5110	68.74.0	KIRC	16D36B3C-3AB2-42B3-9B38-6C21C7C50385	TCGA-B0-5110	f3a921d5-7a6d-4a6e-893b-a5e1d3f4750b	4	-25976		0	560	Not Available	Not Available	Not Available	NOT HISPANIC OR LATINO	Normal	Kidney Clear Cell Renal Carcinoma	Not Available	Not Available	Right	Not Applicable	2	Not Available	Not Applicable	Not Available	No	5110	Not Available	TUMOR FREE	Normal	Not Available	NO		Normal	Not Applicable	Stage I	M0	N0	T1a	NO	YES	B0	Unknown	Kidney	Alive	Normal	2011	2009	Not Available	2009
TCGA-B4-5843	105.71.0	KIRC	EF08679B-9063-4440-AAA6-F4DE8B819802	TCGA-B4-5843	aa82fb26-96c3-4b3d-a2e9-7123c0a07321	20	-16779		0	11	Not Available	1	Normal	NOT HISPANIC OR LATINO	Normal	Kidney Clear Cell Renal Carcinoma	90	Not Available	Right	Not Applicable	5	Not Available	Not Applicable	Not Available	No	5843	Preoperative	TUMOR FREE	Normal	Not Available	NO		Not Available	Not Applicable	Stage I	M0	N0	T1	NO	YES	B4	Unknown	Kidney	Alive	Normal	2011	2010	Not Available	11
TCGA-B0-4845	63.79.0	KIRC	8F63B8D1-DDC7-4B26-9235-6AA56FA5983F	TCGA-B0-4845	cf77fe39-0b4a-4b38-b563-2a244b9fb5c0	9	-25582	1986	0		Not Available	Not Available	Not Available	NOT HISPANIC OR LATINO	Low	Kidney Clear Cell Renal Carcinoma	Not Available	Not Available	Right	Not Applicable	2	Not Available	Not Applicable	Not Available	No	4845	Not Available	WITH TUMOR	Elevated	Not Available	NO		Low	Not Applicable	Stage IV	M1	NX	T3a	NO	YES	B0	Unknown	Kidney	Dead	Normal	2011	2003	Not Available	1986
TCGA-BP-4970	69.68.0	KIRC	4C580DA5-34A8-4E4C-AE0F-032520210EA4	TCGA-BP-4970	c01afa58-af3f-40f1-b4fe-36909ae3871e	19	-16228		0	433	Not Available	Not Available	Not Available	Not Available	Normal	Kidney Clear Cell Renal Carcinoma	Not Available	Not Available	Right	2	1	Not Available	2	Not Available	No	4970	Not Available	TUMOR FREE	Low	Not Available	YES		Low	Not Applicable	Stage III	M0	N1	T1a	NO	YES	BP	Not Available	Kidney	Alive	Normal	2011	2006	Not Available	433
TCGA-A3-A8OU	387.37.0	KIRC	6FC66EF4-FCCA-4A5D-9369-5418F94B467C	TCGA-A3-A8OU	F38A6799-11E0-471C-834E-0D97E00AEC07	22	-27377		0	0	Not Available	Unknown	Not Evaluated	NOT HISPANIC OR LATINO	Low	Kidney Clear Cell Renal Carcinoma	Unknown	Not Evaluated	Right	Not Applicable	4	NO	Not Applicable	Not Available	No	A8OU	Not Available	TUMOR FREE	Normal	Unknown	NO	Complete Remission/Response	Not Evaluated	Not Applicable	Stage I	MX	NX	T1a	YES	NO	A3	1	Kidney	Alive	Normal	2014	2011	Not Available	0
TCGA-A3-3352	32.77.0	KIRC	B581CC3D-671F-4C49-9CA4-4656EE89EE6F	TCGA-A3-3352	2304b8f8-4cb4-46c5-a88e-c78d97b06d6b	23	Not Available	561	0		Not Available	Not Available	Not Available	NOT HISPANIC OR LATINO	Not Available	Kidney Clear Cell Renal Carcinoma	Not Available	Not Available	Left	Not Applicable	8	Not Available	Not Applicable	Not Available	No	3352	Not Available		Not Available	Not Available	NO		Not Available	Not Applicable	Stage III	M0	N0	T3a	NO	YES	A3	Not Available	Kidney	Dead	Not Available	2010	2005	Not Available	561
TCGA-A3-3383	32.77.0	KIRC	AA334AFA-FAE2-42BC-ABDF-5C2FEBF88650	TCGA-A3-3383	46c87ae0-c123-4bdc-8a79-d375d8a7e7a3	29	-19324		0	861	Not Available	Not Available	Not Available	Not Available	Not Available	Kidney Clear Cell Renal Carcinoma	Not Available	Not Available	Left	Not Applicable	4	Not Available	Not Applicable	Not Available	No	3383	Not Available		Not Available	Not Available	NO		Not Available	Not Applicable	Stage I	M0	NX	T1	NO	YES	A3	Not Available	Kidney	Alive	Not Available	2010	2006	Not Available	861
TCGA-BP-4176	64.72.0	KIRC	BBFA9C54-EDCA-4BFA-81AC-43277E6EF0DE	TCGA-BP-4176	ff9328d5-d604-4276-866c-2d44ef3b2403	21	-23609		0	1955	Not Available	Not Available	Not Available	Not Available	Normal	Kidney Clear Cell Renal Carcinoma	Not Available	Not Available	Right	Not Applicable	12	Not Available	Not Applicable	Not Available	No	4176	Not Available	TUMOR FREE	Normal	Not Available	NO		Low	Not Applicable	Stage I	M0	NX	T1b	NO	YES	BP	Not Available	Kidney	Alive	Elevated	2010	2005	Not Available	1955
TCGA-CJ-5671	90.68.0	KIRC	35C4A56E-E892-480E-A8E0-B2736C755218	TCGA-CJ-5671	960d1eaf-0b96-488b-b62c-829c024fd4b8	22	-18954		0	1943	Not Available	0	Not Available	NOT HISPANIC OR LATINO	Normal	Kidney Clear Cell Renal Carcinoma	Not Available	Normal	Left	Not Applicable	4	Not Available	Not Applicable	Not Available	No	5671	Not Available	TUMOR FREE	Normal	Not Available	NO		Not Available	Not Applicable	Stage I	M0	NX	T1a	NO	YES	CJ	1	Kidney	Alive	Normal	2011	2004	Not Available	3987
TCGA-B0-4828	63.79.0	KIRC	581120DE-1482-410E-9D37-B2B0F8D73107	TCGA-B0-4828	1e758394-67fb-45cb-98b0-5082c396d697	8	-28948	307	0		Not Available	Not Available	Not Available	NOT HISPANIC OR LATINO	Low	Kidney Clear Cell Renal Carcinoma	Not Available	Not Available	Left	Not Applicable	2	Not Available	Not Applicable	Not Available	No	4828	Not Available	WITH TUMOR	Normal	Not Available	NO		Low	Not Applicable	Stage IV	M1	NX	T2	NO	YES	B0	Not Available	Kidney	Dead	Normal	2011	2003	Not Available	307
TCGA-CJ-5672	90.68.0	KIRC	431E5DBA-DE9A-442C-A25F-52F62F854A2B	TCGA-CJ-5672	eee108d6-bb11-4369-b776-0f524afef6f3	22	-30900	1972	0		Not Available	0	Not Available	NOT HISPANIC OR LATINO	Normal	Kidney Clear Cell Renal Carcinoma	Not Available	Normal	Left	Not Applicable	4	Not Available	Not Applicable	Not Available	No	5672	Not Available	TUMOR FREE	Normal	Not Available	NO		Not Available	Not Applicable	Stage I	M0	NX	T1a	NO	YES	CJ	Not Available	Kidney	Dead	Normal	2011	2004	Not Available	1972
TCGA-CJ-4637	50.77.0	KIRC	8CEA0A3D-CC77-445F-B6AF-F8A6845E4A4F	TCGA-CJ-4637	772e3aed-f211-42a1-9ab2-1c543f581541	30	-19101	2227	0		Not Available	Not Available	Not Available	HISPANIC OR LATINO	Low	Kidney Clear Cell Renal Carcinoma	Not Available	Normal	Left	Not Applicable	12	Not Available	Not Applicable	Not Available	No	4637	Not Available	WITH TUMOR	Elevated	Not Available	NO		Normal	Not Applicable	Stage IV	M1	NX	T2b	NO	YES	CJ	Not Available	Kidney	Dead	Normal	2010	2004	Not Available	2227
TCGA-BP-4972	69.68.0	KIRC	D38D8B3E-7F08-46ED-9E17-C2AEEBFD3B1C	TCGA-BP-4972	2a9c4ce5-f5b3-4d3e-b6f5-07a9369096b8	19	-16038		0	1502	Not Available	Not Available	Not Available	Not Available	Normal	Kidney Clear Cell Renal Carcinoma	Not Available	Not Available	Left	Not Applicable	1	Not Available	Not Applicable	Not Available	No	4972	Not Available	TUMOR FREE	Normal	Not Available	NO		Low	Not Applicable	Stage III	M0	NX	T3a	NO	YES	BP	Not Available	Kidney	Alive	Elevated	2011	2006	Not Available	1502
TCGA-BP-4807	65.72.0	KIRC	CA30D0D5-52C6-44D1-BE74-DB4DA4550659	TCGA-BP-4807	33cf0893-0411-4758-aa90-602bfedf0850	9	-15360		0	211	Not Available	Not Available	Not Available	Not Available	Normal	Kidney Clear Cell Renal Carcinoma	Not Available	Not Available	Right	Not Applicable	5	Not Available	Not Applicable	Not Available	Yes	4807	Not Available	TUMOR FREE	Normal	Not Available	NO		Normal	Not Applicable	Stage I	M0	NX	T1a	NO	YES	BP	Not Available	Kidney	Alive	Normal	2011	2008	Not Available	211
TCGA-AK-3428	63.79.0	KIRC	FBD31E2D-3E62-49CB-84E5-17BA123479F4	TCGA-AK-3428	9da334ed-314c-4445-ba29-ffd9bb42403c	10	-22653		0	2223	Not Available	Not Available	Not Available	NOT HISPANIC OR LATINO	Low	Kidney Clear Cell Renal Carcinoma	Not Available	Not Available	Left	4	11	Not Available	0	Not Available	No	3428	Not Available	TUMOR FREE	Normal	Not Available	YES		Not Available	Not Applicable	Stage III	M0	N0	T3b	NO	YES	AK	4	Kidney	Alive	Normal	2010	2004	Not Available	3728
TCGA-B0-5099	68.74.0	KIRC	8C8C74CF-21DE-4BB6-8CA5-43D1FD37651E	TCGA-B0-5099	bcf26561-6e11-441c-955e-181ef2e68b41	7	-32364	485	0		Not Available	Not Available	Not Available	NOT HISPANIC OR LATINO	Low	Kidney Clear Cell Renal Carcinoma	Not Available	Not Available	Right	Not Applicable	2	Not Available	Not Applicable	Not Available	No	5099	Not Available		Low	Not Available	NO		Low	Not Applicable	Stage III	M0	NX	T3b	NO	YES	B0	Not Available	Kidney	Dead	Normal	2011	2002	Not Available	485
TCGA-B0-5697	90.68.0	KIRC	4E722D22-E49C-43C3-AF3A-E8A94BFE4FE3	TCGA-B0-5697	dfd2c288-5054-4fc1-9cae-f437779dc2de	8	-18486		0	1135	Not Available	Not Available	Not Available	NOT HISPANIC OR LATINO	Normal	Kidney Clear Cell Renal Carcinoma	Not Available	Not Available	Right	Not Applicable	4	Not Available	Not Applicable	Not Available	No	5697	Not Available	TUMOR FREE	Normal	Not Available	NO		Low	Not Applicable	Stage I	M0	N0	T1a	NO	YES	B0	Unknown	Kidney	Alive	Elevated	2011	2007	Not Available	2630
TCGA-CJ-4904	70.72.0	KIRC	7F945C64-1422-4D40-B315-4B01701DD0D2	TCGA-CJ-4904	ec3b2a30-fcf6-45ef-bd9d-e6089a237c0f	3	-22036		0	1792	Not Available	0	Not Available	NOT HISPANIC OR LATINO	Normal	Kidney Clear Cell Renal Carcinoma	Not Available	Normal	Left	13	2	Not Available	0	Not Available	Yes	4904	Not Available	WITH TUMOR	Normal	Not Available	YES		Normal	Not Applicable	Stage IV	M1	N0	T3a	NO	YES	CJ	1	Kidney	Alive	Normal	2011	2006	Not Available	3302
TCGA-CJ-4640	50.77.0	KIRC	B82F4FB4-6463-4A88-808A-D244B0611E83	TCGA-CJ-4640	61c75ffb-9d5d-478e-af48-1808e700aceb	30	-18178		0	1998	Not Available	0	Not Available	HISPANIC OR LATINO	Normal	Kidney Clear Cell Renal Carcinoma	Not Available	Not Available	Left	Not Applicable	12	Not Available	Not Applicable	Not Available	No	4640	Preoperative	TUMOR FREE	Normal	Not Available	NO		Not Available	Not Applicable	Stage III	M0	N0	T3a	NO	YES	CJ	4	Kidney	Alive	Normal	2010	2004	Not Available	3480
TCGA-BP-4985	69.68.0	KIRC	F1FB12F1-3064-48CB-9C74-81C81E834A5F	TCGA-BP-4985	c285ada3-fd49-46a5-882f-b6c352572e2a	13	-26611	952	0		Not Available	Not Available	Not Available	Not Available	Normal	Kidney Clear Cell Renal Carcinoma	Not Available	Not Available	Left	22	12	Not Available	0	Not Available	No	4985	Not Available	WITH TUMOR	Normal	Not Available	YES		Low	Not Applicable	Stage III	M0	N0	T3a	NO	YES	BP	Not Available	Kidney	Dead	Elevated	2010	2006	Not Available	952
TCGA-B8-5551	90.68.0	KIRC	9A5F0D90-D9F6-4DB5-B288-488A17D973FB	TCGA-B8-5551	07aa333c-8bfb-4bdd-ad86-912c099ca0a9	11	-23976		0	15	Not Available	Not Available	Not Available	NOT HISPANIC OR LATINO	Normal	Kidney Clear Cell Renal Carcinoma	Not Available	Not Available	Right	Not Applicable	4	Not Available	Not Applicable	Not Available	No	5551	Not Available	TUMOR FREE	Normal	Not Available	NO		Not Available	Not Applicable	Stage I	M0	N0	T1b	YES	NO	B8	4	Kidney	Alive	Normal	2011	2010	Not Available	16
TCGA-CJ-4635	65.72.0	KIRC	89EE70B8-F411-46C2-B37F-AFCD92C6C4E3	TCGA-CJ-4635	b7719c71-de18-4a4d-99ef-67b788c6f77c	31	-17620		0	1416	1416	0	Not Available	HISPANIC OR LATINO	Normal	Kidney Clear Cell Renal Carcinoma	Not Available	Elevated	Left	Not Applicable	12	Not Available	Not Applicable	Not Available	No	4635	Preoperative	TUMOR FREE	Normal	Not Available	NO		Not Available	Not Applicable	Stage I	M0	NX	T1b	NO	YES	CJ	Not Available	Kidney	Alive	Normal	2010	2004	Not Available	1416
TCGA-CJ-4894	65.72.0	KIRC	ABC8DECB-5447-4C53-94F4-822B3569F148	TCGA-CJ-4894	d1e4f4c0-08cc-4012-9372-9ab987d80dab	24	-21524	841	0	841	822	0	Not Available	NOT HISPANIC OR LATINO	Low	Kidney Clear Cell Renal Carcinoma	Not Available	Not Available	Left	3	1	Not Available	0	Not Available	Yes	4894	Not Available	WITH TUMOR	Normal	Not Available	YES		Not Available	Not Applicable	Stage III	M0	N0	T3a	NO	YES	CJ	Not Available	Kidney	Dead	Normal	2011	2005	Not Available	841
TCGA-B0-4710	82.75.0	KIRC	65653168-678B-4098-B5E6-D3E8ACB93CE6	TCGA-B0-4710	4298ccdb-2e6d-4267-822d-75b021364084	29	-27396		0	5	Not Available	Not Available	Not Available	NOT HISPANIC OR LATINO	Low	Kidney Clear Cell Renal Carcinoma	Not Available	Not Available	Right	Not Applicable	3	Not Available	Not Applicable	Not Available	No	4710	Not Available	TUMOR FREE	Low	Not Available	NO		Low	Not Applicable	Stage III	M0	N0	T3a	NO	YES	B0	Unknown	Kidney	Alive	Normal	2011	2010	Not Available	1755
TCGA-BP-5174	70.72.0	KIRC	7E4B9F3E-542F-4B6B-BA62-73227A9DE4F2	TCGA-BP-5174	028d32fc-1b9f-49c6-9cb2-2d69671943cd	30	-16693		0	2257	Not Available	Not Available	Not Available	NOT HISPANIC OR LATINO	Low	Kidney Clear Cell Renal Carcinoma	Not Available	Not Available	Left	Not Applicable	1	Not Available	Not Applicable	Not Available	No	5174	Not Available	TUMOR FREE	Normal	Not Available	NO		Low	Not Applicable	Stage I	M0	NX	T1a	NO	YES	BP	Not Available	Kidney	Alive	Elevated	2011	2004	Not Available	2257
TCGA-B0-4841	63.79.0	KIRC	07D2CEF3-CC4E-4DF8-AD4E-8AF15ADA435E	TCGA-B0-4841	77d8c2cf-6b27-417b-9d43-14c95e6f9b85	9	-23097	204	0		Not Available	Not Available	Not Available	NOT HISPANIC OR LATINO	Low	Kidney Clear Cell Renal Carcinoma	Not Available	Not Available	Left	Not Applicable	2	Not Available	Not Applicable	Not Available	No	4841	Not Available	WITH TUMOR	Normal	Not Available	NO		Low	Not Applicable	Stage IV	M1	NX	T2	NO	YES	B0	Not Available	Kidney	Dead	Normal	2011	2004	Not Available	204
TCGA-CJ-4887	65.72.0	KIRC	9FD032A9-B6D6-4E0A-8779-12E83CFDF4FB	TCGA-CJ-4887	c4bbbcd2-aa18-4b1f-99d4-93279e31d7e7	24	-17611	932	0		Not Available	0	Not Available	NOT HISPANIC OR LATINO	Normal	Kidney Clear Cell Renal Carcinoma	Not Available	Normal	Right	Not Applicable	1	Not Available	Not Applicable	Not Available	No	4887	Not Available	WITH TUMOR	Normal	Not Available	NO		Normal	Not Applicable	Stage IV	M1	NX	T3a	NO	YES	CJ	Not Available	Kidney	Dead	Normal	2011	2005	Not Available	932
TCGA-CW-6093	105.71.0	KIRC	0C0950D1-9D0D-4E0B-B461-A9D33D3E9F5E	TCGA-CW-6093	3f93d1cf-a307-4e29-9e6f-239e9ffaa179	25	-26909		0	2431	Not Available	2	Not Available	NOT HISPANIC OR LATINO	Not Available	Kidney Clear Cell Renal Carcinoma	Not Available	Not Available	Right	Not Applicable	5	Not Available	Not Applicable	Not Available	Yes	6093	Preoperative	TUMOR FREE	Not Available	Not Available	NO		Not Available	Not Applicable	Stage I	M0	NX	T1a	Not Available	Not Available	CW	Not Available	Kidney	Alive	Not Available	2011	2004	Not Available	3146
TCGA-CJ-4886	65.72.0	KIRC	4F040577-7F25-441D-BB6A-C9F75B1A8012	TCGA-CJ-4886	c0f7147e-d28b-4358-9219-bb31f3012cff	24	-15698		0	1952	Not Available	0	Not Available	NOT HISPANIC OR LATINO	Normal	Kidney Clear Cell Renal Carcinoma	Not Available	Normal	Left	Not Applicable	1	Not Available	Not Applicable	Not Available	No	4886	Preoperative	TUMOR FREE	Normal	Not Available	NO		Normal	Not Applicable	Stage I	M0	NX	T1a	NO	YES	CJ	Not Available	Kidney	Alive	Low	2011	2005	Not Available	1952
TCGA-AK-3454	63.79.0	KIRC	87DBE5C7-C387-4F09-84FE-29229C719484	TCGA-AK-3454	28e9b6f9-ab6a-400b-a6a9-79095a443591	18	-30862		0	874	Not Available	Not Available	Not Available	NOT HISPANIC OR LATINO	Low	Kidney Clear Cell Renal Carcinoma	Not Available	Not Available	Right	Not Applicable	2	Not Available	Not Applicable	Not Available	Yes	3454	Not Available	TUMOR FREE	Normal	Not Available	NO		Not Available	Not Applicable	Stage I	M0	NX	T1b	NO	YES	AK	Not Available	Kidney	Alive	Normal	2011	2006	Not Available	874
TCGA-AK-3445	63.79.0	KIRC	397D0918-525B-46FC-A9A2-F582F0671ABB	TCGA-AK-3445	c0171d4e-9970-44f4-8502-f31f0e145643	12	-25494		0	1280	Not Available	Not Available	Not Available	NOT HISPANIC OR LATINO	Not Available	Kidney Clear Cell Renal Carcinoma	Not Available	Not Available	Left	Not Applicable	11	Not Available	Not Applicable	40	No	3445	Not Available	TUMOR FREE	Not Available	Not Available	NO		Not Available	Not Applicable	Stage III	M0	NX	T3a	NO	YES	AK	3	Kidney	Alive	Not Available	2010	2006	1966	2392
TCGA-A3-3336	32.77.0	KIRC	A53E4458-F364-481A-AC88-F91585B3B614	TCGA-A3-3336	4ca5ff6a-ace1-4349-b269-b8e3aae16785	17	-27538		0	1043	Not Available	Not Available	Not Available	NOT HISPANIC OR LATINO	Not Available	Kidney Clear Cell Renal Carcinoma	Not Available	Not Available	Right	Not Applicable	3	Not Available	Not Applicable	Not Available	Yes	3336	Not Available	WITH TUMOR	Not Available	Not Available	NO		Not Available	Not Applicable	Stage I	M0	NX	T1	NO	YES	A3	Not Available	Kidney	Alive	Not Available	2011	2007	Not Available	1043
TCGA-A3-3363	32.77.0	KIRC	76D177F0-40D9-40A7-B0A5-E934BBDC5A4F	TCGA-A3-3363	659294b9-ded9-498a-bc00-c1d4d456aa4a	11	-18596		0	319	Not Available	Not Available	Not Available	Not Available	Not Available	Kidney Clear Cell Renal Carcinoma	Not Available	Not Available	Left	Not Applicable	5	Not Available	Not Applicable	Not Available	No	3363	Not Available	TUMOR FREE	Not Available	Not Available	NO		Not Available	Not Applicable	Stage II	M0	N0	T2	NO	YES	A3	Not Available	Kidney	Alive	Not Available	2010	2006	Not Available	319
TCGA-CW-5591	90.68.0	KIRC	811F8463-1514-4B51-89A4-0E9916ED3140	TCGA-CW-5591	f1ae0181-74f8-47fd-83be-83a7d01101cc	1	-20712		0	2271	Not Available	0	Not Available	NOT HISPANIC OR LATINO	Not Available	Kidney Clear Cell Renal Carcinoma	Not Available	Not Available	Right	2	3	Not Available	0	Not Available	No	5591	Preoperative	WITH TUMOR	Not Available	Not Available	YES		Not Available	Not Applicable	Stage IV	M1	N0	T3a	Not Available	Not Available	CW	Not Available	Kidney	Alive	Not Available	2011	2004	Not Available	2271
TCGA-B0-4848	63.79.0	KIRC	8270F9EC-96D7-4912-AED2-D9A390917B17	TCGA-B0-4848	0bd313f0-0b6d-4bf3-aae2-6496d71d6d3a	8	-19892	883	0		Not Available	Not Available	Not Available	NOT HISPANIC OR LATINO	Low	Kidney Clear Cell Renal Carcinoma	Not Available	Normal	Left	Not Applicable	2	Not Available	Not Applicable	Not Available	No	4848	Not Available	WITH TUMOR	Normal	Not Available	NO		Normal	Not Applicable	Stage III	M0	NX	T3b	NO	YES	B0	Not Available	Kidney	Dead	Normal	2011	2004	Not Available	883
TCGA-BP-4983	69.68.0	KIRC	1DC0B82F-DC44-4A9C-AD2D-02820896EF13	TCGA-BP-4983	62613d1d-978f-4b9d-a9c6-ae28ab384e57	13	-24558		0	1413	Not Available	Not Available	Not Available	Not Available	Low	Kidney Clear Cell Renal Carcinoma	Not Available	Not Available	Right	Not Applicable	12	Not Available	Not Applicable	Not Available	No	4983	Not Available	TUMOR FREE	Normal	Not Available	NO		Low	Not Applicable	Stage III	M0	NX	T3a	NO	YES	BP	Not Available	Kidney	Alive	Elevated	2010	2006	Not Available	1413
TCGA-CJ-4868	65.72.0	KIRC	F9BAC9A3-81DD-4C3B-81AC-E924123F93F5	TCGA-CJ-4868	2309c424-26fa-4cc6-a22a-2dc0f989af59	21	-15601	646	0		Not Available	0	Not Available	NOT HISPANIC OR LATINO	Not Available	Kidney Clear Cell Renal Carcinoma	Not Available	Not Available	Left	14	1	Not Available	0	Not Available	No	4868	Preoperative	WITH TUMOR	Not Available	Not Available	YES		Not Available	Not Applicable	Stage IV	M1	N0	T3a	NO	YES	CJ	Not Available	Kidney	Dead	Not Available	2011	2005	Not Available	646
TCGA-BP-5006	69.68.0	KIRC	C3F3B7A7-4169-4280-B9BB-4683E3B2B040	TCGA-BP-5006	b5f51cf6-1013-4d4b-aff1-4b7e8f6afd9c	21	-22324		0	840	Not Available	Not Available	Not Available	Not Available	Low	Kidney Clear Cell Renal Carcinoma	Not Available	Not Available	Left	2	12	Not Available	0	Not Available	Yes	5006	Not Available	TUMOR FREE	Normal	Not Available	YES		Low	Not Applicable	Stage I	M0	N0	T1a	NO	YES	BP	Not Available	Kidney	Alive	Elevated	2010	2007	Not Available	840
TCGA-CJ-6027	105.71.0	KIRC	F855F155-CF35-453F-B9C3-D28687D35A66	TCGA-CJ-6027	4467ae73-499a-4af0-8431-e059d6ed21a5	21	-28359		0	1855	Not Available	0	Not Available	NOT HISPANIC OR LATINO	Low	Kidney Clear Cell Renal Carcinoma	Not Available	Normal	Right	Not Applicable	7	Not Available	Not Applicable	Not Available	Yes	6027	Not Available	TUMOR FREE	Normal	Not Available	NO		Not Available	Not Applicable	Stage I	M0	NX	T1a	NO	YES	CJ	1	Kidney	Alive	Normal	2011	2003	Not Available	3615
TCGA-A3-A6NJ	340.41.0	KIRC	4D0A5832-77E9-460F-8B35-746A3A06CF6F	TCGA-A3-A6NJ	96C38B74-C22B-4001-BFD0-A37EDA1FBAED	30	-20918		0	0	Not Available	0	Unknown	NOT HISPANIC OR LATINO	Low	Kidney Clear Cell Renal Carcinoma	100	Unknown	Left	Not Applicable	6	NO	Not Applicable	Not Available	No	A6NJ	Other	TUMOR FREE	Low	NO	NO	Complete Remission/Response	Low	Not Applicable	Stage I	MX	NX	T1a	YES	NO	A3	Unknown	Kidney	Alive	Elevated	2014	2012	Not Available	468
TCGA-CJ-6028	105.71.0	KIRC	10EFDE0A-E11A-4141-898F-E0AC342D3F50	TCGA-CJ-6028	2890b330-8ba5-4031-bed5-13e9d1d75af9	20	-21380	1625	0		Not Available	0	Not Available	NOT HISPANIC OR LATINO	Low	Kidney Clear Cell Renal Carcinoma	Not Available	Normal	Left	Not Applicable	6	Not Available	Not Applicable	Not Available	No	6028	Not Available	WITH TUMOR	Normal	Not Available	NO		Elevated	Not Applicable	Stage IV	M1	NX	T3a	NO	YES	CJ	Not Available	Kidney	Dead	Normal	2011	2003	Not Available	1625
TCGA-CJ-4888	65.72.0	KIRC	8EAB8470-17ED-4383-805E-6CC22AB16361	TCGA-CJ-4888	f2fca062-ca87-4089-916d-49b9ff146797	24	-21701	1567	0		Not Available	0	Not Available	NOT HISPANIC OR LATINO	Low	Kidney Clear Cell Renal Carcinoma	Not Available	Not Available	Left	Not Applicable	1	Not Available	Not Applicable	Not Available	No	4888	Not Available	WITH TUMOR	Normal	Not Available	NO		Not Available	Not Applicable	Stage IV	M1	NX	T3a	NO	YES	CJ	Not Available	Kidney	Dead	Normal	2011	2005	Not Available	1567
TCGA-CZ-5462	82.75.0	KIRC	BDC19515-3226-4CDD-B63D-962E416F7410	TCGA-CZ-5462	e0127e51-43ba-4536-bc9d-004591f9c627	11	-30659	311	0		Not Available	Not Available	Not Available	Not Available	Low	Kidney Clear Cell Renal Carcinoma	Not Available	Not Available	Right	Not Applicable	3	Not Available	Not Applicable	Not Available	No	5462	Preoperative	WITH TUMOR	Normal	Not Available	NO		Low	Not Applicable	Stage IV	M1	NX	T1b	NO	YES	CZ	Unknown	Kidney	Dead	Normal	2011	2007	Not Available	311
TCGA-B0-4824	63.79.0	KIRC	3F833AAD-DBC0-4516-BFDF-033464662C4D	TCGA-B0-4824	03905b58-4b13-410c-8e92-115ab2a42e80	9	-18132	1657	0		Not Available	Not Available	Not Available	NOT HISPANIC OR LATINO	Low	Kidney Clear Cell Renal Carcinoma	Not Available	Not Available	Left	Not Applicable	2	Not Available	Not Applicable	Not Available	No	4824	Not Available	TUMOR FREE	Normal	Not Available	NO		Low	Not Applicable	Stage I	M0	N0	T1a	NO	YES	B0	Not Available	Kidney	Dead	Normal	2011	2002	Not Available	1657
TCGA-B0-5120	68.74.0	KIRC	DB47B1A5-3F24-411A-BA0B-C2E9DFEE4B1D	TCGA-B0-5120	c5bf474c-6919-47b4-ba59-34ab20c087d5	4	-26559		0	55	Not Available	Not Available	Not Available	NOT HISPANIC OR LATINO	Normal	Kidney Clear Cell Renal Carcinoma	Not Available	Not Available	Left	Not Applicable	2	Not Available	Not Applicable	Not Available	No	5120	Not Available	TUMOR FREE	Normal	Not Available	NO		Low	Not Applicable	Stage I	M0	N0	T1a	NO	YES	B0	Unknown	Kidney	Alive	Normal	2011	2010	Not Available	1169
TCGA-BP-4761	64.72.0	KIRC	CAE63DE1-D743-4868-9856-1FE55895AEC2	TCGA-BP-4761	270c9a0b-d71a-4d4e-8686-f183412159f2	12	-21019		0	182	Not Available	Not Available	Not Available	Not Available	Low	Kidney Clear Cell Renal Carcinoma	Not Available	Not Available	Right	16	1	Not Available	2	Not Available	No	4761	Not Available	TUMOR FREE	Normal	Not Available	YES		Low	Not Applicable	Stage III	M0	N1	T3a	NO	YES	BP	Not Available	Kidney	Alive	Elevated	2011	2004	Not Available	182
TCGA-BP-4338	64.72.0	KIRC	E4808241-8BD3-439A-AD14-D35813C2F0DE	TCGA-BP-4338	4978eb8d-4a38-470b-9a00-6dd3aada1aa9	23	-15891		0	2746	Not Available	Not Available	Not Available	Not Available	Low	Kidney Clear Cell Renal Carcinoma	Not Available	Not Available	Left	Not Applicable	12	Not Available	Not Applicable	Not Available	No	4338	Not Available	TUMOR FREE	Normal	Not Available	NO		Low	Not Applicable	Stage I	M0	N0	T1b	NO	YES	BP	Not Available	Kidney	Alive	Elevated	2010	2003	Not Available	2859
TCGA-B0-5108	68.74.0	KIRC	DB4F3F13-5675-4A10-BD47-58CF00E8B7D7	TCGA-B0-5108	171044a9-9e8e-419b-af3a-4849d92c3b1e	7	-19932		0	162	Not Available	Not Available	Not Available	NOT HISPANIC OR LATINO	Low	Kidney Clear Cell Renal Carcinoma	Not Available	Not Available	Left	Not Applicable	2	Not Available	Not Applicable	Not Available	No	5108	Not Available	TUMOR FREE	Low	Not Available	NO		Low	Not Applicable	Stage III	M0	N0	T3a	NO	YES	B0	Unknown	Kidney	Alive	Normal	2011	2009	Not Available	1782
TCGA-BP-4329	64.72.0	KIRC	0FC44DE5-6EF6-489A-9A93-2A8AF1B36FBE	TCGA-BP-4329	6ccabcd0-8f30-4828-851f-0ac7cee1a33f	22	-27699		0	845	Not Available	Not Available	Not Available	Not Available	Low	Kidney Clear Cell Renal Carcinoma	Not Available	Not Available	Right	1	12	Not Available	0	Not Available	No	4329	Not Available	TUMOR FREE	Normal	Not Available	YES		Low	Not Applicable	Stage III	M0	N0	T3a	NO	YES	BP	Not Available	Kidney	Discrepancy	Normal	2010	2002	Not Available	845
TCGA-CZ-5463	82.75.0	KIRC	674447EA-23C0-471C-9944-E43206470A6A	TCGA-CZ-5463	8e9e684c-20e5-48b1-9e40-970037fe959f	11	-27911		0	662	Not Available	Not Available	Not Available	Not Available	Not Available	Kidney Clear Cell Renal Carcinoma	Not Available	Not Available	Left	Not Applicable	3	Not Available	Not Applicable	Not Available	No	5463	Preoperative		Not Available	Not Available	NO		Not Available	Not Applicable	Stage II	M0	NX	T2	NO	YES	CZ	Unknown	Kidney	Alive	Not Available	2011	2007	Not Available	662
TCGA-B0-5702	90.68.0	KIRC	91051A51-0B0A-407B-964B-074FECDD16B5	TCGA-B0-5702	74844571-c5a3-4a14-ac19-c7c1ce40259b	11	-26186		0	1158	Not Available	Not Available	Not Available	NOT HISPANIC OR LATINO	Normal	Kidney Clear Cell Renal Carcinoma	Not Available	Not Available	Left	Not Applicable	4	Not Available	Not Applicable	Not Available	No	5702	Not Available	TUMOR FREE	Normal	Not Available	NO		Normal	Not Applicable	Stage I	M0	N0	T1b	NO	YES	B0	Unknown	Kidney	Alive	Normal	2011	2007	Not Available	2172
TCGA-A3-3320	32.77.0	KIRC	A164719D-4C11-4E9E-8583-8FF1FB66E1C9	TCGA-A3-3320	50f29fc7-c111-4101-b970-b1e1dd3388cf	16	-19138		0	1508	Not Available	Not Available	Not Available	Not Available	Not Available	Kidney Clear Cell Renal Carcinoma	Not Available	Not Available	Right	Not Applicable	4	Not Available	Not Applicable	Not Available	No	3320	Not Available	TUMOR FREE	Not Available	Not Available	NO		Not Available	Not Applicable	Stage I	M0	NX	T1b	NO	YES	A3	Not Available	Kidney	Alive	Not Available	2010	2005	Not Available	1508
TCGA-B8-A54K	340.41.0	KIRC	C850DE09-075F-4527-971E-8AB018729801	TCGA-B8-A54K	A2663A86-A006-4867-9E88-2B523DF48303	27	-22627		0	18	Not Available	Not Available	Not Available	NOT HISPANIC OR LATINO	Not Available	Kidney Clear Cell Renal Carcinoma	Not Available	Not Available	Right	Not Applicable	2	NO	Not Applicable	Not Available	Yes, History of Prior Malignancy	A54K	Not Available	TUMOR FREE	Not Available	NO	NO	Complete Remission/Response	Not Available	Not Applicable	Stage I	MX	NX	T1a	YES	NO	B8	1	Kidney	Alive	Not Available	2013	2012	Not Available	469
TCGA-BP-4352	64.72.0	KIRC	30BB961D-D034-43E4-9480-B38A120AEECF	TCGA-BP-4352	037c691e-6320-451b-9276-78459f1b705c	16	-27253	344	0		Not Available	Not Available	Not Available	NOT HISPANIC OR LATINO	Low	Kidney Clear Cell Renal Carcinoma	Not Available	Not Available	Right	10	12	Not Available	0	Not Available	No	4352	Not Available	WITH TUMOR	Normal	Not Available	YES		Normal	Not Applicable	Stage IV	M1	N0	T3b	NO	YES	BP	Not Available	Kidney	Dead	Elevated	2010	2007	Not Available	344
TCGA-BP-4349	64.72.0	KIRC	B2695AA5-E2BB-4F98-B6E9-0BE498FF3776	TCGA-BP-4349	f72defb3-87ca-4efd-9dc7-d2068533fd98	16	-24853		0	372	Not Available	Not Available	Not Available	Not Available	Low	Kidney Clear Cell Renal Carcinoma	Not Available	Not Available	Left	Not Applicable	12	Not Available	Not Applicable	Not Available	No	4349	Not Available		Normal	Not Available	NO		Low	Not Applicable	Stage I	M0	NX	T1a	NO	YES	BP	Not Available	Kidney	Alive	Normal	2010	2006	Not Available	372
TCGA-BP-4769	64.72.0	KIRC	65BA6981-C3A2-4054-8A18-FFA4B65E1999	TCGA-BP-4769	dc6f2273-ffea-41f4-a28b-d03112587f4f	14	-23190		0	1876	Not Available	Not Available	Not Available	NOT HISPANIC OR LATINO	Low	Kidney Clear Cell Renal Carcinoma	Not Available	Not Available	Left	Not Applicable	1	Not Available	Not Applicable	Not Available	No	4769	Not Available	TUMOR FREE	Normal	Not Available	NO		Normal	Not Applicable	Stage I	M0	NX	T1a	NO	YES	BP	Not Available	Kidney	Alive	Normal	2011	2005	Not Available	1876
TCGA-CJ-4643	50.77.0	KIRC	9D97AEEC-28A2-4C69-B491-102647310CEC	TCGA-CJ-4643	f11f68ac-5ad2-416b-a0c2-697ac3e9718a	30	-24477		0	1793	Not Available	0	Not Available	HISPANIC OR LATINO	Low	Kidney Clear Cell Renal Carcinoma	Not Available	Normal	Right	Not Applicable	12	Not Available	Not Applicable	Not Available	No	4643	Preoperative	TUMOR FREE	Elevated	Not Available	NO		Normal	Not Applicable	Stage II	M0	N0	T2b	NO	YES	CJ	Not Available	Kidney	Alive	Normal	2010	2005	Not Available	1793
TCGA-BP-4981	69.68.0	KIRC	53BFF5F9-FA41-49BF-ADA6-F947EF8DAB66	TCGA-BP-4981	ce0ab696-4e50-4b05-a7e5-5191c257bfbe	19	-27676	1097	0		Not Available	Not Available	Not Available	Not Available	Normal	Kidney Clear Cell Renal Carcinoma	Not Available	Not Available	Right	Not Applicable	10	Not Available	Not Applicable	Not Available	No	4981	Not Available	TUMOR FREE	Low	Not Available	NO		Low	Not Applicable	Stage III	M0	NX	T3a	NO	YES	BP	Not Available	Kidney	Dead	Elevated	2011	2006	Not Available	1097
TCGA-BP-4992	69.68.0	KIRC	B1382791-C406-48CE-9204-31EF433FBEFF	TCGA-BP-4992	a5790b81-5001-4d1a-97ad-0ec9fc658f44	13	-24438		0	501	Not Available	Not Available	Not Available	Not Available	Low	Kidney Clear Cell Renal Carcinoma	Not Available	Not Available	Left	Not Applicable	12	Not Available	Not Applicable	Not Available	No	4992	Not Available	TUMOR FREE	Normal	Not Available	NO		Low	Not Applicable	Stage I	M0	NX	T1b	NO	YES	BP	Not Available	Kidney	Alive	Normal	2010	2007	Not Available	501
TCGA-BP-5004	69.68.0	KIRC	9BFA460E-92B6-4769-A99F-5554DB7A2CE5	TCGA-BP-5004	3cfe743c-f02e-42bf-a170-9d8b8a514d10	13	-19383		0	1126	Not Available	Not Available	Not Available	Not Available	Low	Kidney Clear Cell Renal Carcinoma	Not Available	Not Available	Right	Not Applicable	12	Not Available	Not Applicable	Not Available	No	5004	Not Available	TUMOR FREE	Normal	Not Available	NO		Low	Not Applicable	Stage I	M0	NX	T1a	NO	YES	BP	Not Available	Kidney	Alive	Elevated	2010	2007	Not Available	1126
TCGA-CJ-4639	50.77.0	KIRC	DDEF9B69-9438-417A-AB45-0003FA5CB213	TCGA-CJ-4639	3e976301-4042-4ac0-8f01-ef2f1a8161a6	30	-18066		0	2308	Not Available	0	Not Available	HISPANIC OR LATINO	Normal	Kidney Clear Cell Renal Carcinoma	Not Available	Not Available	Left	Not Applicable	12	Not Available	Not Applicable	Not Available	No	4639	Preoperative	TUMOR FREE	Normal	Not Available	NO		Not Available	Not Applicable	Stage II	M0	N0	T2	NO	YES	CJ	1	Kidney	Alive	Normal	2010	2004	Not Available	3229
TCGA-BP-4961	69.68.0	KIRC	5C538845-0A0A-4C47-B5C2-9422619163D7	TCGA-BP-4961	d23d354d-04b0-4ff4-bd83-6a2d1ecf3b47	12	-17284		0	1935	Not Available	Not Available	Not Available	Not Available	Low	Kidney Clear Cell Renal Carcinoma	Not Available	Not Available	Right	Not Applicable	1	Not Available	Not Applicable	Not Available	No	4961	Not Available	TUMOR FREE	Normal	Not Available	NO		Low	Not Applicable	Stage I	M0	NX	T1a	NO	YES	BP	Not Available	Kidney	Alive	Elevated	2011	2005	Not Available	1935
[truncated: 9 more columns]
