# Supplementary material for: IQGAP3 in clear cell renal cell carcinoma contributes to drug resistance and genome stability
Source: PeerJ. 2022 Oct 18;10:e14201. doi: 10.7717/peerj.14201 (PMC9586079; doi:10.7717/peerj.14201)
Supplement: Supplemental Information 1 [file peerj-10-14201-s001.zip › Supplemental file Raw data-0824/Supplemental file-Raw data for Figure 2E.xlsx]

## Sheet: KIRP RNAseq
	TCGA-AK-3440-01A-02R-1277-07	TCGA-A3-3365-01A-01R-0864-07	TCGA-DV-5569-01A-01R-1541-07	TCGA-A3-A8CQ-01A-11R-A37O-07	TCGA-B0-5097-01A-01R-1420-07	TCGA-B0-5119-01A-02R-1420-07	TCGA-BP-4345-01A-01R-1289-07	TCGA-AK-3453-01A-02R-1277-07	TCGA-A3-3358-11A-01R-1541-07	TCGA-A3-3306-01A-01R-0864-07	TCGA-B0-4839-01A-01R-1305-07	TCGA-CJ-5678-01A-11R-1541-07	TCGA-CJ-4635-01A-02R-1305-07	TCGA-BP-4975-01A-01R-1334-07	TCGA-B8-A54E-01A-11R-A266-07	TCGA-A3-3376-01A-02R-1420-07	TCGA-BP-4758-01A-01R-1289-07	TCGA-B0-5121-01A-02R-1420-07	TCGA-BP-5180-01A-01R-1426-07	TCGA-DV-5566-01A-01R-1541-07	TCGA-BP-4784-01A-01R-1305-07	TCGA-A3-3331-01A-02R-1325-07	TCGA-CZ-5455-01A-01R-1503-07	TCGA-A3-3383-01A-02R-1325-07	TCGA-CJ-4875-01A-01R-1305-07	TCGA-B0-4811-01A-01R-1503-07	TCGA-B0-4824-01A-01R-1277-07	TCGA-CJ-4871-01A-01R-1305-07	TCGA-B0-5690-01A-11R-1541-07	TCGA-B0-4852-01A-01R-1503-07	TCGA-BP-4995-01A-01R-1334-07	TCGA-BP-4798-01A-01R-1305-07	TCGA-B0-5700-01A-11R-1541-07	TCGA-AK-3456-01A-02R-1325-07	TCGA-CJ-4641-01A-02R-1325-07	TCGA-BP-4335-01A-01R-1289-07	TCGA-B8-4146-01B-11R-1672-07	TCGA-B0-4694-01A-01R-1277-07	TCGA-B0-4836-01A-01R-1305-07	TCGA-BP-4346-01A-01R-1289-07	TCGA-AK-3426-01A-02R-1325-07	TCGA-CJ-5682-01A-11R-1541-07	TCGA-A3-A6NL-01A-11R-A33J-07	TCGA-B2-5633-01B-04R-A277-07	TCGA-CZ-5987-01A-11R-1672-07	TCGA-A3-3382-01A-02R-1325-07	TCGA-CJ-4636-01A-02R-1325-07	TCGA-CW-5583-01A-02R-1541-07	TCGA-B0-4849-01A-01R-1277-07
ENSG00000183856	0.222754	0.370881	1.34691	1.20014	3.1702	1.53131	1.40248	2.41992	0.150761	1.10201	0.477129	0.481952	3.20055	0.940294	0.191202	1.2697	0.906237	0.805415	1.24941	2.68504	0.453913	1.02137	0.993842	0.823172	2.2038	4.46988	1.47799	0.715997	0.752859	1.46105	0.269043	1.91374	0.806066	0.303122	1.61266	1.11445	1.15691	0.615679	2.3321	2.84255	3.51641	0.949242	0.795816	1.25551	2.56452	1.60383	1.97815	0.699058	0.601511
[truncated: 562 more columns]

## Sheet: KIRP clinical raw
Samples	admin.batch_number	admin.disease_code	admin.file_uuid	bcr_patient_barcode	bcr_patient_uuid	day_of_form_completion	days_to_birth	days_to_death	days_to_initial_pathologic_diagnosis	days_to_last_followup	days_to_last_known_alive	eastern_cancer_oncology_group	erythrocyte_sedimentation_rate_result	ethnicity	hemoglobin_result	histological_type.x	karnofsky_performance_score	lactate_dehydrogenase_result	laterality	lymph_node_examined_count	month_of_form_completion	number_of_lymphnodes_positive	number_pack_years_smoked	other_dx	patient_id	performance_status_scale_timing	person_neoplasm_cancer_status	platelet_qualitative_result	postoperative_rx_tx	primary_lymph_node_presentation_assessment	primary_therapy_outcome_success	serum_calcium_result	stage_event.clinical_stage	stage_event.pathologic_stage	stage_event.system_version	stage_event.tnm_categories.clinical_categories.clinical_M	stage_event.tnm_categories.clinical_categories.clinical_N	stage_event.tnm_categories.clinical_categories.clinical_T	stage_event.tnm_categories.pathologic_categories.pathologic_M	stage_event.tnm_categories.pathologic_categories.pathologic_N	stage_event.tnm_categories.pathologic_categories.pathologic_T	stopped_smoking_year	tissue_prospective_collection_indicator	tissue_retrospective_collection_indicator	tissue_source_site	tobacco_smoking_history	tumor_tissue_site	tumor_type	vital_status.x
TCGA-DZ-6132	162.70.0	KIRP	1354686D-0E18-4354-8425-6983C603AEAA	TCGA-DZ-6132	8e50e35f-3fb3-4f1a-b4d5-4bacd31bb0bd	6	-25417		0	2460	Not Available	0	Not Available	Not Available	Not Available	Kidney Papillary Renal Cell Carcinoma	Not Available	Not Available	Right	Not Applicable	6	Not Applicable	Not Available	No	6132	Preoperative	TUMOR FREE	Not Available	Not Available	NO		Not Available	Not Available	Stage I	6th	Not Available	Not Available	Not Available	MX	NX	T1a	Not Available	Not Available	Not Available	DZ	Not Available	Kidney	Not Available	Alive
TCGA-UZ-A9PO	398.47.0	KIRP	85EFE144-51B9-4D9F-8B34-BD4CD4489EA3	TCGA-UZ-A9PO	43D92569-FE5D-4EEB-A9CC-F7CD26FB3284	7	-29220		Not Available	0	Not Available	Unknown	Unknown	NOT HISPANIC OR LATINO	Unknown	Kidney Papillary Renal Cell Carcinoma	Unknown	Unknown	Right	Not Applicable	7	Not Applicable	40	Yes, History of Prior Malignancy	A9PO	Unknown	WITH TUMOR	Unknown	NO	NO		Unknown	Not Available	Stage I	6th	M0	Not Available	Not Available	MX	NX	T1a	1971	NO	YES	UZ	3	Kidney	Unknown	Alive
TCGA-BQ-7049	162.70.0	KIRP	5B07A959-9B68-47BA-A5AB-5268783DCDCD	TCGA-BQ-7049	93b05e07-fd17-44ce-8735-dcc28264b229	26	-16717	1364	0		Not Available	Not Available	Not Available	Not Available	Low	Kidney Papillary Renal Cell Carcinoma	Not Available	Not Available	Right	Not Applicable	9	Not Applicable	Not Available	Yes	7049	Not Available	TUMOR FREE	Normal	Not Available	NO		Low	Stage I	Stage I	6th	M0	NX	T1a	M0	NX	T1a	Not Available	NO	YES	BQ	2	Kidney	Not Available	Dead
TCGA-J7-8537	246.62.0	KIRP	DA69C22D-63A1-4A41-AED9-F8220D645420	TCGA-J7-8537	847865ca-9cf4-414b-bf59-a55965f37ec6	15	-13628		0	4	Not Available	Not Available	Not Available	NOT HISPANIC OR LATINO	Not Available	Kidney Papillary Renal Cell Carcinoma	80	Not Available	Left	2	4	2	Not Available	No	8537	Other	TUMOR FREE	Not Available	NO	YES	Complete Remission/Response	Not Available	Stage III	Stage III	7th	M0	N1	T3	M0	N1	T3	Not Available	YES	NO	J7	1	Kidney	Type 1	Alive
TCGA-F9-A7Q0	376.51.0	KIRP	06268D13-EC5F-4CF6-BC9D-78A5CE8F5B03	TCGA-F9-A7Q0	366F39BE-05AB-402B-9525-725E095DE570	3	-13523		0	10	Not Available	Not Evaluated	Not Evaluated	NOT HISPANIC OR LATINO	Normal	Kidney Papillary Renal Cell Carcinoma	Not Evaluated	Normal	Left	Not Applicable	1	Not Applicable	Not Available	No	A7Q0	Not Evaluated	TUMOR FREE	Normal	Unknown	NO	Complete Remission/Response	Normal	Stage I	Stage I	7th	MX	NX	T1b	M0	NX	T1b	Not Available	YES	NO	F9	1	Kidney	Type 2	Alive
TCGA-BQ-7048	162.70.0	KIRP	BD220BD8-26FC-44E1-9F44-18D15FDF5076	TCGA-BQ-7048	ae8bc8ea-29e6-4fe4-9095-d6d2655ee4f5	26	-23460		0	2839	Not Available	Not Available	Not Available	NOT HISPANIC OR LATINO	Low	Kidney Papillary Renal Cell Carcinoma	Not Available	Not Available	Left	11	9	0	Not Available	No	7048	Not Available	WITH TUMOR	Normal	Not Available	YES		Low	Stage III	Stage III	6th	M0	N0	T3a	M0	N0	T3a	Not Available	NO	YES	BQ	3	Kidney	Not Available	Alive
TCGA-SX-A7SR	376.51.0	KIRP	2DA6EECC-FB84-446C-8EAE-1D872A96EDB9	TCGA-SX-A7SR	CD54AFF9-BEE4-41AA-B347-48F8684DCECE	1	-24237		0	335	Not Available	0	Not Evaluated	NOT HISPANIC OR LATINO	Low	Kidney Papillary Renal Cell Carcinoma	100	Not Evaluated	Right	Not Applicable	3	Not Applicable	50	No	A7SR	Other	TUMOR FREE	Normal	NO	NO	Complete Remission/Response	Normal	Stage II	Stage II	7th	M0	NX	T2a	M0	NX	T2a	Not Available	NO	YES	SX	2	Kidney	Unknown	Alive
TCGA-HE-7129	162.70.0	KIRP	64FE7D57-2963-4208-84B7-84E9E93113F6	TCGA-HE-7129	04552448-4629-45c3-b2ab-0c1dec9c36cd	17	Not Available		Not Available		Not Available	0	Elevated	Not Available	Normal	Kidney Papillary Renal Cell Carcinoma	Not Available	Not Available	Right	Not Applicable	11	Not Applicable	Not Available	No	7129	Preoperative	TUMOR FREE	Normal	Not Available	NO		Not Available	Not Available	Stage II	6th	M0	Not Available	Not Available	M0	NX	T2	1994	NO	YES	HE	4	Kidney	Type 2	Alive
TCGA-A4-A57E	281.63.0	KIRP	BDA16111-EC19-4CC5-907E-213BF7C95291	TCGA-A4-A57E	D80F601B-1064-4FF0-9C51-7F6AFB22D1F5	31	-21885		0	0	Not Available	1	Unknown	NOT HISPANIC OR LATINO	Unknown	Kidney Papillary Renal Cell Carcinoma	90	Unknown	Left	1	5	0	50	No	A57E	Other		Unknown	Unknown	YES		Unknown	Stage IV	Stage IV	7th	M1	N0	T1	M1	N0	T2a	1993	YES	NO	A4	3	Kidney	Unknown	Alive
TCGA-GL-7773	194.67.0	KIRP	03645C18-36BF-4FEB-9DCD-D9C6D7E974F3	TCGA-GL-7773	6bebd839-7a72-4e1f-9b76-146bdc0c55fc	23	-23239		0	0	Not Available	Not Available	Not Available	NOT HISPANIC OR LATINO	Not Available	Kidney Papillary Renal Cell Carcinoma	Not Available	Not Available	Right	Not Applicable	1	Not Applicable	34	No	7773	Not Available	TUMOR FREE	Not Available	Not Available	NO		Not Available	Not Available	Stage I	7th	Not Available	Not Available	Not Available	MX	NX	T1a	2008	YES	NO	GL	4	Kidney	Type 1	Alive
TCGA-P4-AAVL	432.42.0	KIRP	BC891CCD-4854-4CEF-B11B-92FE374EF784	TCGA-P4-AAVL	39847790-C951-4F9D-B23C-88C7F44D20A0	3	-31082	487	0		Not Available	Not Available	Not Available	HISPANIC OR LATINO	Not Available	Kidney Papillary Renal Cell Carcinoma	Not Available	Not Available	Left	21	2	1	Not Available	No	AAVL	Not Available	WITH TUMOR	Not Available	NO	YES	Complete Remission/Response	Not Available	Stage III	Stage III	7th	M0	N0	T3a	MX	N0	T3b	Not Available	NO	YES	P4	1	Kidney	Type 2	Dead
TCGA-DW-7842	194.67.0	KIRP	FE253094-A57A-4EFD-B3F1-DDE8B9CC7833	TCGA-DW-7842	d4d1c1d8-efc3-4282-b986-d7343de7e78f	17	-19166		0	92	Not Available	0	Not Available	NOT HISPANIC OR LATINO	Low	Kidney Papillary Renal Cell Carcinoma	100	Normal	Left	Not Applicable	2	Not Applicable	Not Available	Yes	7842	Preoperative	WITH TUMOR	Normal	Not Available	NO		Normal	Stage I	Stage I	7th	M0	N0	T1a	MX	NX	T1a	Not Available	YES	NO	DW	1	Kidney	Type 1	Alive
TCGA-A4-8516	246.62.0	KIRP	BC51306D-AAF6-4F10-9DFD-A865B82EEB79	TCGA-A4-8516	1592435b-a79a-4fae-90f7-74b193777f08	28	-22879		0	23	Not Available	Not Evaluated	Unknown	NOT HISPANIC OR LATINO	Low	Kidney Papillary Renal Cell Carcinoma	Not Evaluated	Unknown	Right	Not Applicable	12	Not Applicable	Not Available	No	8516	Not Evaluated		Normal	Unknown	NO		Normal	Stage I	Stage III	7th	M0	N0	T1	MX	NX	T3a	Not Available	YES	NO	A4	Unknown	Kidney	Type 1	Alive
TCGA-G7-A8LD	376.51.0	KIRP	800AB38E-DD08-4EDF-A890-6C23D962D984	TCGA-G7-A8LD	DB882417-AF3C-4A86-9004-F7E943798409	3	-25977	514	0		Not Available	0	Not Evaluated	NOT HISPANIC OR LATINO	Low	Kidney Papillary Renal Cell Carcinoma	90	Not Evaluated	Left	11	4	9	28	No	A8LD	Other	WITH TUMOR	Normal	NO	YES	Complete Remission/Response	Low	Not Available	Stage III	7th	MX	Not Available	Not Available	MX	N1	T3a	2008	NO	YES	G7	4	Kidney	Unknown	Dead
TCGA-B9-4117	51.80.0	KIRP	3EB6A609-8A0C-40E2-94ED-ED8B01BB7C9F	TCGA-B9-4117	71b35cd8-ecee-4599-bb24-b1ef78118423	17	-17622		0	14	Not Available	Not Available	Not Available	NOT HISPANIC OR LATINO	Normal	Kidney Papillary Renal Cell Carcinoma	Not Available	Not Available	Left	Not Applicable	11	Not Applicable	15	No	4117	Not Available	TUMOR FREE	Normal	Not Available	NO		Normal	Stage II	Not Available	Not Available	M0	NX	T2	Not Available	NX	T2	2009	NO	YES	B9	4	Kidney	Type 2	Alive
TCGA-2Z-A9JK	432.42.0	KIRP	DADD2621-381B-4451-B783-E3D0C9F8B89A	TCGA-2Z-A9JK	D8B88441-16C7-4201-9C01-3E7237D18EEE	22	-18540		0	1010	Not Available	0	Unknown	NOT HISPANIC OR LATINO	Low	Kidney Papillary Renal Cell Carcinoma	100	Unknown	Left	Not Applicable	10	Not Applicable	60	No	A9JK	Other	WITH TUMOR	Normal	NO	NO	Stable Disease	Normal	Stage III	Stage III	7th	M0	N0	T3a	MX	NX	T3a	Not Available	NO	YES	2Z	5	Kidney	Type 2	Alive
TCGA-J7-A8I2	376.51.0	KIRP	F7B34E70-B414-4583-824B-CFAC84010C8A	TCGA-J7-A8I2	C0CE18E0-89BD-469D-8CA7-292F815CD34F	29	-27431		0	0	Not Available	2	Not Available	NOT HISPANIC OR LATINO	Not Available	Kidney Papillary Renal Cell Carcinoma	Not Available	Not Available	Left	Not Applicable	12	Not Applicable	Not Available	No	A8I2	Post Adjuvant Therapy	TUMOR FREE	Not Available	NO	NO	Complete Remission/Response	Not Available	Stage I	Stage I	6th	M0	N0	T1	M0	N0	T1b	Not Available	YES	NO	J7	1	Kidney	Unknown	Alive
TCGA-PJ-A8JU	376.51.0	KIRP	DCD9F759-9BA2-4271-A6A6-EDA5100F8A9F	TCGA-PJ-A8JU	D750D092-77E6-4A0F-8DE6-8280CBCD6F7E	30	-29830		0	84	Not Available	Not Evaluated	Not Evaluated	NOT HISPANIC OR LATINO	Low	Kidney Papillary Renal Cell Carcinoma	Not Evaluated	Not Evaluated	Right	Not Applicable	1	Not Applicable	5	Yes, History of Prior Malignancy	A8JU	Not Evaluated	TUMOR FREE	Normal	NO	NO	Complete Remission/Response	Not Evaluated	Stage I	Stage I	7th	MX	NX	T1a	MX	NX	T1a	1970	YES	NO	PJ	3	Kidney	Unknown	Alive
TCGA-SX-A7SN	364.52.0	KIRP	36D38632-0DAE-4ABD-99AB-F38C0196AC00	TCGA-SX-A7SN	7BDE24E1-8DC8-4359-827E-FFAEF72898EF	1	-19116		0	102	Not Available	0	Low	NOT HISPANIC OR LATINO	Low	Kidney Papillary Renal Cell Carcinoma	100	Not Evaluated	Left	Not Applicable	3	Not Applicable	Not Available	No	A7SN	Other	TUMOR FREE	Normal	NO	NO	Complete Remission/Response	Normal	Stage I	Stage I	7th	M0	NX	T1b	M0	NX	T1b	Not Available	NO	YES	SX	1	Kidney	Unknown	Alive
TCGA-B9-4113	51.80.0	KIRP	C7D2B705-3A79-43F7-98CA-7812E9E49DEF	TCGA-B9-4113	5c9a6c40-982e-45c7-98d3-aeb6cad16986	16	-23613	1536	0		Not Available	Not Available	Not Available	NOT HISPANIC OR LATINO	Low	Kidney Papillary Renal Cell Carcinoma	Not Available	Normal	Left	Not Applicable	11	Not Applicable	Not Available	No	4113	Not Available	TUMOR FREE	Normal	Not Available	NO		Normal	Stage I	Stage I	5th	M0	N0	T1	Not Available	NX	T1	Not Available	NO	YES	B9	Unknown	Kidney	Not Available	Dead
TCGA-GL-A4EM	266.63.0	KIRP	B5D75340-B01D-46AE-B0AA-D8D8E498881C	TCGA-GL-A4EM	2C084454-18E9-4837-9BBA-7E91A73A48E0	28	-22635		0	32	Not Available	Not Evaluated	Not Evaluated	NOT HISPANIC OR LATINO	Not Evaluated	Kidney Papillary Renal Cell Carcinoma	Not Evaluated	Not Evaluated	Right	Not Applicable	6	Not Applicable	Not Available	No	A4EM	Not Evaluated	TUMOR FREE	Not Evaluated	Unknown	NO		Not Evaluated	Not Available	Stage I	7th	MX	Not Available	Not Available	MX	NX	T1b	Not Available	YES	NO	GL	Unknown	Kidney	Type 2	Alive
TCGA-2Z-A9J5	398.47.0	KIRP	8B917D80-D980-4D8C-8528-FE20B6C1B449	TCGA-2Z-A9J5	DA0289C6-FF84-4063-BA99-A0D0A338F6CD	24	-29275		0	2861	Not Available	Unknown	Unknown	NOT HISPANIC OR LATINO	Normal	Kidney Papillary Renal Cell Carcinoma	Unknown	Unknown	Right	Not Applicable	10	Not Applicable	32	No	A9J5	Not Available	TUMOR FREE	Normal	NO	NO		Normal	Stage II	Stage II	6th	M0	N0	T2	MX	NX	T2	Not Available	NO	YES	2Z	5	Kidney	Type 2	Alive
TCGA-P4-A5E7	299.64.0	KIRP	8329A3C2-933A-4285-BAF5-15626B6EAC7C	TCGA-P4-A5E7	D48BEC14-6466-4924-A9E1-A37E31FCF83C	12	-27029		0	2649	Not Available	Not Available	Not Available	NOT HISPANIC OR LATINO	Not Available	Kidney Papillary Renal Cell Carcinoma	Not Available	Not Available	Left	Not Applicable	9	Not Applicable	24	No	A5E7	Not Available	TUMOR FREE	Not Available	NO	NO	Complete Remission/Response	Not Available	Stage I	Stage I	7th	M0	N0	T1	MX	NX	T1b	1989	NO	YES	P4	3	Kidney	Type 2	Alive
TCGA-5P-A9K6	432.42.0	KIRP	684E8802-7421-4F1E-8BC1-F2864B700856	TCGA-5P-A9K6	D3A226C3-A15C-4B3B-985B-211650CF0380	16	-23384		0	1914	Not Available	Not Evaluated	Normal	NOT HISPANIC OR LATINO	Low	Kidney Papillary Renal Cell Carcinoma	Not Evaluated	Normal	Right	Not Applicable	12	Not Applicable	Not Available	No	A9K6	Not Evaluated		Normal	NO	NO	Complete Remission/Response	Normal	Not Available	Not Available	6th	MX	Not Available	Not Available	MX	NX	T1a	Not Available	NO	YES	5P	Unknown	Kidney	Type 1	Alive
TCGA-F9-A97G	398.47.0	KIRP	E6D6AADA-F422-4026-A2B2-165A64200666	TCGA-F9-A97G	7D0DBCB3-D024-4C20-A545-430C0D067FDA	18	-29156		0	13	Not Available	Unknown	Unknown	NOT HISPANIC OR LATINO	Normal	Kidney Papillary Renal Cell Carcinoma	Unknown	Normal	Left	Not Applicable	4	Not Applicable	15	No	A97G	Not Available	TUMOR FREE	Normal	Unknown	NO	Complete Remission/Response	Normal	Stage III	Stage III	7th	M0	N0	T3	M0	N0	T3	2000	YES	NO	F9	4	Kidney	Type 2	Alive
TCGA-B9-4115	51.80.0	KIRP	C9C3EC13-41C0-4974-89EC-A89D90F2D280	TCGA-B9-4115	a121406a-30b2-4717-ae96-edcb17d911e2	17	-19571		0	329	Not Available	Not Available	Not Available	NOT HISPANIC OR LATINO	Low	Kidney Papillary Renal Cell Carcinoma	Not Available	Elevated	Right	Not Applicable	11	Not Applicable	15	No	4115	Not Available	TUMOR FREE	Low	Not Available	NO		Normal	Stage I	Stage I	Not Available	M0	N0	T1a	Not Available	NX	T1a	2000	NO	YES	B9	4	Kidney	Not Available	Alive
TCGA-IA-A83S	364.52.0	KIRP	BA8185BD-7534-4BF6-9828-2290968DD112	TCGA-IA-A83S	725802A7-D2CB-4C4A-B20E-980CA1056ADA	3	-29677	2609	0		Not Available	Not Available	Unknown	NOT HISPANIC OR LATINO	Low	Kidney Papillary Renal Cell Carcinoma	Not Available	Unknown	Left	Not Applicable	3	Not Applicable	65	No	A83S	Not Available		Normal	Unknown	NO		Low	Not Available	Discrepancy	6th	Not Available	Not Available	Not Available	MX	NX	TX	Not Available	NO	YES	IA	2	Kidney	Unknown	Dead
TCGA-A4-7996	209.64.0	KIRP	D389D9C2-100B-4111-B02E-E7A6E266686D	TCGA-A4-7996	d1a96a7a-2b11-48ce-869e-1fa19c1eb0a5	7	-22559		0	49	Not Available	Not Available	Not Available	NOT HISPANIC OR LATINO	Not Available	Kidney Papillary Renal Cell Carcinoma	Not Available	Not Available	Left	Not Applicable	5	Not Applicable	Not Available	No	7996	Not Available	TUMOR FREE	Not Available	Not Available	NO		Not Available	Stage I	Stage I	7th	M0	N0	T1	MX	NX	T1a	Not Available	YES	NO	A4	1	Kidney	Type 1	Alive
TCGA-2Z-A9JR	432.42.0	KIRP	42FB5A4A-32A0-4136-B0BB-625A0C407E2B	TCGA-2Z-A9JR	8E5A0FEB-B044-49EF-8CEA-80816E4C5635	23	-20932		0	161	Not Available	Unknown	Unknown	NOT HISPANIC OR LATINO	Normal	Kidney Papillary Renal Cell Carcinoma	Unknown	Unknown	Right	Not Applicable	10	Not Applicable	Not Available	No	A9JR	Not Available	TUMOR FREE	Normal	NO	NO		Normal	Stage I	Stage I	7th	M0	N0	T1a	MX	NX	T1a	Not Available	NO	YES	2Z	5	Kidney	Type 2	Alive
TCGA-BQ-5893	71.75.0	KIRP	252D4D32-29F6-4D8C-A0B2-BAC9E67BC7E8	TCGA-BQ-5893	793f2df2-87a3-47e2-9cc1-a1a0e8487b51	13	-22320	241	0		Not Available	Not Available	Not Available	NOT HISPANIC OR LATINO	Normal	Kidney Papillary Renal Cell Carcinoma	Not Available	Elevated	Left	30	5	30	Not Available	No	5893	Not Available	WITH TUMOR	Normal	Not Available	YES		Normal	Stage IV	Stage IV	Not Available	M1	N1	T3a	M1	N1	T3a	Not Available	NO	YES	BQ	1	Kidney	Not Available	Dead
TCGA-UZ-A9PL	398.47.0	KIRP	A7294E02-26A6-425D-A5B9-DEB2D7422AA3	TCGA-UZ-A9PL	E0C97B37-9834-4811-981E-DCB8982DBA44	7	-21550		Not Available	0	Not Available	Unknown	Unknown	NOT HISPANIC OR LATINO	Unknown	Kidney Papillary Renal Cell Carcinoma	Unknown	Unknown	Left	Not Applicable	7	Not Applicable	Not Available	No	A9PL	Unknown		Unknown	Unknown	NO		Unknown	Not Available	Stage II	6th	M0	Not Available	Not Available	MX	NX	T2	Not Available	NO	YES	UZ	1	Kidney	Unknown	Alive
TCGA-AL-3466	51.80.0	KIRP	8A714996-6214-49F4-953B-60CCA8BFBE67	TCGA-AL-3466	9fc40b03-0b56-4b1f-93ed-dbc455ae3fd9	15	-15181	293	0		Not Available	Not Available	Not Available	NOT HISPANIC OR LATINO	Low	Kidney Papillary Renal Cell Carcinoma	0	Not Available	Right	2	11	2	10	No	3466	Not Available	WITH TUMOR	Normal	Not Available	YES		Normal	Stage IV	Stage IV	6th	M1	N1	T3b	M1	N1	T3b	2001	NO	YES	AL	4	Kidney	Not Available	Dead
TCGA-SX-A7SS	376.51.0	KIRP	61FC6584-3957-4DFE-9682-35009E145C9B	TCGA-SX-A7SS	9626E62F-F984-463A-8EF3-677489191864	1	-24660		0	1247	Not Available	0	Not Evaluated	NOT HISPANIC OR LATINO	Normal	Kidney Papillary Renal Cell Carcinoma	100	Not Evaluated	Right	1	3	0	50	No	A7SS	Other	TUMOR FREE	Normal	NO	YES	Complete Remission/Response	Normal	Stage I	Stage I	7th	M0	N0	T1a	M0	N0	T1	2009	NO	YES	SX	4	Kidney	Type 2	Alive
TCGA-P4-AAVM	432.42.0	KIRP	A6FD392E-D109-4D9C-9990-7A02680254C9	TCGA-P4-AAVM	51AE5536-F55C-4FD6-B990-5D3ADD98DE5C	3	-25280		0	1539	Not Available	Not Available	Not Available	HISPANIC OR LATINO	Not Available	Kidney Papillary Renal Cell Carcinoma	Not Available	Not Available	Left	Not Applicable	2	Not Applicable	Not Available	No	AAVM	Not Available	TUMOR FREE	Not Available	NO	NO	Complete Remission/Response	Not Available	Stage I	Stage I	7th	M0	N0	T1a	MX	NX	T1a	Not Available	NO	YES	P4	2	Kidney	Type 2	Alive
TCGA-GL-A9DE	386.48.0	KIRP	762C520B-3E1B-46FE-8506-5D9CD3FE6ED3	TCGA-GL-A9DE	6208A0A6-104E-48E6-964C-39D120B418D3	10	-27330		0	140	Not Available	Not Evaluated	Not Evaluated	NOT HISPANIC OR LATINO	Normal	Kidney Papillary Renal Cell Carcinoma	Not Evaluated	Not Evaluated	Right	Not Applicable	7	Not Applicable	Not Available	No	A9DE	Not Available	TUMOR FREE	Normal	NO	NO	Complete Remission/Response	Not Evaluated	Not Available	Stage I	7th	Not Available	Not Available	Not Available	MX	NX	T1b	Not Available	YES	NO	GL	1	Kidney	Type 2	Alive
TCGA-A4-A48D	266.63.0	KIRP	7990DD32-4110-46FC-A3AA-98CAC16507F9	TCGA-A4-A48D	925AE8FF-3200-4564-BE76-94DB0984B027	21	-31038		0	1	Not Available	Not Evaluated	Not Available	NOT HISPANIC OR LATINO	Not Available	Kidney Papillary Renal Cell Carcinoma	Not Evaluated	Not Available	Right	Not Applicable	2	Not Applicable	20	No	A48D	Not Evaluated	TUMOR FREE	Not Available	Unknown	NO		Not Available	Stage I	Stage I	7th	M0	N0	T1	MX	NX	T1b	1995	YES	NO	A4	3	Kidney	Type 2	Alive
TCGA-B9-4114	51.80.0	KIRP	CAAABB4E-2996-4E93-9214-17177E9E8A41	TCGA-B9-4114	df135722-b98d-4dec-906d-77da13df39b9	17	-17989		0	21	Not Available	Not Available	Not Available	NOT HISPANIC OR LATINO	Low	Kidney Papillary Renal Cell Carcinoma	Not Available	Not Available	Left	Not Applicable	11	Not Applicable	30	No	4114	Not Available		Normal	Not Available	NO		Normal	Stage IV	Not Available	6th	M1	N0	T2	Not Available	NX	T2	2009	NO	YES	B9	4	Kidney	Not Available	Alive
TCGA-IA-A83W	364.52.0	KIRP	D1F38A14-2F0A-4D2C-9DA8-D033DD959732	TCGA-IA-A83W	4F86DEC5-34A7-4C11-9578-7E007A203CBF	3	-25678	2043	0		Not Available	Not Available	Not Evaluated	NOT HISPANIC OR LATINO	Low	Kidney Papillary Renal Cell Carcinoma	Not Available	Not Evaluated	Right	Not Applicable	3	Not Applicable	Not Available	Yes, History of Prior Malignancy	A83W	Not Available	TUMOR FREE	Low	YES	NO	Complete Remission/Response	Normal	Not Available	Stage I	6th	Not Available	Not Available	Not Available	M0	N0	T1	Not Available	NO	YES	IA	1	Kidney	Unknown	Dead
TCGA-A4-7828	194.67.0	KIRP	9C31D543-88AF-4350-9F58-3F471825D3A0	TCGA-A4-7828	44e3fa7e-9a5f-438b-9c87-daa559e28d8d	9	-27122		0	0	Not Available	3	Not Available	NOT HISPANIC OR LATINO	Low	Kidney Papillary Renal Cell Carcinoma	40	Not Available	Left	Not Applicable	3	Not Applicable	Not Available	No	7828	Preoperative	TUMOR FREE	Normal	Not Available	NO		Low	Stage I	Stage I	7th	M0	N0	T1	M0	NX	T1a	2001	YES	NO	A4	4	Kidney	Not Available	Alive
TCGA-P4-A5E6	299.64.0	KIRP	C4350125-D973-4D4A-BB25-8F4DD18C3DC7	TCGA-P4-A5E6	87C5E2CB-0B2E-4F40-927B-5E1AD7DE4824	12	-24615		0	3035	Not Available	Not Available	Not Available	NOT HISPANIC OR LATINO	Not Available	Kidney Papillary Renal Cell Carcinoma	Not Available	Not Available	Left	3	9	1	Not Available	No	A5E6	Not Available	TUMOR FREE	Not Available	NO	YES	Complete Remission/Response	Not Available	Stage I	Stage III	7th	M0	N0	T1	MX	N1	T1b	1982	NO	YES	P4	3	Kidney	Type 2	Alive
TCGA-UZ-A9PS	432.42.0	KIRP	8D69F33C-3170-4A80-8BB6-91CB86CAD331	TCGA-UZ-A9PS	6014F16B-5F3D-43EC-B8A7-7CF99583101A	7	-22646		Not Available	1585	Not Available	Unknown	Unknown	NOT HISPANIC OR LATINO	Unknown	Kidney Papillary Renal Cell Carcinoma	Unknown	Unknown	Left	Not Applicable	7	Not Applicable	15	No	A9PS	Unknown	TUMOR FREE	Unknown	NO	NO		Unknown	Not Available	Stage II	6th	M0	Not Available	Not Available	MX	NX	T2	1991	NO	YES	UZ	3	Kidney	Unknown	Alive
TCGA-B1-A655	325.59.0	KIRP	2EBC828B-0ECD-4054-8F16-3CC47783ACD1	TCGA-B1-A655	75F5983B-553B-4A96-8625-867885E83DB4	21	-28433		0	510	Not Available	Not Available	Not Available	NOT HISPANIC OR LATINO	Not Available	Kidney Papillary Renal Cell Carcinoma	Not Available	Not Available	Left	Not Applicable	2	Not Applicable	Not Available	No	A655	Not Available	TUMOR FREE	Not Available	NO	NO	Complete Remission/Response	Not Available	Not Available	Stage I	7th	M0	Not Available	Not Available	M0	N0	T1a	Not Available	YES	NO	B1	1	Kidney	Type 2	Alive
TCGA-B9-A5W7	325.59.0	KIRP	CCF4EFC7-8767-4D7D-800B-37FAFD3AC856	TCGA-B9-A5W7	F0446AED-9B4B-4E77-8708-88F239F2B671	20	-17465		0	278	Not Available	Not Available	Not Available	NOT HISPANIC OR LATINO	Normal	Kidney Papillary Renal Cell Carcinoma	Not Available	Not Available	Right	Not Applicable	5	Not Applicable	Not Available	Yes, History of Prior Malignancy	A5W7	Not Available	TUMOR FREE	Normal	NO	NO	Complete Remission/Response	Not Available	Stage I	Stage I	7th	M0	N0	T1a	Not Available	NX	T1a	Not Available	YES	NO	B9	1	Kidney	Unknown	Alive
TCGA-F9-A8NY	376.51.0	KIRP	3F3175C8-CC44-452A-9C0A-D9FA4D436F3F	TCGA-F9-A8NY	94394C85-6A69-4553-B1EE-C2364D5B4DD1	13	-14101		0	36	Not Available	Unknown	Normal	NOT HISPANIC OR LATINO	Normal	Kidney Papillary Renal Cell Carcinoma	Unknown	Normal	Right	3	2	3	Not Available	No	A8NY	Not Available	TUMOR FREE	Normal	Unknown	YES	Complete Remission/Response	Normal	Stage IV	Stage IV	7th	M1	N1	T4	M1	N1	T4	Not Available	YES	NO	F9	1	Kidney	Type 2	Alive
TCGA-SX-A71V	344.54.0	KIRP	D0401CC5-2629-4130-8D0A-DEB40E4A560E	TCGA-SX-A71V	8FFD330E-D8DA-4C27-871C-89831A548F30	1	-29332		0	508	Not Available	0	Not Evaluated	NOT HISPANIC OR LATINO	Normal	Kidney Papillary Renal Cell Carcinoma	100	Not Evaluated	Right	Not Applicable	3	Not Applicable	Not Available	No	A71V	Other	TUMOR FREE	Normal	NO	NO	Complete Remission/Response	Elevated	Stage I	Stage I	7th	M0	NX	T1a	M0	NX	T1	Not Available	NO	YES	SX	1	Kidney	Unknown	Alive
TCGA-UZ-A9Q0	432.42.0	KIRP	2D5130C6-1C01-472E-A9CB-89A1E65A8E37	TCGA-UZ-A9Q0	32BBF3D8-FD0E-45E2-B2A8-80192E86A13C	7	-21915		Not Available	395	Not Available	0	Unknown	NOT HISPANIC OR LATINO	Unknown	Kidney Papillary Renal Cell Carcinoma	Unknown	Unknown	Left	Not Applicable	7	Not Applicable	Not Available	No	A9Q0	Unknown		Unknown	Unknown	NO		Unknown	Not Available	Stage I	6th	M0	Not Available	Not Available	MX	NX	T1	Not Available	NO	YES	UZ	5	Kidney	Unknown	Alive
TCGA-BQ-7046	162.70.0	KIRP	92E82441-CF31-4C68-91C6-A45919D5B304	TCGA-BQ-7046	08a50ae7-179c-4241-8aed-79db6c218c90	26	-22337		0	2948	Not Available	Not Available	Not Available	Not Available	Low	Kidney Papillary Renal Cell Carcinoma	Not Available	Not Available	Left	Not Applicable	9	Not Applicable	Not Available	Yes	7046	Not Available	TUMOR FREE	Normal	Not Available	NO		Low	Stage I	Stage I	5th	M0	NX	T1a	M0	NX	T1a	Not Available	NO	YES	BQ	3	Kidney	Not Available	Alive
TCGA-BQ-7061	162.70.0	KIRP	44A186E7-EDBF-4B68-A560-3D84F3546B60	TCGA-BQ-7061	421e845c-f4e8-4f46-bff6-9aaa9d208e81	27	-30662		0	218	Not Available	Not Available	Not Available	NOT HISPANIC OR LATINO	Low	Kidney Papillary Renal Cell Carcinoma	Not Available	Not Available	Left	Not Applicable	9	Not Applicable	Not Available	No	7061	Not Available	TUMOR FREE	Low	Not Available	NO		Low	Stage I	Stage I	7th	M0	NX	T3a	M0	NX	T1b	Not Available	NO	YES	BQ	3	Kidney	Type 2	Alive
TCGA-B1-A47O	266.63.0	KIRP	D4AE1F79-B768-4B3C-BAC1-04E02DFE98E5	TCGA-B1-A47O	6A6C1569-1045-4ED3-ACDB-5C45E47614CA	7	-19823		0	147	Not Available	Not Available	Not Available	NOT HISPANIC OR LATINO	Not Available	Kidney Papillary Renal Cell Carcinoma	Not Available	Low	Right	Not Applicable	2	Not Applicable	Not Available	Yes, History of Prior Malignancy	A47O	Not Available	TUMOR FREE	Normal	NO	Not Available	Complete Remission/Response	Low	Stage I	Stage I	7th	M0	N0	T1b	MX	N0	T1b	Not Available	YES	NO	B1	1	Kidney	Type 2	Alive
TCGA-BQ-5877	71.75.0	KIRP	C4C596E4-E3A0-4485-8FFB-6025B3F33F63	TCGA-BQ-5877	53d40ba3-c33b-4139-967d-5110884237a3	13	-22095	270	0		Not Available	Not Available	Not Available	Not Available	Normal	Kidney Papillary Renal Cell Carcinoma	Not Available	Not Available	Left	1	5	1	Not Available	No	5877	Not Available	WITH TUMOR	Normal	Not Available	YES		Normal	Stage IV	Stage IV	Not Available	M1	N1	T3a	M1	N1	T3a	Not Available	NO	YES	BQ	4	Kidney	Not Available	Dead
TCGA-5P-A9KA	432.42.0	KIRP	8779664D-73EF-4F94-A932-83E2E459C25E	TCGA-5P-A9KA	0E065977-9138-4AED-9C9F-24E475F214C4	16	-22545		0	308	Not Available	Not Evaluated	Normal	NOT HISPANIC OR LATINO	Normal	Kidney Papillary Renal Cell Carcinoma	Not Evaluated	Not Evaluated	Right	Not Applicable	12	Not Applicable	Not Available	No	A9KA	Not Evaluated	TUMOR FREE	Normal	NO	NO	Complete Remission/Response	Normal	Not Available	Not Available	7th	MX	Not Available	Not Available	MX	NX	T1a	Not Available	NO	YES	5P	Unknown	Kidney	Type 1	Alive
TCGA-B9-4617	51.80.0	KIRP	34E11B93-1B8E-4E47-B6FF-4746C544AF88	TCGA-B9-4617	a6e960af-3ca5-42fb-b546-451c2583282d	17	-15053		0	34	34	Not Available	Not Available	NOT HISPANIC OR LATINO	Normal	Kidney Papillary Renal Cell Carcinoma	Not Available	Not Available	Left	Not Applicable	11	Not Applicable	Not Available	No	4617	Not Available	TUMOR FREE	Normal	Not Available	NO		Normal	Stage I	Not Available	Not Available	M0	N0	T1a	M0	NX	T1a	Not Available	NO	YES	B9	1	Kidney	Not Available	Alive
TCGA-BQ-5881	71.75.0	KIRP	1DF93AC6-7C5F-4CE8-ABE0-BD639A2B82EC	TCGA-BQ-5881	36e36797-1059-4198-ac91-45b3fa50f683	13	-25481		0	1454	Not Available	Not Available	Not Available	NOT HISPANIC OR LATINO	Normal	Kidney Papillary Renal Cell Carcinoma	Not Available	Not Available	Right	Not Applicable	5	Not Applicable	Not Available	No	5881	Not Available	TUMOR FREE	Normal	Not Available	NO		Normal	Stage I	Stage I	Not Available	M0	NX	T1a	M0	NX	T1a	Not Available	NO	YES	BQ	3	Kidney	Type 2	Alive
TCGA-2Z-A9J3	398.47.0	KIRP	D257D969-E58E-4D03-AD20-B2A58D99FA54	TCGA-2Z-A9J3	5195C9AC-B649-49F8-8750-F9A4787E8E52	24	-24626	1771	0		Not Available	Unknown	Unknown	NOT HISPANIC OR LATINO	Normal	Kidney Papillary Renal Cell Carcinoma	Unknown	Unknown	Right	Not Applicable	10	Not Applicable	Not Available	No	A9J3	Unknown	WITH TUMOR	Normal	YES	NO	Progressive Disease	Low	Stage II	Stage II	6th	M0	N0	T2	MX	NX	T2	Not Available	NO	YES	2Z	2	Kidney	Type 2	Dead
TCGA-A4-A5Y0	325.59.0	KIRP	6EFAE642-71F4-4B8D-8189-609839AB5E1D	TCGA-A4-A5Y0	2B7C7E88-A204-44A4-AB28-624B586DC238	15	-22341		0	118	Not Available	Not Evaluated	Not Evaluated	NOT HISPANIC OR LATINO	Normal	Kidney Papillary Renal Cell Carcinoma	Not Evaluated	Not Evaluated	Left	Not Applicable	7	Not Applicable	120	No	A5Y0	Not Evaluated	TUMOR FREE	Normal	NO	NO	Complete Remission/Response	Normal	Stage I	Stage I	7th	M0	N0	T1	MX	NX	T1b	Not Available	YES	NO	A4	2	Kidney	Type 2	Alive
TCGA-5P-A9K4	432.42.0	KIRP	CA0CC951-0A80-42DE-B460-1B095B5697C1	TCGA-5P-A9K4	CA245EB0-C60E-4A94-AFD8-CCF15C1008DF	16	-19986		0	2184	Not Available	Not Evaluated	Normal	NOT HISPANIC OR LATINO	Normal	Kidney Papillary Renal Cell Carcinoma	Not Evaluated	Normal	Left	Not Applicable	12	Not Applicable	Not Available	No	A9K4	Not Evaluated		Normal	NO	NO	Complete Remission/Response	Normal	Not Available	Not Available	6th	MX	Not Available	Not Available	MX	NX	T1b	Not Available	NO	YES	5P	Unknown	Kidney	Type 1	Alive
TCGA-HE-A5NK	281.63.0	KIRP	5C7C40C4-1F8F-4BD5-9714-59248DFDE4E8	TCGA-HE-A5NK	F9306CB1-C4E4-42EB-8AA9-EE906C408E10	21	-30088		Not Available	2228	Not Available	Not Evaluated	Normal	Not Evaluated	Normal	Kidney Papillary Renal Cell Carcinoma	Not Evaluated	Normal	Right	Not Applicable	4	Not Applicable	35	No	A5NK	Not Evaluated	TUMOR FREE	Normal	NO	NO	Complete Remission/Response	Normal	Not Available	Not Available	6th	M0	Not Available	Not Available	M0	NX	T1b	1971	NO	YES	HE	3	Kidney	Unknown	Alive
TCGA-MH-A855	364.52.0	KIRP	E71812F3-A39E-4B31-83E0-84B3D16CFD5D	TCGA-MH-A855	7EF7C87E-6F11-4B9B-BB74-3C86036C8D20	13	-19029		0	0	Not Available	Not Available	Not Available	NOT HISPANIC OR LATINO	Not Available	Kidney Papillary Renal Cell Carcinoma	Not Available	Not Available	Right	Not Applicable	1	Not Applicable	Not Available	Yes, History of Prior Malignancy	A855	Not Available		Not Available	NO	NO		Not Available	Stage II	Stage II	7th	MX	NX	T2b	MX	NX	T2b	Not Available	NO	YES	MH	2	Kidney	Type 1	Alive
TCGA-A4-7287	194.67.0	KIRP	665513D9-4C1A-4AD9-BA38-3F08A0401320	TCGA-A4-7287	f7a2b87f-c265-4cc5-a792-428756e31d8b	5	-27621		0	21	Not Available	Not Available	Not Available	NOT HISPANIC OR LATINO	Not Available	Kidney Papillary Renal Cell Carcinoma	Not Available	Not Available	Left	Not Applicable	10	Not Applicable	Not Available	No	7287	Not Available	TUMOR FREE	Not Available	Not Available	NO		Not Available	Stage I	Stage I	7th	M0	N0	T1	MX	NX	T1	Not Available	YES	NO	A4	1	Kidney	Not Available	Alive
TCGA-G7-6790	162.70.0	KIRP	8F77B6F5-338F-4699-AA23-5651C6B9FDA2	TCGA-G7-6790	e7a1cbe2-793c-4747-8412-8be794f2382b	18	-21169		0	978	Not Available	0	Not Available	NOT HISPANIC OR LATINO	Low	Kidney Papillary Renal Cell Carcinoma	100	Not Available	Right	Not Applicable	10	Not Applicable	Not Available	No	6790	Preoperative	TUMOR FREE	Normal	Not Available	NO		Not Available	Stage I	Stage I	6th	M0	N0	T1a	MX	NX	T1a	Not Available	NO	YES	G7	1	Kidney	Not Available	Alive
TCGA-AL-3472	51.80.0	KIRP	BD9E6B48-66C7-4E43-A61D-BB9DEF4C0B80	TCGA-AL-3472	42d044ae-1416-477d-ac80-779c49bc8d35	15	-21166		0	923	Not Available	Not Available	Not Available	NOT HISPANIC OR LATINO	Normal	Kidney Papillary Renal Cell Carcinoma	Not Available	Not Available	Left	Not Applicable	11	Not Applicable	8	No	3472	Not Available	TUMOR FREE	Normal	Not Available	NO		Not Available	Stage II	Not Available	7th	M0	N0	T2	M0	N0	T2	1973	NO	YES	AL	3	Kidney	Type 1	Alive
TCGA-BQ-5879	71.75.0	KIRP	F9D538F5-8329-4816-A963-2327A8AA6425	TCGA-BQ-5879	b877d608-e4e0-4b28-9235-01dd65849cf7	13	-11862	697	0		Not Available	Not Available	Not Available	Not Available	Normal	Kidney Papillary Renal Cell Carcinoma	Not Available	Not Available	Right	26	5	3	Not Available	No	5879	Not Available	WITH TUMOR	Normal	Not Available	YES		Normal	Stage III	Stage III	Not Available	M0	N1	T3a	M0	N1	T3b	Not Available	NO	YES	BQ	4	Kidney	Not Available	Dead
TCGA-AL-3471	51.80.0	KIRP	ED07385E-BBF1-499E-9AAE-C581B578DA9D	TCGA-AL-3471	f07a7717-f6eb-40b7-82ea-0aa9d17ec337	15	-27249		0	412	Not Available	Not Available	Not Available	NOT HISPANIC OR LATINO	Not Available	Kidney Papillary Renal Cell Carcinoma	Not Available	Not Available	Right	Not Applicable	11	Not Applicable	Not Available	No	3471	Not Available	TUMOR FREE	Not Available	Not Available	NO		Not Available	Stage I	Stage I	6th	M0	N0	T1b	M0	NX	T1b	Not Available	NO	YES	AL	1	Kidney	Type 1	Alive
TCGA-DZ-6134	162.70.0	KIRP	D41C3935-6546-4506-8E38-AE71AADA2530	TCGA-DZ-6134	e5641df6-0d4f-4613-a012-c953f8b2017e	6	-25529		0	1856	Not Available	0	Not Available	Not Available	Not Available	Kidney Papillary Renal Cell Carcinoma	Not Available	Not Available	Left	Not Applicable	6	Not Applicable	Not Available	Yes	6134	Not Available	TUMOR FREE	Not Available	Not Available	NO		Not Available	Not Available	Stage I	6th	Not Available	Not Available	Not Available	MX	NX	T1a	Not Available	Not Available	Not Available	DZ	Not Available	Kidney	Not Available	Alive
TCGA-AL-3473	51.80.0	KIRP	970F9ADF-D28C-481A-B18C-D80CBD8AB338	TCGA-AL-3473	a7bf785f-0539-4899-ac21-47d1fc347ee8	15	-20104		0	763	Not Available	Not Available	Not Available	NOT HISPANIC OR LATINO	Normal	Kidney Papillary Renal Cell Carcinoma	Not Available	Not Available	Left	33	11	0	Not Available	No	3473	Not Available	TUMOR FREE	Normal	Not Available	YES		Normal	Stage II	Stage II	6th	M0	N0	T2	M0	N0	T2	Not Available	NO	YES	AL	1	Kidney	Type 2	Alive
TCGA-A4-7732	194.67.0	KIRP	591BD837-4826-4E41-8C46-8D5982B07012	TCGA-A4-7732	568bfbc4-a4e8-4808-b458-5eaf56e83c45	9	-20226		0	1	Not Available	Not Available	Not Available	NOT HISPANIC OR LATINO	Not Available	Kidney Papillary Renal Cell Carcinoma	Not Available	Not Available	Right	Not Applicable	3	Not Applicable	Not Available	No	7732	Not Available		Not Available	Not Available	NO		Not Available	Stage II	Not Available	7th	M0	N0	T2	MX	NX	T2a	Not Available	YES	NO	A4	1	Kidney	Type 1	Alive
TCGA-BQ-5878	71.75.0	KIRP	50B2560F-859F-4EA3-8D26-D15724658102	TCGA-BQ-5878	c793250d-1553-48e1-b6b2-aaffdfe5d39b	13	-29010		0	1938	Not Available	Not Available	Not Available	Not Available	Normal	Kidney Papillary Renal Cell Carcinoma	Not Available	Not Available	Left	24	5	1	Not Available	No	5878	Not Available	WITH TUMOR	Normal	Not Available	YES		Normal	Stage III	Stage III	Not Available	M0	N1	T3a	M0	N1	T3a	Not Available	NO	YES	BQ	4	Kidney	Type 2	Alive
TCGA-2Z-A9JP	432.42.0	KIRP	2A57CF58-7770-4A5E-A249-4B7AF237B64B	TCGA-2Z-A9JP	E08C161C-A9AC-4001-B567-2C15BEF66FD5	23	-23207		0	893	Not Available	0	Unknown	NOT HISPANIC OR LATINO	Normal	Kidney Papillary Renal Cell Carcinoma	Unknown	Unknown	Left	Not Applicable	10	Not Applicable	Not Available	No	A9JP	Other	TUMOR FREE	Normal	NO	NO	Complete Remission/Response	Normal	Stage I	Stage I	7th	M0	N0	T1a	MX	NX	T1a	Not Available	NO	YES	2Z	1	Kidney	Type 2	Alive
TCGA-2Z-A9JT	432.42.0	KIRP	CC452DB0-70BD-4A9A-88EB-E2440C07300C	TCGA-2Z-A9JT	6BED7CF2-4573-4757-ADB3-032ADC490ECD	23	-26128		0	504	Not Available	0	Unknown	NOT HISPANIC OR LATINO	Normal	Kidney Papillary Renal Cell Carcinoma	Unknown	Unknown	Right	Not Applicable	10	Not Applicable	Not Available	Yes, History of Prior Malignancy	A9JT	Other	TUMOR FREE	Low	NO	NO	Complete Remission/Response	Normal	Stage I	Stage I	7th	M0	N0	T1a	MX	NX	T1a	Not Available	NO	YES	2Z	1	Kidney	Type 2	Alive
TCGA-MH-A561	281.63.0	KIRP	B949FDAD-7DF9-41DB-9D1A-EE6941235BC7	TCGA-MH-A561	E6E6A773-B155-45A9-989F-75C12CE1702A	14	-24271		0	438	Not Available	Not Available	Not Evaluated	HISPANIC OR LATINO	Normal	Kidney Papillary Renal Cell Carcinoma	Not Available	Not Evaluated	Left	Not Applicable	6	Not Applicable	Not Available	No	A561	Not Available	TUMOR FREE	Normal	NO	NO	Complete Remission/Response	Low	Stage I	Stage I	7th	MX	NX	T1a	MX	NX	T1a	Not Available	NO	YES	MH	1	Kidney	Type 1	Alive
TCGA-BQ-7051	162.70.0	KIRP	636A0A1B-9F33-4C2E-8ED3-08091AE9BF6A	TCGA-BQ-7051	a614255d-9f1b-4e9a-8a50-435d4d123b3f	26	-27120		0	1533	Not Available	Not Available	Not Available	Not Available	Low	Kidney Papillary Renal Cell Carcinoma	Not Available	Not Available	Right	5	9	0	Not Available	No	7051	Not Available	TUMOR FREE	Normal	Not Available	YES		Low	Stage II	Stage II	6th	M0	N0	T2b	M0	N0	T2	Not Available	NO	YES	BQ	1	Kidney	Not Available	Alive
TCGA-Y8-A895	376.51.0	KIRP	9AD816AE-1C36-42E8-B38F-58C059D51A6B	TCGA-Y8-A895	EBEF9DB3-EEDC-4015-940C-A8CCD07E0D25	25	-27139		0	2	Not Available	Not Evaluated	Not Available	NOT HISPANIC OR LATINO	Not Available	Kidney Papillary Renal Cell Carcinoma	Not Evaluated	Not Available	Right	Not Applicable	2	Not Applicable	Not Available	Yes, History of Prior Malignancy	A895	Not Evaluated	TUMOR FREE	Not Available	NO	NO	Complete Remission/Response	Not Available	Not Available	Stage I	7th	MX	Not Available	Not Available	MX	NX	T1b	Not Available	YES	NO	Y8	1	Kidney	Type 1	Alive
TCGA-B9-4116	51.80.0	KIRP	51EF49F9-631E-4E4F-8831-B8A56578A1A1	TCGA-B9-4116	4edd92e1-5da5-49a3-80e4-fa456aa425b8	17	-27692		0	93	Not Available	Not Available	Not Available	NOT HISPANIC OR LATINO	Low	Kidney Papillary Renal Cell Carcinoma	Not Available	Not Available	Left	Not Applicable	11	Not Applicable	Not Available	No	4116	Not Available	TUMOR FREE	Normal	Not Available	NO		Normal	Stage II	Not Available	Not Available	M0	N0	T2a	Not Available	NX	T2a	Not Available	NO	YES	B9	1	Kidney	Type 1	Alive
TCGA-B1-A47N	266.63.0	KIRP	5AE3A3DC-2DA5-46F4-8FD6-96B801BCB805	TCGA-B1-A47N	F1EC5A7B-0973-4C38-9908-862196DF9541	22	-22800		0	278	Not Available	Not Available	Not Available	NOT HISPANIC OR LATINO	Not Available	Kidney Papillary Renal Cell Carcinoma	Not Available	Not Available	Left	Not Applicable	1	Not Applicable	Not Available	No	A47N	Not Available	TUMOR FREE	Not Available	NO	Not Available	Complete Remission/Response	Not Available	Stage I	Stage I	7th	MX	N0	T1a	MX	NX	T1a	Not Available	YES	NO	B1	1	Kidney	Type 1	Alive
TCGA-UZ-A9PP	432.42.0	KIRP	83C83D44-7C8B-4F5F-A4F9-6DF75DC42A7E	TCGA-UZ-A9PP	0DB35585-C319-4FEB-B157-41FA14F9AA11	7	-21915		Not Available	16	Not Available	0	Unknown	NOT HISPANIC OR LATINO	Unknown	Kidney Papillary Renal Cell Carcinoma	Unknown	Unknown	Right	Not Applicable	7	Not Applicable	Not Available	No	A9PP	Unknown	TUMOR FREE	Unknown	NO	NO		Unknown	Not Available	Stage I	6th	M0	Not Available	Not Available	MX	NX	T1a	Not Available	NO	YES	UZ	1	Kidney	Unknown	Alive
TCGA-HE-A5NH	281.63.0	KIRP	C1418242-4B3B-419C-AFA4-8F43ABDD7C27	TCGA-HE-A5NH	98A639C2-D615-4DC1-98F0-298752B69B09	25	-22888		Not Available	408	Not Available	Not Evaluated	Not Evaluated	Not Evaluated	Normal	Kidney Papillary Renal Cell Carcinoma	Not Evaluated	Not Evaluated	Left	Not Applicable	9	Not Applicable	Not Available	No	A5NH	Not Available	TUMOR FREE	Normal	NO	NO	Complete Remission/Response	Not Evaluated	Not Available	Stage I	7th	M0	Not Available	Not Available	Not Available	NX	T1a	Not Available	NO	YES	HE	1	Kidney	Type 1	Alive
TCGA-G7-6796	162.70.0	KIRP	38A1C96F-D76B-4281-95DB-4F6586C9BE53	TCGA-G7-6796	4e244c64-8fb6-4689-a306-3d5ed5c6cca5	19	-21252		0	1059	Not Available	0	Not Available	NOT HISPANIC OR LATINO	Normal	Kidney Papillary Renal Cell Carcinoma	90	Not Available	Left	Not Applicable	10	Not Applicable	Not Available	No	6796	Preoperative	TUMOR FREE	Normal	Not Available	NO		Normal	Stage I	Stage I	6th	M0	N0	T1a	MX	NX	T1a	Not Available	NO	YES	G7	1	Kidney	Not Available	Alive
TCGA-EV-5903	71.75.0	KIRP	717BEC1C-AB2C-4B70-8BAB-4704CF211598	TCGA-EV-5903	27fb01ac-3ea8-4dd5-8479-d89cdef1a118	19	-20888		0	757	Not Available	1	Not Available	NOT HISPANIC OR LATINO	Normal	Kidney Papillary Renal Cell Carcinoma	90	Not Available	Left	Not Applicable	5	Not Applicable	Not Available	No	5903	Preoperative	TUMOR FREE	Normal	Not Available	NO		Normal	Stage I	Stage I	7th	M0	N0	T1a	M0	NX	T1a	Not Available	YES	NO	EV	1	Kidney	Not Available	Alive
TCGA-MH-A560	281.63.0	KIRP	1BC862C0-46C3-4FBB-9E18-ABC3F9DD7F35	TCGA-MH-A560	A40BEABE-496E-4324-A1D1-5A7D8B002AAB	14	-22866		0	543	Not Available	Not Available	Not Evaluated	NOT HISPANIC OR LATINO	Normal	Kidney Papillary Renal Cell Carcinoma	Not Available	Not Evaluated	Left	Not Applicable	6	Not Applicable	Not Available	No	A560	Not Available	TUMOR FREE	Not Evaluated	NO	NO	Complete Remission/Response	Normal	Stage I	Stage I	7th	MX	N0	T1	MX	NX	T1a	Not Available	NO	YES	MH	1	Kidney	Type 2	Alive
TCGA-AL-3468	51.80.0	KIRP	F9E2AA0A-892A-4495-8144-7D9B4253A141	TCGA-AL-3468	2272c592-b9b6-4483-9f7f-6e185699b900	18	-27205		0	1636	Not Available	Not Available	Not Available	NOT HISPANIC OR LATINO	Low	Kidney Papillary Renal Cell Carcinoma	Not Available	Not Available	Right	Not Applicable	2	Not Applicable	Not Available	Yes	3468	Not Available	TUMOR FREE	Normal	Not Available	NO		Not Available	Stage I	Stage II	6th	M0	N0	T1b	M0	NX	T2	1980	NO	YES	AL	3	Kidney	Type 1	Alive
TCGA-UZ-A9PJ	398.47.0	KIRP	A8FEAC1E-5E0D-4B23-8C0A-9811590B77DF	TCGA-UZ-A9PJ	A904CE56-42E6-4E61-AB62-CDF8192AFBB4	7	-28490		Not Available	0	Not Available	0	Unknown	NOT HISPANIC OR LATINO	Unknown	Kidney Papillary Renal Cell Carcinoma	Unknown	Unknown	Right	Not Applicable	7	Not Applicable	Not Available	No	A9PJ	Unknown		Unknown	NO	NO		Unknown	Not Available	Stage I	6th	M0	Not Available	Not Available	MX	NX	T1a	1974	NO	YES	UZ	3	Kidney	Unknown	Alive
TCGA-G7-A8LB	376.51.0	KIRP	BBB736BB-1F68-4B73-BA5E-A98BFDD7DF7C	TCGA-G7-A8LB	C1EA9A13-7F40-438B-A437-566D3D23F8BC	2	-25782		0	197	Not Available	Unknown	Not Evaluated	NOT HISPANIC OR LATINO	Low	Kidney Papillary Renal Cell Carcinoma	100	Not Evaluated	Left	Not Applicable	4	Not Applicable	46	No	A8LB	Unknown	WITH TUMOR	Normal	NO	NO	Stable Disease	Low	Not Available	Stage IV	7th	M1	Not Available	Not Available	MX	NX	T2a	2004	NO	YES	G7	4	Kidney	Not Available	Alive
TCGA-B9-A69E	325.59.0	KIRP	B67744C3-EC89-4749-A154-5EF702F9721C	TCGA-B9-A69E	A4225CB2-7B4B-4122-B6B9-629C26E3EA56	18	-26198		0	102	Not Available	Not Available	Not Available	NOT HISPANIC OR LATINO	Low	Kidney Papillary Renal Cell Carcinoma	Not Available	Normal	Left	Not Applicable	6	Not Applicable	185	No	A69E	Not Available	TUMOR FREE	Normal	NO	NO	Complete Remission/Response	Normal	Stage II	Stage III	7th	M0	N0	T2	Not Available	NX	T3a	1988	YES	NO	B9	3	Kidney	Type 2	Alive
TCGA-HE-7130	162.70.0	KIRP	A617D52E-21E2-4C13-88E1-A985165B7211	TCGA-HE-7130	3d3e1db7-716b-4f0f-84b9-2d2f11c9390f	24	Not Available		Not Available		Not Available	Not Available	Not Available	Not Available	Low	Kidney Papillary Renal Cell Carcinoma	Not Available	Not Available	Right	Not Applicable	11	Not Applicable	Not Available	No	7130	Not Available	TUMOR FREE	Normal	Not Available	NO		Not Available	Not Available	Stage III	7th	M0	Not Available	Not Available	M0	NX	T3	1980	NO	YES	HE	3	Kidney	Type 1	Alive
TCGA-B9-A8YH	386.48.0	KIRP	8B72F96B-BCE9-458E-A53B-D331A24DF73E	TCGA-B9-A8YH	158549F3-8F26-4EFA-B3FD-62DA0665830C	10	-19051		0	167	Not Available	Not Available	Not Available	NOT HISPANIC OR LATINO	Normal	Kidney Papillary Renal Cell Carcinoma	Not Available	Normal	Right	Not Applicable	3	Not Applicable	Not Available	No	A8YH	Not Available	TUMOR FREE	Normal	NO	NO	Complete Remission/Response	Not Available	Stage I	Stage I	7th	M0	N0	T1a	MX	NX	T1a	Not Available	YES	NO	B9	2	Kidney	Type 1	Alive
TCGA-KV-A74V	344.54.0	KIRP	F27CC0A1-BE31-4535-BBB2-D57D053BE5E8	TCGA-KV-A74V	6EB010C4-C906-42D4-894D-8B47DE90E023	30	-14834		0	161	Not Available	Unknown	Unknown	NOT HISPANIC OR LATINO	Normal	Kidney Papillary Renal Cell Carcinoma	Unknown	Unknown	Right	Not Applicable	12	Not Applicable	Not Available	No	A74V	Unknown	TUMOR FREE	Normal	NO	NO	Complete Remission/Response	Normal	Stage I	Stage I	7th	M0	N0	T1a	M0	N0	T1a	Not Available	YES	NO	KV	1	Kidney	Type 2	Alive
TCGA-BQ-7045	162.70.0	KIRP	25D82607-EA96-4630-BD0C-72F50DBD4A49	TCGA-BQ-7045	2d813726-b8a6-4719-9323-a7496547e156	26	-28709	1468	0		Not Available	Not Available	Not Available	Not Available	Normal	Kidney Papillary Renal Cell Carcinoma	Not Available	Not Available	Left	Not Available	9	0	Not Available	No	7045	Not Available	TUMOR FREE	Normal	Not Available	YES		Low	Stage I	Stage I	5th	M0	N0	T1b	M0	N0	T1b	Not Available	NO	YES	BQ	3	Kidney	Not Available	Dead
TCGA-P4-A5E8	299.64.0	KIRP	8809BA14-50F7-455F-8341-3BEDE80FBC13	TCGA-P4-A5E8	87AE9D51-7397-4DCA-87A4-7B0F20321729	16	-21132	1306	0		Not Available	Not Available	Not Available	NOT HISPANIC OR LATINO	Not Available	Kidney Papillary Renal Cell Carcinoma	Not Available	Not Available	Left	4	5	4	Not Available	No	A5E8	Not Available	WITH TUMOR	Not Available	NO	YES		Not Available	Stage III	Stage III	7th	M0	N1	T3	M0	N1	T2a	Not Available	NO	YES	P4	1	Kidney	Type 2	Dead
TCGA-BQ-7062	162.70.0	KIRP	A0F3E862-190F-4834-A466-9065027A36AC	TCGA-BQ-7062	781c4776-7f82-4bc5-a490-291ebcebbca4	27	-23559		0	116	Not Available	Not Available	Not Available	NOT HISPANIC OR LATINO	Low	Kidney Papillary Renal Cell Carcinoma	Not Available	Not Available	Left	Not Applicable	9	Not Applicable	Not Available	No	7062	Not Available	TUMOR FREE	Normal	Not Available	NO		Low	Stage I	Stage I	7th	M0	NX	T1a	M0	NX	T1a	Not Available	NO	YES	BQ	3	Kidney	Type 2	Alive
TCGA-2Z-A9JD	432.42.0	KIRP	615AFA58-F20D-4EA4-879A-2BC42CA7D270	TCGA-2Z-A9JD	CFF68090-09DF-492B-874C-0CAEB29F9361	23	-24370		0	1060	Not Available	Unknown	Unknown	NOT HISPANIC OR LATINO	Normal	Kidney Papillary Renal Cell Carcinoma	Unknown	Unknown	Right	Not Applicable	10	Not Applicable	40	Yes, History of Prior Malignancy	A9JD	Not Available	TUMOR FREE	Normal	NO	NO		Normal	Stage I	Stage I	7th	M0	NX	T1a	MX	NX	T1a	1981	NO	YES	2Z	3	Kidney	Type 2	Alive
TCGA-B1-5398	71.75.0	KIRP	31F21612-46E5-4B99-BD09-5E302A350308	TCGA-B1-5398	6a29783c-117b-479d-9910-18d629c00c51	26	-26820		0	336	Not Available	Not Available	Not Available	NOT HISPANIC OR LATINO	Normal	Kidney Papillary Renal Cell Carcinoma	Not Available	Not Available	Right	Not Applicable	8	Not Applicable	Not Available	No	5398	Not Available	TUMOR FREE	Normal	Not Available	NO		Normal	Stage II	Stage III	7th	M0	N0	T2b	M0	N0	T3b	Not Available	NO	YES	B1	Unknown	Kidney	Type 2	Alive
TCGA-SX-A71W	364.52.0	KIRP	15F715BB-1FCB-43F9-829B-58BA1836FA1C	TCGA-SX-A71W	68642658-7996-4423-BB25-D3BEB9A414F1	1	-24110		0	760	Not Available	0	Not Evaluated	NOT HISPANIC OR LATINO	Normal	Kidney Papillary Renal Cell Carcinoma	100	Not Evaluated	Right	Not Applicable	3	Not Applicable	14	Yes, History of Prior Malignancy	A71W	Other	TUMOR FREE	Normal	NO	NO	Complete Remission/Response	Normal	Stage I	Stage I	7th	M0	NX	T1b	M0	NX	T1b	1975	NO	YES	SX	3	Kidney	Type 1	Alive
TCGA-A4-8518	246.62.0	KIRP	9F6B7789-B305-484F-95ED-7A915921F34F	TCGA-A4-8518	a8ec7a72-7e3a-41cc-9eb7-62e7a0642a20	11	-17713		0	3	Not Available	2	Unknown	NOT HISPANIC OR LATINO	Low	Kidney Papillary Renal Cell Carcinoma	80	Unknown	Left	Not Applicable	1	Not Applicable	Not Available	No	8518	Other	TUMOR FREE	Normal	NO	NO	Complete Remission/Response	Normal	Stage I	Stage I	7th	M0	N0	T1	MX	NX	T1a	Not Available	YES	NO	A4	1	Kidney	Unknown	Alive
TCGA-G7-7502	209.64.0	KIRP	DB38A76B-2E5A-446D-A993-F3129092D4E9	TCGA-G7-7502	d2748e35-4719-43c1-a533-b6b0cd9688c3	16	-30346		0	429	Not Available	0	Not Available	NOT HISPANIC OR LATINO	Low	Kidney Papillary Renal Cell Carcinoma	90	Not Available	Left	Not Applicable	5	Not Applicable	Not Available	No	7502	Preoperative	TUMOR FREE	Normal	Not Available	NO		Not Available	Stage I	Stage I	7th	M0	N0	T1b	MX	NX	T1b	1968	NO	YES	G7	3	Kidney	Not Available	Alive
TCGA-2Z-A9JG	432.42.0	KIRP	D41D6B48-50FE-4AB9-96EA-01642E467FFD	TCGA-2Z-A9JG	CE0F2E87-6C46-45B5-8DF7-3BA32E48CE52	23	-23458		0	1469	Not Available	0	Unknown	NOT HISPANIC OR LATINO	Normal	Kidney Papillary Renal Cell Carcinoma	Unknown	Unknown	Left	Not Applicable	10	Not Applicable	Not Available	No	A9JG	Other	TUMOR FREE	Normal	NO	NO	Complete Remission/Response	Normal	Stage I	Stage I	7th	M0	N0	TX	MX	NX	T1a	Not Available	NO	YES	2Z	1	Kidney	Type 2	Alive
TCGA-GL-A9DD	386.48.0	KIRP	66A1A9EF-78BA-4078-A8AD-70B22E963989	TCGA-GL-A9DD	604B9FD9-93D4-40B8-B83B-F5381D8418A2	10	-25483		0	341	Not Available	Not Evaluated	Not Evaluated	NOT HISPANIC OR LATINO	Not Evaluated	Kidney Papillary Renal Cell Carcinoma	Not Evaluated	Not Evaluated	Right	Not Applicable	7	Not Applicable	20	No	A9DD	Not Available	TUMOR FREE	Normal	NO	NO	Complete Remission/Response	Not Evaluated	Not Available	Stage I	7th	Not Available	Not Available	Not Available	MX	NX	T1a	1976	YES	NO	GL	3	Kidney	Type 1	Alive
TCGA-IZ-8195	246.62.0	KIRP	EFA4301F-6845-4801-9AF6-15D7722479B2	TCGA-IZ-8195	a007b49b-297c-48c7-9f0a-12bdb470df4b	21	-29963		0	34	Not Available	Not Available	Not Available	NOT HISPANIC OR LATINO	Not Available	Kidney Papillary Renal Cell Carcinoma	Not Available	Not Available	Left	Not Applicable	5	Not Applicable	Not Available	No	8195	Not Available	TUMOR FREE	Not Available	Not Available	NO		Not Available	Stage II	Stage II	7th	MX	NX	T2a	MX	NX	T2a	Not Available	YES	NO	IZ	1	Kidney	Not Available	Alive
TCGA-BQ-5892	71.75.0	KIRP	79967905-C0F9-4411-A7FA-84A5F6AE7AEE	TCGA-BQ-5892	3b76c73f-f530-4a3a-91c4-31834747321e	13	-18785		0	364	Not Available	Not Available	Not Available	NOT HISPANIC OR LATINO	Normal	Kidney Papillary Renal Cell Carcinoma	Not Available	Not Available	Left	21	5	0	Not Available	Yes	5892	Not Available	TUMOR FREE	Normal	Not Available	YES		Normal	Stage I	Stage I	Not Available	M0	N0	T1b	M0	N0	T1b	Not Available	NO	YES	BQ	1	Kidney	Not Available	Alive
TCGA-Y8-A8S0	386.48.0	KIRP	952745DD-E692-4063-9714-E0D8346A53DE	TCGA-Y8-A8S0	B02A2698-D4D3-4977-A251-989694D60F73	24	-21383		0	106	Not Available	Not Evaluated	Not Available	NOT HISPANIC OR LATINO	Not Available	Kidney Papillary Renal Cell Carcinoma	Not Evaluated	Not Available	Left	Not Applicable	2	Not Applicable	Not Available	No	A8S0	Not Evaluated	TUMOR FREE	Not Available	NO	NO	Complete Remission/Response	Not Available	Not Available	Stage I	7th	MX	Not Available	Not Available	MX	NX	T1a	Not Available	YES	NO	Y8	1	Kidney	Type 1	Alive
TCGA-B1-A654	325.59.0	KIRP	A0FAFDA9-6A47-4B27-BDCB-8C38C8AB63B7	TCGA-B1-A654	21415AE7-DAD6-40C4-BE9D-3F881B558FBD	27	-15721		0	108	Not Available	Not Available	Not Available	NOT HISPANIC OR LATINO	Not Available	Kidney Papillary Renal Cell Carcinoma	Not Available	Not Available	Right	Not Applicable	2	Not Applicable	10	No	A654	Not Available	TUMOR FREE	Not Available	NO	NO	Complete Remission/Response	Not Available	Not Available	Stage I	7th	M0	Not Available	Not Available	M0	NX	T1a	Not Available	YES	NO	B1	2	Kidney	Type 1	Alive
TCGA-BQ-7053	162.70.0	KIRP	42619155-55A6-4E5F-B083-08AD4DB8D8AB	TCGA-BQ-7053	6369a2b1-921b-4d35-a0c8-6edac508a702	26	-20837		0	1516	Not Available	Not Available	Not Available	HISPANIC OR LATINO	Low	Kidney Papillary Renal Cell Carcinoma	Not Available	Not Available	Right	Not Applicable	9	Not Applicable	Not Available	No	7053	Not Available	TUMOR FREE	Normal	Not Available	NO		Low	Stage III	Stage III	6th	M0	NX	T3a	M0	NX	T3	Not Available	NO	YES	BQ	1	Kidney	Not Available	Alive
TCGA-5P-A9K8	432.42.0	KIRP	F5969A36-45D9-42D6-923B-C72F3F7D4A55	TCGA-5P-A9K8	CEFAF325-24D3-4B69-BDDB-1CEB66F9A693	16	-18880		0	1302	Not Available	Not Evaluated	Not Evaluated	NOT HISPANIC OR LATINO	Normal	Kidney Papillary Renal Cell Carcinoma	Not Evaluated	Not Evaluated	Right	Not Applicable	12	Not Applicable	Not Available	No	A9K8	Not Evaluated		Normal	NO	NO	Complete Remission/Response	Normal	Not Available	Not Available	7th	MX	Not Available	Not Available	MX	NX	T3a	Not Available	NO	YES	5P	Unknown	Kidney	Type 1	Alive
TCGA-GL-A59T	299.64.0	KIRP	B9AFB2CD-6C5D-42A8-9E9A-B7F9FF6754FB	TCGA-GL-A59T	25E4B9FF-2BDB-4EE1-8D6D-17CCE7949DB9	10	-17142		0	124	Not Available	Not Evaluated	Not Evaluated	NOT HISPANIC OR LATINO	Low	Kidney Papillary Renal Cell Carcinoma	Not Evaluated	Not Evaluated	Left	Not Applicable	7	Not Applicable	5	No	A59T	Not Evaluated	TUMOR FREE	Normal	NO	NO	Complete Remission/Response	Not Evaluated	Not Available	Stage I	7th	MX	Not Available	Not Available	MX	NX	T1b	1980	YES	NO	GL	3	Kidney	Type 1	Alive
TCGA-5P-A9JY	432.42.0	KIRP	63810B44-779D-4D89-9917-AB80380BB984	TCGA-5P-A9JY	45DA55A6-AA58-49AF-9A28-95B8CA2D4614	16	-28881	1508	0		Not Available	Not Evaluated	Normal	NOT HISPANIC OR LATINO	Low	Kidney Papillary Renal Cell Carcinoma	Not Evaluated	Normal	Left	Not Applicable	12	Not Applicable	Not Available	No	A9JY	Not Evaluated	TUMOR FREE	Normal	NO	NO	Complete Remission/Response	Normal	Not Available	Not Available	6th	Not Available	Not Available	Not Available	MX	NX	T2	Not Available	NO	YES	5P	Unknown	Kidney	Type 1	Dead
TCGA-KV-A6GE	325.59.0	KIRP	A8F8AE45-A2C5-43B6-B451-891D60BD57A3	TCGA-KV-A6GE	D9405DD0-AB00-4AAC-9BA3-1E2BC43305DA	25	-23979		0	506	Not Available	Unknown	Not Evaluated	NOT HISPANIC OR LATINO	Normal	Kidney Papillary Renal Cell Carcinoma	Unknown	Not Evaluated	Right	Not Applicable	9	Not Applicable	Not Available	No	A6GE	Unknown	TUMOR FREE	Normal	NO	NO	Complete Remission/Response	Not Evaluated	Stage I	Stage I	7th	MX	N0	T1a	MX	NX	T1a	Not Available	YES	NO	KV	1	Kidney	Type 1	Alive
TCGA-SX-A7SU	376.51.0	KIRP	A18EAF26-4B89-4CB8-B204-86EAC806EC4A	TCGA-SX-A7SU	3E5385F5-D4FF-4B96-8259-312602EC1196	1	-17349		0	847	Not Available	0	Not Evaluated	HISPANIC OR LATINO	Normal	Kidney Papillary Renal Cell Carcinoma	100	Not Evaluated	Left	Not Applicable	3	Not Applicable	Not Available	No	A7SU	Other	TUMOR FREE	Normal	NO	NO	Complete Remission/Response	Normal	Stage I	Stage I	7th	M0	N0	T1	M0	NX	T1	Not Available	NO	YES	SX	1	Kidney	Unknown	Alive
TCGA-SX-A7SM	364.52.0	KIRP	D3982DD4-2F34-4EB9-94A7-1A61C5B9F424	TCGA-SX-A7SM	49A756A9-7125-4B1D-BCFC-6CC44BDF26F6	1	-22044	363	0		Not Available	0	Not Evaluated	NOT HISPANIC OR LATINO	Low	Kidney Papillary Renal Cell Carcinoma	100	Not Evaluated	Left	2	3	1	40	No	A7SM	Other	WITH TUMOR	Normal	YES	YES	Progressive Disease	Normal	Stage IV	Stage IV	7th	M1	N1	T3a	M1	N1	T3a	Not Available	NO	YES	SX	2	Kidney	Type 2	Dead
TCGA-B9-7268	194.67.0	KIRP	C8FE9FF8-6EB1-4B7B-BF87-80A5EC0E4FD6	TCGA-B9-7268	beac52b4-ab6b-4f20-aeff-8c15990aa710	10	-21705		0	36	Not Available	Not Available	Not Available	NOT HISPANIC OR LATINO	Low	Kidney Papillary Renal Cell Carcinoma	Not Available	Not Available	Left	Not Applicable	11	Not Applicable	3	No	7268	Not Available	TUMOR FREE	Normal	Not Available	NO		Not Available	Stage I	Stage II	7th	M0	N0	T1b	M0	N0	T2	1973	YES	NO	B9	3	Kidney	Type 2	Alive
TCGA-G7-7501	209.64.0	KIRP	3CFF2BFF-F732-4F0B-A23D-767257647F31	TCGA-G7-7501	4afab224-f65e-48a8-8802-01138e210e29	16	-20165		0	416	Not Available	0	Not Available	NOT HISPANIC OR LATINO	Low	Kidney Papillary Renal Cell Carcinoma	90	Not Available	Left	12	5	7	17	No	7501	Preoperative	WITH TUMOR	Elevated	Not Available	YES		Not Available	Stage III	Stage III	7th	M0	N1	T2a	MX	N1	T3a	Not Available	NO	YES	G7	2	Kidney	Type 2	Alive
TCGA-A4-8098	246.62.0	KIRP	3DB467B7-D29C-44AC-89C3-62124EA2B587	TCGA-A4-8098	94625198-6b3b-4cf2-bb22-4d247e498d28	13	-26685		0	140	Not Available	Not Available	Not Available	NOT HISPANIC OR LATINO	Not Available	Kidney Papillary Renal Cell Carcinoma	Not Available	Not Available	Right	Not Applicable	6	Not Applicable	Not Available	No	8098	Not Available	TUMOR FREE	Not Available	Not Available	NO		Not Available	Stage I	Stage I	7th	M0	N0	T1	MX	NX	T1a	Not Available	YES	NO	A4	1	Kidney	Type 1	Alive
TCGA-A4-7288	194.67.0	KIRP	DCB153AD-E3BC-4E26-A32C-2CD2A73759B9	TCGA-A4-7288	e53893e7-cfaf-49bb-917f-6d549652b319	5	-26268		0	493	Not Available	Not Available	Not Available	NOT HISPANIC OR LATINO	Not Available	Kidney Papillary Renal Cell Carcinoma	Not Available	Not Available	Right	Not Applicable	10	Not Applicable	Not Available	Yes	7288	Not Available	TUMOR FREE	Not Available	Not Available	NO		Not Available	Stage I	Not Available	6th	M0	N0	T1	MX	NX	T1a	Not Available	NO	YES	A4	1	Kidney	Type 2	Alive
TCGA-BQ-5891	71.75.0	KIRP	4DA82B91-651C-451C-BF11-6F7C91924C79	TCGA-BQ-5891	d4c9fd69-d447-4607-be1e-2b5f7ec15f90	13	-20945		0	29	Not Available	Not Available	Not Available	NOT HISPANIC OR LATINO	Normal	Kidney Papillary Renal Cell Carcinoma	Not Available	Not Available	Right	11	5	0	Not Available	No	5891	Not Available	TUMOR FREE	Normal	Not Available	YES		Normal	Stage III	Stage III	Not Available	M0	N0	T3a	M0	N0	T3b	Not Available	NO	YES	BQ	1	Kidney	Not Available	Alive
TCGA-F9-A4JJ	266.63.0	KIRP	8FAD91C5-8DAD-4DAB-B167-9F6CF33FB0DD	TCGA-F9-A4JJ	6264F0DD-CC82-45F3-BEE0-64F52307D324	11	-12893		0	97	Not Available	Unknown	Unknown	Not Evaluated	Low	Kidney Papillary Renal Cell Carcinoma	Unknown	Not Available	Left	Not Applicable	2	Not Applicable	Not Available	No	A4JJ	Unknown	WITH TUMOR	Elevated	Unknown	NO		Normal	Stage III	Stage III	7th	MX	NX	T3a	MX	NX	T3a	Not Available	YES	NO	F9	1	Kidney	Type 2	Alive
TCGA-HE-A5NF	281.63.0	KIRP	7BA71F1A-7CEC-4DE9-B047-3D596ECC98CC	TCGA-HE-A5NF	36B46540-472F-4A4D-A801-B8B6AE660DC9	25	-21524		Not Available	2072	Not Available	Not Evaluated	Not Evaluated	Not Evaluated	Normal	Kidney Papillary Renal Cell Carcinoma	Not Evaluated	Not Evaluated	Left	Not Applicable	9	Not Applicable	Not Available	Yes, History of Synchronous/Bilateral Malignancy	A5NF	Not Available	TUMOR FREE	Low	NO	NO	Complete Remission/Response	Not Evaluated	Not Available	Stage I	6th	M0	Not Available	Not Available	Not Available	NX	T1a	Not Available	NO	YES	HE	2	Kidney	Unknown	Alive
TCGA-PJ-A5Z9	299.64.0	KIRP	ED5AABAB-FFD0-4C8C-90AF-0A110B63361F	TCGA-PJ-A5Z9	F459CE8D-D245-4FEB-A1FE-C273B02FEAAF	3	-29365		0	174	Not Available	Not Evaluated	Not Evaluated	NOT HISPANIC OR LATINO	Low	Kidney Papillary Renal Cell Carcinoma	Not Evaluated	Normal	Left	Not Applicable	6	Not Applicable	25	Yes, History of Synchronous/Bilateral Malignancy	A5Z9	Not Available	TUMOR FREE	Normal	NO	NO	Complete Remission/Response	Normal	Stage I	Stage I	7th	MX	NX	T1a	MX	NX	T1b	2010	YES	NO	PJ	4	Kidney	Unknown	Alive
TCGA-G7-6793	162.70.0	KIRP	76638084-0C5F-45EA-BC28-DC1B7DD6F8EE	TCGA-G7-6793	8fc6b46b-1c60-40b1-8924-0c2c9307c6e0	19	-22215	336	0		Not Available	0	Not Available	NOT HISPANIC OR LATINO	Low	Kidney Papillary Renal Cell Carcinoma	100	Not Available	Left	15	10	09	30	No	6793	Preoperative	WITH TUMOR	Normal	Not Available	YES		Not Available	Stage IV	Stage IV	6th	M0	N2	T2	MX	N2	T3a	1995	NO	YES	G7	4	Kidney	Type 2	Dead
TCGA-UZ-A9PV	432.42.0	KIRP	378A93D9-F64A-4972-ABA2-A79AFE2BD78C	TCGA-UZ-A9PV	5503F854-8EEA-49B7-A196-BDC6C3C5815B	7	-23741		Not Available	781	Not Available	Unknown	Unknown	NOT HISPANIC OR LATINO	Unknown	Kidney Papillary Renal Cell Carcinoma	Unknown	Unknown	Left	Not Applicable	7	Not Applicable	Not Available	No	A9PV	Unknown	TUMOR FREE	Unknown	NO	NO		Unknown	Not Available	Stage I	6th	M0	Not Available	Not Available	MX	NX	T1	Not Available	NO	YES	UZ	1	Kidney	Unknown	Alive
TCGA-2Z-A9JQ	432.42.0	KIRP	5E5334A4-2037-4A46-894A-6470CDB8F4C0	TCGA-2Z-A9JQ	3DB2FDBB-EF0E-4A5D-8FB2-4E6756D29B17	23	-24244		0	141	Not Available	0	Unknown	NOT HISPANIC OR LATINO	Normal	Kidney Papillary Renal Cell Carcinoma	Unknown	Unknown	Right	Not Applicable	10	Not Applicable	40	Yes, History of Prior Malignancy	A9JQ	Other		Normal	NO	NO		Normal	Stage I	Stage I	7th	M0	N0	T1a	MX	NX	T1a	Not Available	NO	YES	2Z	5	Kidney	Unknown	Alive
TCGA-MH-A856	364.52.0	KIRP	39D8237C-0E8C-4DCA-9054-0B376289EDFF	TCGA-MH-A856	6C15B31B-6942-43A9-B698-701A61430E30	10	-20006		0	541	Not Available	Not Available	Not Evaluated	HISPANIC OR LATINO	Normal	Kidney Papillary Renal Cell Carcinoma	Not Available	Normal	Right	Not Applicable	3	Not Applicable	15	No	A856	Not Available	TUMOR FREE	Normal	NO	NO	Complete Remission/Response	Normal	Stage I	Stage I	7th	M0	NX	T1a	M0	NX	T1a	2012	NO	YES	MH	4	Kidney	Type 1	Alive
TCGA-UZ-A9PM	398.47.0	KIRP	D26A0F18-4296-467A-82BF-68AB9AE2503A	TCGA-UZ-A9PM	234A072C-F473-41BC-9D7A-39E0F949F7A5	7	-22646		Not Available	451	Not Available	0	Unknown	NOT HISPANIC OR LATINO	Unknown	Kidney Papillary Renal Cell Carcinoma	Unknown	Unknown	Left	Not Applicable	7	Not Applicable	20	No	A9PM	Unknown		Unknown	Unknown	NO		Unknown	Not Available	Stage II	6th	M0	Not Available	Not Available	MX	N0	T2	Not Available	NO	YES	UZ	2	Kidney	Unknown	Alive
TCGA-MH-A55Z	281.63.0	KIRP	D19AB09E-AB42-4F9A-975B-88B669F67D87	TCGA-MH-A55Z	F0F7E57F-1E9D-4F24-A685-A0811AACBBED	14	-24017		0	391	Not Available	Not Available	Not Evaluated	NOT HISPANIC OR LATINO	Low	Kidney Papillary Renal Cell Carcinoma	Not Available	Not Evaluated	Right	Not Applicable	6	Not Applicable	Not Available	No	A55Z	Not Available	TUMOR FREE	Not Evaluated	NO	NO	Complete Remission/Response	Normal	Stage I	Stage I	7th	MX	N0	T1b	MX	NX	T1b	Not Available	NO	YES	MH	1	Kidney	Unknown	Alive
TCGA-5P-A9K0	432.42.0	KIRP	08E9F91E-9ED0-4A88-A9E9-30909365D1E2	TCGA-5P-A9K0	1D9D253F-2DE6-4EB6-8514-8ED3B041A83B	16	-27434		0	677	Not Available	Not Evaluated	Normal	NOT HISPANIC OR LATINO	Low	Kidney Papillary Renal Cell Carcinoma	Not Evaluated	Normal	Right	Not Applicable	12	Not Applicable	Not Available	No	A9K0	Not Evaluated		Normal	NO	NO		Normal	Not Available	Not Available	6th	MX	Not Available	Not Available	MX	NX	T1a	Not Available	NO	YES	5P	Unknown	Kidney	Type 1	Alive
TCGA-DZ-6131	162.70.0	KIRP	6935A278-18E1-42F9-8CE7-BFEC9051E90A	TCGA-DZ-6131	646241fe-e202-4e72-ae61-84f577488968	6	-11487		0	2429	Not Available	0	Not Available	Not Available	Not Available	Kidney Papillary Renal Cell Carcinoma	Not Available	Not Available	Right	1	6	0	Not Available	No	6131	Not Available	TUMOR FREE	Not Available	Not Available	YES		Not Available	Not Available	Stage III	6th	Not Available	Not Available	Not Available	MX	N0	T3a	Not Available	Not Available	Not Available	DZ	Not Available	Kidney	Not Available	Alive
TCGA-SX-A7SL	364.52.0	KIRP	116037B4-8067-4C97-8D1F-66E0A197ED73	TCGA-SX-A7SL	2E930925-9EAF-4469-9328-35241F60EDDD	1	-27063		0	423	Not Available	0	Not Evaluated	Not Evaluated	Normal	Kidney Papillary Renal Cell Carcinoma	100	Not Evaluated	Left	Not Applicable	3	Not Applicable	45	No	A7SL	Other	TUMOR FREE	Normal	NO	NO	Complete Remission/Response	Normal	Stage I	Stage I	7th	M0	NX	T1a	M0	NX	T1a	2007	NO	YES	SX	4	Kidney	Type 1	Alive
TCGA-5P-A9KC	432.42.0	KIRP	1CCB7C0A-47CC-4557-AA7D-7ED8DB1B036D	TCGA-5P-A9KC	3BD50BD2-C291-4362-9663-7B783A84EC43	16	-18975		0	377	Not Available	Not Evaluated	Normal	NOT HISPANIC OR LATINO	Low	Kidney Papillary Renal Cell Carcinoma	Not Evaluated	Not Evaluated	Left	Not Applicable	12	Not Applicable	Not Available	No	A9KC	Not Evaluated	TUMOR FREE	Elevated	NO	NO	Complete Remission/Response	Normal	Not Available	Not Available	7th	MX	Not Available	Not Available	MX	NX	T1b	Not Available	NO	YES	5P	Unknown	Kidney	Type 1	Alive
TCGA-5P-A9JZ	432.42.0	KIRP	DB977D79-AC6F-40B8-80E0-EF1ACD597645	TCGA-5P-A9JZ	AD7BA244-67FA-4155-8F13-424BDCBB12E5	16	-18885		0	2744	Not Available	Not Evaluated	Unknown	NOT HISPANIC OR LATINO	Normal	Kidney Papillary Renal Cell Carcinoma	Not Evaluated	Elevated	Right	Not Applicable	12	Not Applicable	Not Available	No	A9JZ	Not Evaluated		Unknown	NO	NO	Complete Remission/Response	Normal	Not Available	Not Available	6th	MX	Not Available	Not Available	Not Available	NX	T1b	Not Available	NO	YES	5P	Unknown	Kidney	Type 1	Alive
TCGA-Y8-A8RZ	386.48.0	KIRP	535DFF94-2DB0-42F3-B0F3-FAAFDF1706F7	TCGA-Y8-A8RZ	44598068-5220-4287-ADAD-0B4C3E21DC4B	24	-20386		0	205	Not Available	Not Evaluated	Not Available	NOT HISPANIC OR LATINO	Not Available	Kidney Papillary Renal Cell Carcinoma	Not Evaluated	Not Available	Right	Not Applicable	2	Not Applicable	20	Yes, History of Synchronous/Bilateral Malignancy	A8RZ	Not Evaluated	TUMOR FREE	Not Available	NO	NO		Not Available	Not Available	Stage I	7th	MX	Not Available	Not Available	MX	N0	T1	Not Available	NO	YES	Y8	2	Kidney	Type 2	Alive
TCGA-G7-A8LC	376.51.0	KIRP	9565B4E8-5458-412E-992C-A5C1101E80DA	TCGA-G7-A8LC	69CEC2E1-FA83-47E2-A75D-9C1432F1108D	1	-22553		0	262	Not Available	0	Not Evaluated	NOT HISPANIC OR LATINO	Low	Kidney Papillary Renal Cell Carcinoma	90	Not Evaluated	Right	Not Applicable	4	Not Applicable	Not Available	No	A8LC	Other	TUMOR FREE	Normal	NO	NO	Complete Remission/Response	Low	Stage I	Stage I	7th	MX	N0	T1a	MX	NX	T1a	Not Available	NO	YES	G7	1	Kidney	Type 2	Alive
TCGA-GL-6846	162.70.0	KIRP	6368B782-6A92-413D-A8D6-09BCA63AB416	TCGA-GL-6846	466d039a-d4d3-4bf4-93a2-89039f397d0d	14	-19012		0	5559	Not Available	Not Available	Not Available	NOT HISPANIC OR LATINO	Normal	Kidney Papillary Renal Cell Carcinoma	Not Available	Not Available	Right	2	7	2	Not Available	No	6846	Not Available	TUMOR FREE	Normal	Not Available	YES		Normal	Not Available	Stage IV	7th	Not Available	Not Available	Not Available	MX	N1	T4	Not Available	YES	NO	GL	1	Kidney	Type 1	Alive
TCGA-A4-A5XZ	325.59.0	KIRP	554A832A-9B8B-4ADA-924A-0082EB1DA4D5	TCGA-A4-A5XZ	F8AC66A2-16A5-4230-986B-1DA8D0A61361	15	-24006		0	2	Not Available	1	Unknown	NOT HISPANIC OR LATINO	Normal	Kidney Papillary Renal Cell Carcinoma	80	Unknown	Right	Not Applicable	7	Not Applicable	Not Available	No	A5XZ	Other	TUMOR FREE	Normal	Unknown	NO		Unknown	Stage II	Stage II	7th	M0	N0	T2	MX	NX	T2a	1982	YES	NO	A4	3	Kidney	Unknown	Alive
TCGA-IZ-A6M8	325.59.0	KIRP	30F17C78-D160-4AFC-BD69-B18E705517DF	TCGA-IZ-A6M8	886CE4A0-A78D-4976-9667-041385C9B6D5	23	-25545		0	146	Not Available	Not Available	Not Available	NOT HISPANIC OR LATINO	Not Available	Kidney Papillary Renal Cell Carcinoma	Not Available	Not Available	Right	Not Applicable	9	Not Applicable	15	Yes, History of Prior Malignancy	A6M8	Not Available	TUMOR FREE	Not Available	NO	NO	Complete Remission/Response	Not Available	Stage I	Stage I	7th	MX	N0	T1a	MX	NX	T1a	Not Available	YES	NO	IZ	5	Kidney	Unknown	Alive
TCGA-2Z-A9J2	398.47.0	KIRP	3C039C0A-6548-484B-A141-202B414E78D9	TCGA-2Z-A9J2	95CB399C-0A6F-4BD8-8146-36F367F30611	24	-26134		0	1795	Not Available	Unknown	Unknown	NOT HISPANIC OR LATINO	Normal	Kidney Papillary Renal Cell Carcinoma	Unknown	Unknown	Left	Not Applicable	10	Not Applicable	30	No	A9J2	Unknown	TUMOR FREE	Normal	NO	NO	Complete Remission/Response	Normal	Stage I	Stage I	6th	M0	N0	T1a	MX	NX	T1a	1983	NO	YES	2Z	3	Kidney	Type 2	Alive
TCGA-DW-7834	194.67.0	KIRP	9F52924F-5CFC-49F1-B056-B7EA3257B4E4	TCGA-DW-7834	b11234b9-93d5-46df-bb67-110d6ed3e664	15	-19660		0	3950	Not Available	1	Not Available	NOT HISPANIC OR LATINO	Normal	Kidney Papillary Renal Cell Carcinoma	90	Normal	Left	Not Applicable	2	Not Applicable	80	Yes	7834	Preoperative	TUMOR FREE	Normal	Not Available	NO		Normal	Stage I	Stage I	5th	M0	N0	T1a	MX	NX	T1	2000	NO	YES	DW	4	Kidney	Type 1	Alive
TCGA-A4-7583	194.67.0	KIRP	44BD9514-D0AA-491F-9902-7AB800F1C5AE	TCGA-A4-7583	cfbeefdc-667f-4df0-967f-74b625f0d96a	11	-21962		0	3	Not Available	Not Available	Not Available	NOT HISPANIC OR LATINO	Low	Kidney Papillary Renal Cell Carcinoma	Not Available	Not Available	Left	Not Applicable	1	Not Applicable	Not Available	No	7583	Not Available	TUMOR FREE	Normal	Not Available	NO		Low	Stage I	Stage I	7th	M0	N0	T1	M0	N0	T1	Not Available	YES	NO	A4	Unknown	Kidney	Type 1	Alive
TCGA-AL-A5DJ	281.63.0	KIRP	12C88C33-8F6C-4360-9271-60B0ACB66F75	TCGA-AL-A5DJ	B06CDF61-61C9-4035-A55D-1EF21DC21069	6	-20079		0	26	Not Available	1	Not Evaluated	NOT HISPANIC OR LATINO	Low	Kidney Papillary Renal Cell Carcinoma	Not Evaluated	Not Evaluated	Left	Not Applicable	5	Not Applicable	Not Available	Yes, History of Prior Malignancy	A5DJ	Post Secondary Therapy	TUMOR FREE	Normal	YES	NO		Not Evaluated	Stage I	Stage III	3rd	M0	N0	T1b	MX	NX	T3a	Not Available	NO	YES	AL	1	Kidney	Type 2	Alive
TCGA-2Z-A9JJ	432.42.0	KIRP	148E88E5-1C69-44EC-AE0C-2AA7CD85C522	TCGA-2Z-A9JJ	5570758C-1F07-4FF9-A570-B7AE39D15A89	22	-25240		0	1085	Not Available	Unknown	Unknown	NOT HISPANIC OR LATINO	Normal	Kidney Papillary Renal Cell Carcinoma	Unknown	Unknown	Right	Not Applicable	10	Not Applicable	Not Available	Yes, History of Prior Malignancy	A9JJ	Not Available	TUMOR FREE	Normal	NO	NO	Complete Remission/Response	Normal	Stage I	Stage I	7th	M0	N0	T1a	M0	NX	T1a	Not Available	NO	YES	2Z	1	Kidney	Type 2	Alive
TCGA-B3-4104	51.80.0	KIRP	0FCB024F-2858-4670-9968-3A3E5EB8CDF0	TCGA-B3-4104	e15a108e-0b32-426f-926a-3fb1af0a82d3	29	-27709		0	136	Not Available	Not Available	Not Available	NOT HISPANIC OR LATINO	Low	Kidney Papillary Renal Cell Carcinoma	Not Available	Not Available	Right	Not Applicable	10	Not Applicable	Not Available	No	4104	Not Available	TUMOR FREE	Normal	Not Available	NO		Normal	Not Available	Stage II	Not Available	Not Available	Not Available	Not Available	M0	NX	T2	Not Available	YES	NO	B3	Not Available	Kidney	Not Available	Alive
TCGA-2Z-A9JS	432.42.0	KIRP	BFBD90C7-FA23-4AA2-8E00-D6BFD65BC54B	TCGA-2Z-A9JS	F89990C0-E6A1-4721-86E6-2B06C33E0588	23	-27053	492	0		Not Available	0	Unknown	NOT HISPANIC OR LATINO	Low	Kidney Papillary Renal Cell Carcinoma	Unknown	Normal	Left	Not Applicable	10	Not Applicable	Not Available	Yes, History of Prior Malignancy	A9JS	Other	TUMOR FREE	Normal	NO	NO	Complete Remission/Response	Normal	Stage I	Stage I	7th	M0	N0	T1a	MX	NX	T1a	Not Available	NO	YES	2Z	1	Kidney	Type 2	Dead
TCGA-B1-7332	194.67.0	KIRP	845419E8-2C33-48ED-B996-2002EB19EF00	TCGA-B1-7332	3eafd07f-49f4-4e16-a4f5-8c43ff40fb90	9	-22277		0	223	Not Available	Not Available	Not Available	NOT HISPANIC OR LATINO	Low	Kidney Papillary Renal Cell Carcinoma	Not Available	Not Available	Left	Not Applicable	4	Not Applicable	Not Available	No	7332	Not Available	TUMOR FREE	Normal	Not Available	NO		Normal	Not Available	Stage II	7th	M0	Not Available	Not Available	MX	NX	T2a	Not Available	YES	NO	B1	Unknown	Kidney	Type 1	Alive
TCGA-A4-A7UZ	364.52.0	KIRP	F53F7704-72E8-47EA-B378-F00FF7C80D76	TCGA-A4-A7UZ	9BB2A95C-42F2-4847-8B65-EAFA2D833859	23	-26264		0	0	Not Available	Unknown	Unknown	NOT HISPANIC OR LATINO	Unknown	Kidney Papillary Renal Cell Carcinoma	Unknown	Unknown	Left	20	4	14	Not Available	No	A7UZ	Not Available		Unknown	Unknown	YES		Unknown	Not Available	Stage III	7th	M0	Not Available	Not Available	MX	N1	T3a	Not Available	YES	NO	A4	Unknown	Kidney	Type 2	Alive
TCGA-BQ-7055	162.70.0	KIRP	70FE51E2-5C96-4DC5-A74A-AF873148E443	TCGA-BQ-7055	552e78bb-dc9e-4c73-82bd-93a4bbea3a3a	26	-26749		0	799	Not Available	Not Available	Not Available	Not Available	Normal	Kidney Papillary Renal Cell Carcinoma	Not Available	Not Available	Left	Not Applicable	9	Not Applicable	Not Available	Yes	7055	Not Available	TUMOR FREE	Low	Not Available	NO		Low	Stage I	Stage I	6th	M0	NX	T1a	M0	NX	T1a	Not Available	NO	YES	BQ	Unknown	Kidney	Not Available	Alive
TCGA-DW-7963	299.64.0	KIRP	B16137B9-D372-48F8-997D-705CC04AF491	TCGA-DW-7963	60df8616-8189-4d5c-8ebc-a05488cd9083	18	-15967		0	876	Not Available	0	Not Evaluated	NOT HISPANIC OR LATINO	Low	Kidney Papillary Renal Cell Carcinoma	100	Normal	Right	2	6	0	3.5	No	7963	Other	TUMOR FREE	Normal	NO	YES	Complete Remission/Response	Normal	Stage I	Stage I	7th	M0	N0	T1a	MX	N0	T1b	Not Available	NO	YES	DW	2	Kidney	Type 1	Alive
TCGA-A4-7915	209.64.0	KIRP	238CB5DB-D80A-4AD4-81EB-888ED9E8F310	TCGA-A4-7915	685a343d-c253-40e9-a53c-6521baf24f9f	20	-12832		0	7	Not Available	Not Available	Not Available	NOT HISPANIC OR LATINO	Low	Kidney Papillary Renal Cell Carcinoma	Not Available	Not Available	Left	2	4	0	Not Available	No	7915	Not Available	TUMOR FREE	Elevated	Not Available	YES		Normal	Stage II	Stage II	7th	M0	N0	T2	MX	N0	T2b	Not Available	YES	NO	A4	Unknown	Kidney	Not Available	Alive
TCGA-BQ-5876	71.75.0	KIRP	EEBE97FC-A1A7-4AD1-9CDA-A9149EE6BDFA	TCGA-BQ-5876	18545977-f8a7-42a8-a15c-7a1fe72bd77f	13	-27409		0	586	Not Available	Not Available	Not Available	Not Available	Low	Kidney Papillary Renal Cell Carcinoma	Not Available	Not Available	Right	Not Applicable	5	Not Applicable	Not Available	No	5876	Not Available	TUMOR FREE	Normal	Not Available	NO		Normal	Stage I	Stage I	Not Available	M0	NX	T1a	M0	NX	T1a	Not Available	NO	YES	BQ	3	Kidney	Type 2	Alive
TCGA-2Z-A9J8	432.42.0	KIRP	42921B8C-3FE3-4DC0-8510-2514EA37FDE4	TCGA-2Z-A9J8	B5E873C1-1050-4C92-A26C-684AA26FAA99	23	-18498		0	2047	Not Available	Unknown	Unknown	NOT HISPANIC OR LATINO	Low	Kidney Papillary Renal Cell Carcinoma	Unknown	Unknown	Left	Not Applicable	10	Not Applicable	60	No	A9J8	Not Available	TUMOR FREE	Normal	NO	NO	Complete Remission/Response	Low	Stage I	Stage I	6th	M0	N0	T1b	MX	NX	T1b	2007	NO	YES	2Z	4	Kidney	Type 2	Alive
TCGA-SX-A71U	344.54.0	KIRP	DF31B8AB-B334-4560-BD60-40CB427C3FB7	TCGA-SX-A71U	DACFB24C-DC54-488C-9AD3-520AD061F1B5	1	-21079		0	994	Not Available	0	Not Evaluated	NOT HISPANIC OR LATINO	Normal	Kidney Papillary Renal Cell Carcinoma	100	Not Evaluated	Right	Not Applicable	3	Not Applicable	15	No	A71U	Other	TUMOR FREE	Normal	NO	NO	Complete Remission/Response	Normal	Stage I	Stage I	7th	M0	NX	T1a	M0	NX	T1a	Not Available	NO	YES	SX	2	Kidney	Unknown	Alive
TCGA-2Z-A9JN	432.42.0	KIRP	C2AE64AD-F582-4AF4-A8C2-0F857016ECBF	TCGA-2Z-A9JN	047C0040-6EB9-4A05-923D-EC485585BAAC	23	-18264		0	740	Not Available	0	Unknown	NOT HISPANIC OR LATINO	Normal	Kidney Papillary Renal Cell Carcinoma	Unknown	Unknown	Right	Not Applicable	10	Not Applicable	50	No	A9JN	Other	TUMOR FREE	Normal	NO	NO	Complete Remission/Response	Normal	Stage I	Stage I	7th	M0	N0	T1a	MX	NX	T1a	2004	NO	YES	2Z	4	Kidney	Unknown	Alive
TCGA-BQ-5888	71.75.0	KIRP	1116A022-04C8-40EF-BEAD-A7E1A2AC867B	TCGA-BQ-5888	52495119-a052-4749-bed4-d4c81a6c3fb2	13	-27346		0	403	Not Available	Not Available	Not Available	Not Available	Normal	Kidney Papillary Renal Cell Carcinoma	Not Available	Not Available	Right	2	5	0	Not Available	Yes	5888	Not Available	TUMOR FREE	Normal	Not Available	YES		Normal	Stage I	Stage I	Not Available	M0	N0	T1a	M0	N0	T1a	Not Available	NO	YES	BQ	1	Kidney	Not Available	Alive
TCGA-A4-7286	194.67.0	KIRP	A4F1B9ED-6376-477C-8789-81DC938C8D9F	TCGA-A4-7286	7c1f5540-ba4f-498d-ac15-b395197ec5f3	5	-15631		0	1	Not Available	1	Not Available	NOT HISPANIC OR LATINO	Normal	Kidney Papillary Renal Cell Carcinoma	90	Not Available	Left	Not Applicable	10	Not Applicable	Not Available	No	7286	Preoperative	TUMOR FREE	Normal	Not Available	NO		Normal	Stage I	Not Available	7th	M0	N0	T1	Not Available	NX	T3a	Not Available	YES	NO	A4	1	Kidney	Not Available	Alive
TCGA-DW-5560	71.75.0	KIRP	E35790D1-640D-4BB4-9733-5B3C14A17DD3	TCGA-DW-5560	55b8d871-dbff-4c4a-8f73-82565588c23f	29	-13964		0	353	Not Available	0	Not Available	NOT HISPANIC OR LATINO	Low	Kidney Papillary Renal Cell Carcinoma	100	Normal	Right	Not Applicable	3	Not Applicable	Not Available	No	5560	Preoperative	TUMOR FREE	Low	Not Available	NO		Low	Stage I	Stage I	6th	M0	N0	T1b	M0	NX	T1b	Not Available	NO	YES	DW	1	Kidney	Type 1	Alive
TCGA-UZ-A9PK	398.47.0	KIRP	EFAA2555-D171-41B5-B377-B11E117A2399	TCGA-UZ-A9PK	92DEC9C3-27C1-48C4-8184-5D8D12678992	7	-25933		Not Available	1826	Not Available	Unknown	Unknown	NOT HISPANIC OR LATINO	Unknown	Kidney Papillary Renal Cell Carcinoma	Unknown	Unknown	Left	Not Applicable	7	Not Applicable	Not Available	No	A9PK	Unknown	WITH TUMOR	Unknown	NO	NO		Unknown	Not Available	Stage I	6th	M0	Not Available	Not Available	MX	NX	T1	Not Available	NO	YES	UZ	Unknown	Kidney	Unknown	Alive
TCGA-Q2-A5QZ	299.64.0	KIRP	78DC6AA5-15D0-4C01-960B-92A3766CD766	TCGA-Q2-A5QZ	4A9A3A6D-090A-4C26-B16C-D65055F05628	26	-22531		0	57	Not Available	0	Not Evaluated	NOT HISPANIC OR LATINO	Low	Kidney Papillary Renal Cell Carcinoma	100	Not Evaluated	Right	Not Applicable	4	Not Applicable	15	No	A5QZ	Other		Normal	NO	NO	Complete Remission/Response	Low	Not Available	Stage III	7th	MX	NX	T3a	MX	NX	T3a	2013	YES	NO	Q2	4	Kidney	Type 2	Alive
TCGA-5P-A9K3	432.42.0	KIRP	F5726B4B-5A99-4EC0-8369-4A3B2DA2F8A8	TCGA-5P-A9K3	4BEC3959-D59D-4E80-855C-F044A5780780	16	-21829	471	0		Not Available	Not Evaluated	Normal	NOT HISPANIC OR LATINO	Low	Kidney Papillary Renal Cell Carcinoma	Not Evaluated	Elevated	Right	Not Applicable	12	Not Applicable	50	No	A9K3	Not Evaluated	WITH TUMOR	Normal	YES	NO	Partial Remission/Response	Elevated	Not Available	Not Available	6th	MX	Not Available	Not Available	MX	NX	T2	Not Available	NO	YES	5P	2	Kidney	Type 2	Dead
TCGA-BQ-5890	71.75.0	KIRP	31279310-F0F2-4D0A-9DF6-CB1F9B06827E	TCGA-BQ-5890	ed560804-50b9-488e-bfa9-33f20cb83106	13	-25272		0	233	Not Available	Not Available	Not Available	NOT HISPANIC OR LATINO	Low	Kidney Papillary Renal Cell Carcinoma	Not Available	Not Available	Right	9	5	0	Not Available	No	5890	Not Available	TUMOR FREE	Normal	Not Available	YES		Low	Stage III	Stage III	Not Available	M0	N0	T3a	M0	N0	T3a	Not Available	NO	YES	BQ	4	Kidney	Not Available	Alive
TCGA-UZ-A9PU	432.42.0	KIRP	397F9318-AA19-462A-AFEA-2290E0948DA6	TCGA-UZ-A9PU	DD9F2A45-CEC8-438A-9059-74752880A90E	7	-28124	933	Not Available		Not Available	Unknown	Unknown	NOT HISPANIC OR LATINO	Unknown	Kidney Papillary Renal Cell Carcinoma	Unknown	Unknown	Right	Not Applicable	7	Not Applicable	Not Available	No	A9PU	Unknown	TUMOR FREE	Unknown	NO	NO		Unknown	Not Available	Stage I	6th	M0	Not Available	Not Available	MX	NX	T1b	Not Available	NO	YES	UZ	1	Kidney	Unknown	Dead
TCGA-B1-A47M	266.63.0	KIRP	2E687B7C-87FF-43CA-A658-7A084F2B2A66	TCGA-B1-A47M	072507CF-1249-4B28-86D4-3AB97822A74C	22	-29068		0	132	Not Available	Not Available	Not Available	NOT HISPANIC OR LATINO	Low	Kidney Papillary Renal Cell Carcinoma	Not Available	Not Available	Left	Not Applicable	1	Not Applicable	Not Available	Yes, History of Prior Malignancy	A47M	Not Available	TUMOR FREE	Normal	NO	Not Available		Normal	Not Available	Stage III	7th	MX	Not Available	Not Available	MX	NX	T3a	Not Available	YES	NO	B1	1	Kidney	Type 2	Alive
TCGA-WN-AB4C	432.42.0	KIRP	00BBD7C2-3170-468B-B607-7A34E580A642	TCGA-WN-AB4C	C0A632CA-3E72-4553-8670-4A83C3A81B42	16	Not Available		0	882	Not Available	Not Available	Not Evaluated	NOT HISPANIC OR LATINO	Normal	Kidney Papillary Renal Cell Carcinoma	Not Available	Normal	Right	Not Applicable	7	Not Applicable	Not Available	No	AB4C	Not Available	TUMOR FREE	Normal	NO	NO	Complete Remission/Response	Normal	Stage I	Stage I	7th	MX	NX	T1a	MX	NX	T1a	Not Available	NO	YES	WN	2	Kidney	Unknown	Alive
TCGA-P4-AAVK	432.42.0	KIRP	A9AE8783-E144-4C18-BF4D-8AD650D2C47E	TCGA-P4-AAVK	66E2FDA4-23DE-49C6-BB89-82E9EDC56E4B	3	-27073		0	1590	Not Available	0	Not Available	HISPANIC OR LATINO	Not Available	Kidney Papillary Renal Cell Carcinoma	100	Not Available	Right	7	2	5	Not Available	No	AAVK	Other	WITH TUMOR	Not Available	NO	YES	Complete Remission/Response	Not Available	Stage III	Stage III	7th	M0	N1	T3a	MX	N1	T3a	1980	NO	YES	P4	3	Kidney	Type 2	Alive
TCGA-EV-5901	71.75.0	KIRP	D8E9DDAD-6914-4F02-94A8-377F8D4F902A	TCGA-EV-5901	ed53edb2-3951-4d97-b62a-b9aee879cecd	19	-17275		0	472	Not Available	1	Not Available	Not Available	Normal	Kidney Papillary Renal Cell Carcinoma	90	Not Available	Left	Not Applicable	5	Not Applicable	Not Available	No	5901	Preoperative	TUMOR FREE	Normal	Not Available	NO		Elevated	Stage I	Stage I	7th	M0	N0	T1a	M0	NX	T1	Not Available	YES	NO	EV	2	Kidney	Type 2	Alive
TCGA-UZ-A9PZ	432.42.0	KIRP	B0CE17D9-851C-4440-AA11-A15D4D54E99A	TCGA-UZ-A9PZ	BBB4578F-2DF7-42FE-9E52-F923DA05B4D0	7	-23741		Not Available	0	Not Available	Unknown	Unknown	NOT HISPANIC OR LATINO	Unknown	Kidney Papillary Renal Cell Carcinoma	Unknown	Unknown	Right	Not Applicable	7	Not Applicable	Not Available	Yes, History of Prior Malignancy	A9PZ	Unknown	TUMOR FREE	Unknown	NO	NO		Unknown	Not Available	Stage III	6th	M0	Not Available	Not Available	MX	NX	T3a	Not Available	NO	YES	UZ	5	Kidney	Unknown	Alive
TCGA-P4-AAVO	432.42.0	KIRP	C94C7277-9682-48CD-A61D-215E9BF44975	TCGA-P4-AAVO	075D17F2-DD1A-4C12-9E6C-DED1B052D107	3	-25354		0	2400	Not Available	Not Available	Not Available	NOT HISPANIC OR LATINO	Not Available	Kidney Papillary Renal Cell Carcinoma	Not Available	Not Available	Right	Not Applicable	2	Not Applicable	Not Available	No	AAVO	Not Available	TUMOR FREE	Not Available	NO	NO	Complete Remission/Response	Not Available	Stage I	Stage I	7th	M0	N0	T1	MX	NX	T1b	Not Available	NO	YES	P4	4	Kidney	Type 2	Alive
TCGA-4A-A93X	386.48.0	KIRP	BAF4CF36-3C0B-43BD-B869-182D9A748DAE	TCGA-4A-A93X	DEACE3D5-26FC-44D3-9F39-B5CDE2C94152	11	-21348		0	4	Not Available	1	Unknown	NOT HISPANIC OR LATINO	Low	Kidney Papillary Renal Cell Carcinoma	90	Unknown	Right	2	11	2	Not Available	No	A93X	Post Adjuvant Therapy	WITH TUMOR	Normal	YES	YES	Stable Disease	Low	Stage IV	Stage IV	7th	M1	N1	T3a	MX	N1	T3a	Not Available	YES	NO	4A	1	Kidney	Unknown	Alive
TCGA-A4-A772	344.54.0	KIRP	CAC31452-2A63-4922-B047-DB15411DF781	TCGA-A4-A772	D8E6C4A2-7D2B-430C-8515-C2148C9BCDA4	23	-14278		0	0	Not Available	Unknown	Unknown	HISPANIC OR LATINO	Unknown	Kidney Papillary Renal Cell Carcinoma	Unknown	Unknown	Right	Not Applicable	4	Not Applicable	Not Available	No	A772	Not Available	TUMOR FREE	Unknown	Unknown	NO		Unknown	Not Available	Stage I	7th	M0	Not Available	Not Available	MX	NX	T1b	Not Available	YES	NO	A4	Unknown	Kidney	Type 1	Alive
TCGA-G7-6797	162.70.0	KIRP	017F4637-D574-4058-BCE2-A80FDA6FF39A	TCGA-G7-6797	34a19ed5-31a7-4ea4-91be-9fac72320e99	19	-17004		0	387	Not Available	0	Not Available	NOT HISPANIC OR LATINO	Normal	Kidney Papillary Renal Cell Carcinoma	100	Not Available	Left	Not Applicable	10	Not Applicable	Not Available	No	6797	Preoperative	TUMOR FREE	Normal	Not Available	NO		Not Available	Stage III	Stage III	7th	M0	N0	T3b	MX	NX	T1a	Not Available	NO	YES	G7	2	Kidney	Not Available	Alive
TCGA-UZ-A9PQ	432.42.0	KIRP	ADAD088C-9717-4778-B4A7-17F26E6C1966	TCGA-UZ-A9PQ	E3D519CF-7727-4AE1-92D1-156F5ADD1701	7	-21550		Not Available	2182	Not Available	Unknown	Unknown	NOT HISPANIC OR LATINO	Unknown	Kidney Papillary Renal Cell Carcinoma	Unknown	Unknown	Right	Not Available	7	1	Not Available	No	A9PQ	Unknown	WITH TUMOR	Unknown	NO	YES		Unknown	Not Available	Stage III	6th	M0	Not Available	Not Available	MX	N1	T2	Not Available	NO	YES	UZ	2	Kidney	Unknown	Alive
TCGA-G7-A4TM	325.59.0	KIRP	DE6A808B-EE6E-49DE-8944-F0629557DE51	TCGA-G7-A4TM	9EC1C41F-495B-4715-956C-9F1ED0B47E01	19	-14966		0	194	Not Available	Not Evaluated	Low	NOT HISPANIC OR LATINO	Low	Kidney Papillary Renal Cell Carcinoma	90	Not Evaluated	Right	Not Applicable	8	Not Applicable	Not Available	No	A4TM	Other	TUMOR FREE	Low	NO	NO	Complete Remission/Response	Normal	Stage I	Stage I	7th	M0	N0	T1a	MX	NX	T1a	Not Available	NO	YES	G7	Unknown	Kidney	Type 1	Alive
TCGA-V9-A7HT	344.54.0	KIRP	B7D4613A-6651-4164-B77A-0C63C2EBAF13	TCGA-V9-A7HT	519615E6-8847-4ED5-A409-B6B183FF3F06	31	-24610		0	965	Not Available	1	Not Evaluated	NOT HISPANIC OR LATINO	Low	Kidney Papillary Renal Cell Carcinoma	80	Not Evaluated	Right	Not Applicable	3	Not Applicable	Not Available	No	A7HT	Other	TUMOR FREE	Normal	NO	NO	Complete Remission/Response	Normal	Stage II	Stage II	6th	M0	N0	T2b	MX	NX	T2	Not Available	NO	YES	V9	5	Kidney	Type 2	Alive
TCGA-DW-7841	194.67.0	KIRP	7C737EF0-864F-4F71-8F20-B7F345809D77	TCGA-DW-7841	db7d3240-9fbd-432e-83ee-7226a6dcb9ce	17	-22403		0	445	Not Available	1	Not Available	NOT HISPANIC OR LATINO	Normal	Kidney Papillary Renal Cell Carcinoma	90	Normal	Left	Not Applicable	2	Not Applicable	Not Available	Yes	7841	Preoperative	TUMOR FREE	Low	Not Available	NO		Normal	Stage I	Stage I	7th	M0	N0	T1a	MX	NX	T1b	Not Available	YES	NO	DW	2	Kidney	Type 1	Alive
TCGA-A4-7997	209.64.0	KIRP	628C738B-7EFB-4B31-BF9E-E9396538990A	TCGA-A4-7997	2797088e-f534-4c1e-abf8-cc6f832cd911	7	-24486		0	2	Not Available	0	Not Available	NOT HISPANIC OR LATINO	Not Available	Kidney Papillary Renal Cell Carcinoma	Not Available	Not Available	Left	Not Applicable	5	Not Applicable	Not Available	No	7997	Not Available	TUMOR FREE	Not Available	Not Available	NO		Not Available	Stage I	Stage I	7th	M0	N0	T1	M0	NX	T1b	Not Available	YES	NO	A4	Unknown	Kidney	Type 1	Alive
TCGA-5P-A9KH	432.42.0	KIRP	2947EC8D-F024-4E95-A1BD-5F5CF3BFB699	TCGA-5P-A9KH	3F253CB2-ED66-4D02-A1D2-BA2F4320E61D	15	-28193		0	2051	Not Available	Not Evaluated	Not Evaluated	NOT HISPANIC OR LATINO	Normal	Kidney Papillary Renal Cell Carcinoma	Not Evaluated	Not Evaluated	Right	Not Applicable	12	Not Applicable	Not Available	No	A9KH	Not Evaluated	TUMOR FREE	Not Evaluated	NO	NO	Complete Remission/Response	Normal	Not Available	Not Available	6th	MX	Not Available	Not Available	MX	NX	T1a	Not Available	NO	YES	5P	Unknown	Kidney	Unknown	Alive
TCGA-2Z-A9J6	398.47.0	KIRP	9153442E-4988-4875-BB44-B1242E63E3C8	TCGA-2Z-A9J6	4A540448-F106-4B0E-9038-9F7CCEFC785B	22	-22265		0	1731	Not Available	Unknown	Unknown	NOT HISPANIC OR LATINO	Normal	Kidney Papillary Renal Cell Carcinoma	Unknown	Unknown	Left	Not Applicable	10	Not Applicable	Not Available	No	A9J6	Not Available	TUMOR FREE	Normal	NO	NO		Normal	Stage I	Stage I	6th	M0	N0	T1a	MX	NX	T1a	Not Available	NO	YES	2Z	1	Kidney	Type 1	Alive
TCGA-A4-8310	246.62.0	KIRP	42CB3591-1DE5-4E19-AD37-532E0BA8F44A	TCGA-A4-8310	87ecfd2a-3376-446b-9b60-2cb8541bab9a	3	-21312		0	1	Not Available	1	Unknown	NOT HISPANIC OR LATINO	Normal	Kidney Papillary Renal Cell Carcinoma	80	Unknown	Right	Not Applicable	10	Not Applicable	40	No	8310	Other	TUMOR FREE	Normal	Unknown	NO		Normal	Stage I	Stage III	7th	M0	N0	T1	MX	NX	T3a	1991	YES	NO	A4	3	Kidney	Unknown	Alive
TCGA-HE-A5NL	281.63.0	KIRP	5630C63F-FA14-487C-8270-E39B23248B2D	TCGA-HE-A5NL	E4245FFF-1281-40E5-87B4-4E42A18A3A63	25	-18913		Not Available	167	Not Available	Unknown	Unknown	Not Evaluated	Unknown	Kidney Papillary Renal Cell Carcinoma	Unknown	Unknown	Right	Not Applicable	9	Not Applicable	Not Available	No	A5NL	Unknown	TUMOR FREE	Unknown	NO	NO	Complete Remission/Response	Unknown	Not Available	Stage I	7th	M0	Not Available	Not Available	MX	NX	T1a	Not Available	NO	YES	HE	1	Kidney	Type 1	Alive
TCGA-G7-6789	162.70.0	KIRP	5C1666C7-FBBE-4AF7-A4A2-41E03CA0E8D8	TCGA-G7-6789	7f715b2e-fe7c-4a6e-95d1-fcab93b58f21	18	-19593	122	0		Not Available	Not Available	Not Available	NOT HISPANIC OR LATINO	Not Available	Kidney Papillary Renal Cell Carcinoma	Not Available	Not Available	Left	4	10	4	Not Available	No	6789	Not Available	WITH TUMOR	Not Available	Not Available	YES		Not Available	Not Available	Stage IV	6th	MX	NX	TX	MX	N2	T3a	Not Available	NO	YES	G7	1	Kidney	Type 2	Dead
TCGA-GL-A59R	281.63.0	KIRP	86EE49DB-01E2-4ED6-A512-319ED19F54BE	TCGA-GL-A59R	78412F82-CC55-43D5-96CA-1D02CF957725	10	-29046		0	203	Not Available	1	Not Evaluated	NOT HISPANIC OR LATINO	Low	Kidney Papillary Renal Cell Carcinoma	Not Evaluated	Not Evaluated	Left	9	7	0	Not Available	No	A59R	Other	TUMOR FREE	Normal	NO	YES	Complete Remission/Response	Not Evaluated	Stage III	Stage III	7th	MX	Not Available	Not Available	MX	N0	T3c	Not Available	YES	NO	GL	1	Kidney	Type 1	Alive
TCGA-BQ-5886	71.75.0	KIRP	4B6DC5FD-FF02-402D-9C45-863EDC209872	TCGA-BQ-5886	f590f15b-21f5-4d99-9021-e5e1e0cc3758	13	-27670		0	792	Not Available	Not Available	Not Available	Not Available	Normal	Kidney Papillary Renal Cell Carcinoma	Not Available	Not Available	Left	Not Applicable	5	Not Applicable	Not Available	Yes	5886	Not Available	TUMOR FREE	Normal	Not Available	NO		Normal	Discrepancy	Stage III	Not Available	M0	NX	T3a	M0	NX	T3a	Not Available	NO	YES	BQ	3	Kidney	Not Available	Alive
TCGA-BQ-5875	71.75.0	KIRP	59DE3E14-D44E-40F9-96E3-F9DEF2F41601	TCGA-BQ-5875	85fcd432-abf4-4bb7-8039-2de41477cb44	13	-24153		0	2639	Not Available	Not Available	Not Available	Not Available	Normal	Kidney Papillary Renal Cell Carcinoma	Not Available	Elevated	Left	Not Applicable	5	Not Applicable	Not Available	No	5875	Not Available	TUMOR FREE	Normal	Not Available	NO		Low	Stage II	Stage III	Not Available	M0	NX	T2b	M0	NX	T3a	Not Available	NO	YES	BQ	1	Kidney	Not Available	Alive
TCGA-AL-3467	51.80.0	KIRP	A204C936-134C-4C0B-9785-44A44D735C78	TCGA-AL-3467	4d02010e-9e69-40d3-9bf0-3d4510aa0614	15	-19783		0	1778	Not Available	Not Available	Not Available	NOT HISPANIC OR LATINO	Normal	Kidney Papillary Renal Cell Carcinoma	Not Available	Normal	Left	Not Applicable	11	Not Applicable	Not Available	No	3467	Not Available	TUMOR FREE	Normal	Not Available	NO		Normal	Stage I	Not Available	6th	M0	N0	T1	M0	NX	T1b	Not Available	NO	YES	AL	1	Kidney	Not Available	Alive
TCGA-UZ-A9PX	432.42.0	KIRP	D84B5132-1659-4E27-8EBE-26EEFD81284F	TCGA-UZ-A9PX	F085F014-2690-4FF0-910A-89176C78CFC9	7	-26663		Not Available	833	Not Available	Unknown	Unknown	NOT HISPANIC OR LATINO	Unknown	Kidney Papillary Renal Cell Carcinoma	Unknown	Unknown	Right	Not Applicable	7	Not Applicable	67.5	No	A9PX	Unknown	TUMOR FREE	Unknown	NO	NO		Unknown	Not Available	Stage I	6th	M0	Not Available	Not Available	MX	N0	T1	1985	NO	YES	UZ	3	Kidney	Unknown	Alive
TCGA-DW-7840	194.67.0	KIRP	2D7884D4-E16A-4428-A07E-810A0EC64D37	TCGA-DW-7840	0d80fac4-f43e-4a67-b372-0af320966dbc	17	-22141		0	114	Not Available	0	Not Available	NOT HISPANIC OR LATINO	Low	Kidney Papillary Renal Cell Carcinoma	100	Not Available	Right	Not Applicable	2	Not Applicable	Not Available	Yes	7840	Preoperative		Normal	Not Available	NO		Normal	Stage I	Stage I	7th	M0	N0	T1a	MX	NX	T1b	Not Available	YES	NO	DW	1	Kidney	Type 1	Alive
TCGA-B9-5156	71.75.0	KIRP	20CBBEBC-6B4B-475F-BC76-D7215036D237	TCGA-B9-5156	0300e3a3-c278-4c20-8739-6d8aa24588cb	17	-18841		0	196	Not Available	Not Available	Not Available	NOT HISPANIC OR LATINO	Normal	Kidney Papillary Renal Cell Carcinoma	Not Available	Elevated	Left	Not Applicable	11	Not Applicable	Not Available	No	5156	Not Available	TUMOR FREE	Normal	Not Available	NO		Not Available	Stage I	Not Available	Not Available	M0	N0	T1a	Not Available	NX	T1a	2007	NO	YES	B9	4	Kidney	Not Available	Alive
TCGA-UN-AAZ9	398.47.0	KIRP	71121B91-99A9-4BD6-9B4A-9AB8A5B7C711	TCGA-UN-AAZ9	817A7F60-2D13-4372-9DCC-740DA772740E	28	-27851		0	365	Not Available	Not Available	Not Available	NOT HISPANIC OR LATINO	Normal	Kidney Papillary Renal Cell Carcinoma	Not Available	Not Available	Not Available	Not Applicable	8	Not Applicable	Not Available	No	AAZ9	Not Available	TUMOR FREE	Normal	NO	NO	Complete Remission/Response	Normal	Stage I	Stage I	7th	MX	N0	T1b	MX	N0	T1b	Not Available	YES	NO	UN	5	Kidney	Not Available	Alive
TCGA-A4-A5DU	299.64.0	KIRP	FA67BBF0-F1EA-40F3-A42C-CF8E83928752	TCGA-A4-A5DU	AC20EC63-1615-4CD3-966F-1E786077AF75	15	-16779		0	0	Not Available	0	Unknown	NOT HISPANIC OR LATINO	Low	Kidney Papillary Renal Cell Carcinoma	100	Unknown	Left	Not Applicable	7	Not Applicable	Not Available	No	A5DU	Other	TUMOR FREE	Low	NO	NO	Complete Remission/Response	Normal	Stage I	Stage I	7th	M0	N0	T1	MX	NX	T1a	Not Available	YES	NO	A4	1	Kidney	Type 1	Alive
TCGA-A4-8311	246.62.0	KIRP	95F7699F-FFB3-4EEE-922A-245107720CD4	TCGA-A4-8311	e8bb682e-60a1-4842-a732-74558256dff8	3	-22220		0	2	Not Available	0	Unknown	NOT HISPANIC OR LATINO	Normal	Kidney Papillary Renal Cell Carcinoma	100	Unknown	Left	Not Applicable	10	Not Applicable	Not Available	No	8311	Other	TUMOR FREE	Normal	Unknown	NO		Normal	Stage I	Stage I	7th	M0	N0	T1	MX	NX	T1a	Not Available	YES	NO	A4	1	Kidney	Type 1	Alive
TCGA-EV-5902	71.75.0	KIRP	1C5D7377-DE3B-4890-A665-E40448F0EDBE	TCGA-EV-5902	e8c22f36-20ad-469f-8eac-fb52d8b2cd5c	19	-21344		0	578	Not Available	0	Not Available	Not Available	Normal	Kidney Papillary Renal Cell Carcinoma	90	Not Available	Left	Not Applicable	5	Not Applicable	Not Available	No	5902	Preoperative	TUMOR FREE	Normal	Not Available	NO		Low	Stage I	Stage I	7th	M0	N0	T1a	M0	NX	T1	Not Available	YES	NO	EV	1	Kidney	Type 1	Alive
TCGA-MH-A857	364.52.0	KIRP	722B5AC0-C46F-4804-92CD-F5EE09E4E907	TCGA-MH-A857	919E9D37-3C44-4D15-A246-B7AF1C13C1B8	10	-23114		0	491	Not Available	Not Available	Not Evaluated	NOT HISPANIC OR LATINO	Normal	Kidney Papillary Renal Cell Carcinoma	Not Available	Unknown	Left	Not Applicable	3	Not Applicable	Not Available	Yes, History of Synchronous/Bilateral Malignancy	A857	Not Available		Normal	NO	NO	Stable Disease	Normal	Stage I	Stage I	7th	M0	NX	T1	M0	NX	T1a	Not Available	NO	YES	MH	1	Kidney	Unknown	Alive
TCGA-G7-6795	162.70.0	KIRP	D70242C5-4947-45BF-96F8-97FC32B867A6	TCGA-G7-6795	11d7cf4d-4ad2-4ce7-a1ac-3b729a8d566e	19	-20478		0	928	Not Available	Not Available	Not Available	NOT HISPANIC OR LATINO	Normal	Kidney Papillary Renal Cell Carcinoma	Not Available	Not Available	Left	2	10	0	20	No	6795	Not Available	TUMOR FREE	Normal	Not Available	YES		Not Available	Stage I	Stage I	6th	M0	N0	T1a	MX	N0	T1a	1990	NO	YES	G7	3	Kidney	Not Available	Alive
TCGA-Y8-A898	364.52.0	KIRP	F3E61BDF-F67D-4114-B1CB-6386AC5DE759	TCGA-Y8-A898	048EBEA2-47EF-4359-9213-A1B7E4FDECF0	24	-25344		0	181	Not Available	Not Evaluated	Not Available	NOT HISPANIC OR LATINO	Not Available	Kidney Papillary Renal Cell Carcinoma	Not Evaluated	Not Available	Left	Not Applicable	2	Not Applicable	Not Available	Yes, History of Prior Malignancy	A898	Not Evaluated	TUMOR FREE	Not Available	NO	NO		Not Available	Not Available	Stage I	7th	MX	Not Available	Not Available	MX	NX	T1a	Not Available	NO	YES	Y8	1	Kidney	Type 1	Alive
TCGA-B9-A5W9	299.64.0	KIRP	E3A39DC6-7EEA-4BC4-805B-8869CAEA95E6	TCGA-B9-A5W9	9FC9C087-0C82-49EA-8437-861A3029C3D4	20	-14668		0	5	Not Available	Not Available	Not Available	NOT HISPANIC OR LATINO	Normal	Kidney Papillary Renal Cell Carcinoma	Not Available	Not Available	Right	Not Applicable	5	Not Applicable	Not Available	No	A5W9	Not Available	TUMOR FREE	Normal	NO	NO	Complete Remission/Response	Not Available	Stage I	Stage I	7th	M0	N0	T1	MX	NX	T1b	Not Available	YES	NO	B9	2	Kidney	Type 1	Alive
TCGA-DW-7839	194.67.0	KIRP	885EBCCE-F402-4939-BD31-20A2FA3AD912	TCGA-DW-7839	5dfd6430-e602-415c-905a-a894076940e6	17	-21347		0	419	Not Available	0	Not Available	NOT HISPANIC OR LATINO	Normal	Kidney Papillary Renal Cell Carcinoma	100	Elevated	Right	Not Applicable	2	Not Applicable	Not Available	Yes	7839	Preoperative	TUMOR FREE	Low	Not Available	NO		Low	Stage I	Stage I	7th	M0	N0	T1a	MX	NX	T1b	Not Available	NO	YES	DW	1	Kidney	Type 1	Alive
TCGA-P4-A5ED	299.64.0	KIRP	56E9F8C1-F029-447D-A763-F6DF8B53D3A3	TCGA-P4-A5ED	104604C8-2CB5-4538-B964-DBFF3B6BC19F	12	-18698		0	2816	Not Available	Not Available	Not Available	HISPANIC OR LATINO	Not Available	Kidney Papillary Renal Cell Carcinoma	Not Available	Not Available	Left	Not Applicable	9	Not Applicable	Not Available	No	A5ED	Not Available	TUMOR FREE	Not Available	NO	NO	Complete Remission/Response	Not Available	Stage I	Stage I	7th	M0	N0	T1	MX	NX	T1a	Not Available	NO	YES	P4	1	Kidney	Type 2	Alive
TCGA-SX-A71R	344.54.0	KIRP	3EEF758E-BD15-42B2-8915-860EE92F03A2	TCGA-SX-A71R	A7C1D88A-D3A2-4232-A0DF-3BD48FC27CC0	1	-18742		0	1079	Not Available	0	Not Evaluated	NOT HISPANIC OR LATINO	Normal	Kidney Papillary Renal Cell Carcinoma	100	Normal	Left	6	3	0	Not Available	No	A71R	Other	TUMOR FREE	Normal	NO	YES	Complete Remission/Response	Normal	Stage I	Stage I	7th	M0	N0	T1a	M0	N0	T1a	Not Available	NO	YES	SX	1	Kidney	Unknown	Alive
TCGA-B3-8121	246.62.0	KIRP	2DEE74C3-E058-4B58-9EB7-B19B2ED441FB	TCGA-B3-8121	ee6dd13a-1436-48f5-8a9f-732898c1735f	7	-17760		0	148	Not Available	0	Not Available	NOT HISPANIC OR LATINO	Not Available	Kidney Papillary Renal Cell Carcinoma	Not Available	Not Available	Right	Not Applicable	6	Not Applicable	Not Available	No	8121	Not Available	TUMOR FREE	Not Available	Not Available	NO		Not Available	Not Available	Stage I	7th	Not Available	Not Available	Not Available	MX	NX	T1	Not Available	YES	NO	B3	1	Kidney	Not Available	Alive
TCGA-5P-A9KE	432.42.0	KIRP	0A936A9F-E4D0-4E25-9E18-1FD1386CC1BB	TCGA-5P-A9KE	33C09CD7-2CCC-4A69-B738-79DFD9AA149D	16	-25805		0	824	Not Available	0	Not Evaluated	NOT HISPANIC OR LATINO	Low	Kidney Papillary Renal Cell Carcinoma	Not Evaluated	Normal	Right	Not Applicable	12	Not Applicable	60	No	A9KE	Unknown	TUMOR FREE	Normal	NO	NO	Complete Remission/Response	Low	Stage I	Not Available	7th	M0	N0	T1	M0	NX	T1b	1996	NO	YES	5P	4	Kidney	Type 2	Alive
TCGA-SX-A71S	344.54.0	KIRP	7AF68F01-DBEC-42C1-9B6C-20705CD5011B	TCGA-SX-A71S	FA55865D-65B7-4587-800E-17B6B7F77517	1	-24211		0	1199	Not Available	1	Not Evaluated	NOT HISPANIC OR LATINO	Low	Kidney Papillary Renal Cell Carcinoma	90	Not Evaluated	Left	Not Applicable	3	Not Applicable	20	No	A71S	Other	TUMOR FREE	Normal	NO	NO	Complete Remission/Response	Normal	Stage I	Stage I	7th	M0	NX	T1a	M0	NX	T1	1990	NO	YES	SX	3	Kidney	Type 1	Alive
TCGA-BQ-5885	71.75.0	KIRP	8B790A66-CD8D-48ED-A209-BF732203376D	TCGA-BQ-5885	c573a2f6-2404-4978-8ddc-91af27bab7c6	13	-23173		0	921	Not Available	Not Available	Not Available	NOT HISPANIC OR LATINO	Normal	Kidney Papillary Renal Cell Carcinoma	Not Available	Not Available	Left	15	5	0	Not Available	No	5885	Not Available	TUMOR FREE	Normal	Not Available	YES		Normal	Stage II	Stage III	Not Available	M0	N0	T2a	M0	N0	T3	Not Available	NO	YES	BQ	3	Kidney	Not Available	Alive
TCGA-Y8-A8RY	386.48.0	KIRP	09729211-726E-41C6-A843-6C373B6AECF9	TCGA-Y8-A8RY	A5B3DE4C-F3FA-414C-B809-59C3C1438AA7	24	-23192		0	399	Not Available	Not Evaluated	Not Available	NOT HISPANIC OR LATINO	Not Available	Kidney Papillary Renal Cell Carcinoma	Not Evaluated	Not Available	Left	Not Applicable	2	Not Applicable	30	No	A8RY	Not Evaluated	TUMOR FREE	Not Available	NO	NO	Complete Remission/Response	Not Available	Not Available	Stage I	7th	MX	Not Available	Not Available	MX	NX	T1b	1990	NO	YES	Y8	3	Kidney	Type 1	Alive
TCGA-B3-3926	51.80.0	KIRP	E7CF806A-BB29-4D3B-8D1A-BCE20E34CC17	TCGA-B3-3926	2666ab3e-f2b9-4b3d-bfce-aac2a4bafe62	29	-21876		0	126	Not Available	Not Available	Not Available	NOT HISPANIC OR LATINO	Low	Kidney Papillary Renal Cell Carcinoma	Not Available	Not Available	Left	Not Applicable	10	Not Applicable	Not Available	No	3926	Not Available	TUMOR FREE	Normal	Not Available	NO		Elevated	Not Available	Stage I	Not Available	Not Available	Not Available	Not Available	M0	NX	T1	Not Available	YES	NO	B3	Not Available	Kidney	Not Available	Alive
TCGA-5P-A9K9	432.42.0	KIRP	A8E5AF27-2458-4911-A826-FC93686195E2	TCGA-5P-A9K9	F94FC471-74F8-4774-9F28-95533293FC1D	16	-21600	589	0		Not Available	Not Evaluated	Unknown	NOT HISPANIC OR LATINO	Low	Kidney Papillary Renal Cell Carcinoma	Not Evaluated	Normal	Left	10	12	5	Not Available	No	A9K9	Not Evaluated	WITH TUMOR	Elevated	NO	YES	Complete Remission/Response	Normal	Not Available	Not Available	7th	M0	Not Available	Not Available	MX	N2	T3a	Not Available	NO	YES	5P	1	Kidney	Unknown	Dead
TCGA-BQ-7058	162.70.0	KIRP	7B9CC0E8-B437-4D0A-B55E-053E006F067D	TCGA-BQ-7058	3cad2139-0bc5-4c8f-994a-018be7e2e6ea	27	-29856	343	0		Not Available	Not Available	Not Available	NOT HISPANIC OR LATINO	Low	Kidney Papillary Renal Cell Carcinoma	Not Available	Not Available	Right	8	9	3	Not Available	Yes	7058	Not Available	WITH TUMOR	Normal	Not Available	YES		Low	Stage III	Stage III	7th	M0	N1	T3a	M0	Discrepancy	T3	Not Available	NO	YES	BQ	1	Kidney	Type 2	Dead
TCGA-HE-A5NJ	281.63.0	KIRP	ED506E53-0B0C-4BCE-9341-EDDDE169D8E2	TCGA-HE-A5NJ	8D28F586-3DE5-4033-A9FD-4F67BE406FB4	21	-21485		Not Available	1726	Not Available	Unknown	Not Evaluated	Not Evaluated	Not Evaluated	Kidney Papillary Renal Cell Carcinoma	Unknown	Not Evaluated	Right	Not Applicable	4	Not Applicable	7	No	A5NJ	Unknown	TUMOR FREE	Not Evaluated	NO	NO	Complete Remission/Response	Not Evaluated	Not Available	Not Available	6th	M0	Not Available	Not Available	M0	NX	T1b	1980	NO	YES	HE	3	Kidney	Unknown	Alive
TCGA-A4-7584	194.67.0	KIRP	54C49204-2B90-48A6-A2DB-ECF25C733AC1	TCGA-A4-7584	0843841b-afab-4831-9084-a850db85287c	11	-21782		0	0	Not Available	Not Available	Not Available	NOT HISPANIC OR LATINO	Not Available	Kidney Papillary Renal Cell Carcinoma	Not Available	Not Available	Left	Not Applicable	1	Not Applicable	Not Available	Yes	7584	Not Available	TUMOR FREE	Not Available	Not Available	NO		Not Available	Stage I	Stage I	7th	M0	N0	T1	MX	NX	T1a	Not Available	YES	NO	A4	1	Kidney	Type 1	Alive
TCGA-G7-6792	162.70.0	KIRP	7CB29997-65E5-4515-B023-357FE3413227	TCGA-G7-6792	4668cb20-6396-4d98-90d8-61814697d16a	19	-14664		0	1257	Not Available	Not Available	Not Available	NOT HISPANIC OR LATINO	Normal	Kidney Papillary Renal Cell Carcinoma	Not Available	Not Available	Left	Not Applicable	10	Not Applicable	21	No	6792	Not Available		Normal	Not Available	NO		Not Available	Stage I	Stage I	6th	M0	N0	T1b	MX	NX	T1b	Not Available	NO	YES	G7	2	Kidney	Type 1	Alive
TCGA-SX-A7SO	364.52.0	KIRP	A36BC4B8-52DE-4EFC-B801-81E1E5A2CFFA	TCGA-SX-A7SO	5BAD31EF-94B3-4765-A4DE-6A0CAF5D3154	1	-23534		0	925	Not Available	0	Not Evaluated	NOT HISPANIC OR LATINO	Low	Kidney Papillary Renal Cell Carcinoma	100	Not Evaluated	Left	Not Applicable	3	Not Applicable	Not Available	Yes, History of Synchronous/Bilateral Malignancy	A7SO	Other	TUMOR FREE	Low	NO	NO	Complete Remission/Response	Normal	Stage I	Stage I	7th	M0	NX	T1b	M0	NX	T1b	Not Available	NO	YES	SX	1	Kidney	Unknown	Alive
TCGA-UZ-A9Q1	432.42.0	KIRP	B804461A-1516-4189-B1A4-764BF3C87D6C	TCGA-UZ-A9Q1	0B83C47F-246C-4AF1-B4C0-2B880EDBF2D4	7	-32142		Not Available	0	Not Available	Unknown	Unknown	NOT HISPANIC OR LATINO	Unknown	Kidney Papillary Renal Cell Carcinoma	Unknown	Unknown	Left	Not Applicable	7	Not Applicable	Not Available	No	A9Q1	Unknown	TUMOR FREE	Unknown	NO	NO		Unknown	Not Available	Stage I	6th	M0	Not Available	Not Available	MX	NX	T1b	Not Available	NO	YES	UZ	1	Kidney	Unknown	Alive
TCGA-A4-8517	246.62.0	KIRP	F4503749-0F05-4BAE-AA5A-606494ADB9A7	TCGA-A4-8517	f00224ff-eb5d-4e46-ac9c-02fd7230f0c2	11	-26090		0	1	Not Available	Not Evaluated	Unknown	NOT HISPANIC OR LATINO	Unknown	Kidney Papillary Renal Cell Carcinoma	Not Evaluated	Unknown	Right	Not Applicable	1	Not Applicable	Not Available	No	8517	Not Evaluated	TUMOR FREE	Unknown	NO	NO	Complete Remission/Response	Unknown	Stage I	Stage I	7th	M0	N0	T1	MX	NX	T1a	Not Available	YES	NO	A4	1	Kidney	Type 2	Alive
TCGA-B9-A5W8	299.64.0	KIRP	01355FC9-08AE-4AB4-A9A5-4A2076F88604	TCGA-B9-A5W8	FCB7ED90-6C6B-4420-8D5B-4FC6F763ADAA	20	-18440		0	207	Not Available	Not Available	Not Available	NOT HISPANIC OR LATINO	Normal	Kidney Papillary Renal Cell Carcinoma	Not Available	Not Available	Right	Not Applicable	5	Not Applicable	Not Available	No	A5W8	Not Available	TUMOR FREE	Normal	NO	NO	Complete Remission/Response	Not Available	Stage II	Stage II	7th	M0	N0	T2b	M0	NX	T2b	Not Available	YES	NO	B9	1	Kidney	Unknown	Alive
TCGA-DZ-6135	162.70.0	KIRP	119298D9-48E0-4395-AD1B-C85BF06BF1F5	TCGA-DZ-6135	7dcb37f9-c059-4ed3-a616-963ad4ada6d7	6	-16468		0	1670	Not Available	0	Not Available	Not Available	Not Available	Kidney Papillary Renal Cell Carcinoma	Not Available	Not Available	Left	Not Applicable	6	Not Applicable	Not Available	No	6135	Preoperative	TUMOR FREE	Not Available	Not Available	NO		Not Available	Not Available	Stage I	6th	Not Available	Not Available	Not Available	MX	NX	T1a	Not Available	Not Available	Not Available	DZ	Not Available	Kidney	Not Available	Alive
TCGA-A4-A4ZT	281.63.0	KIRP	36426C9C-2A16-4E91-8C53-D5CBF5E4BC9A	TCGA-A4-A4ZT	8B3C068D-5090-4030-8E7E-39DA005DEE79	15	-26058		0	0	Not Available	1	Unknown	NOT HISPANIC OR LATINO	Normal	Kidney Papillary Renal Cell Carcinoma	90	Unknown	Left	Not Applicable	3	Not Applicable	Not Available	No	A4ZT	Other	TUMOR FREE	Normal	Unknown	NO		Normal	Stage II	Stage I	7th	M0	N0	T2	MX	NX	T1b	Not Available	YES	NO	A4	1	Kidney	Type 1	Alive
TCGA-DW-7837	194.67.0	KIRP	D220A19E-FEBD-4059-8984-681FB529236E	TCGA-DW-7837	10d3a64b-22d0-4846-8972-d78173deca2c	15	-15891		0	1142	Not Available	1	Not Available	NOT HISPANIC OR LATINO	Normal	Kidney Papillary Renal Cell Carcinoma	90	Normal	Right	Not Applicable	2	Not Applicable	Not Available	Yes	7837	Preoperative	WITH TUMOR	Normal	Not Available	NO		Normal	Stage I	Stage I	6th	M0	N0	T1a	MX	NX	T1b	Not Available	NO	YES	DW	1	Kidney	Type 1	Alive
TCGA-2Z-A9JL	432.42.0	KIRP	DDFB8EBF-360F-45A2-8256-1D349A7C759E	TCGA-2Z-A9JL	F9C593D1-F204-4026-8A9B-A6AF0922C885	23	-17367		0	804	Not Available	0	Unknown	NOT HISPANIC OR LATINO	Normal	Kidney Papillary Renal Cell Carcinoma	Unknown	Unknown	Right	Not Applicable	10	Not Applicable	Not Available	Yes, History of Synchronous/Bilateral Malignancy	A9JL	Other	TUMOR FREE	Normal	NO	NO	Complete Remission/Response	Normal	Stage I	Stage I	7th	M0	N0	T1a	MX	NX	T1a	2007	NO	YES	2Z	4	Kidney	Type 1	Alive
TCGA-A4-8312	246.62.0	KIRP	26CE6215-D009-4016-95C5-DF6244F4E808	TCGA-A4-8312	0c409bc3-1893-4203-9d84-6c016f1960c3	28	-22231		0	0	Not Available	0	Unknown	NOT HISPANIC OR LATINO	Low	Kidney Papillary Renal Cell Carcinoma	90	Unknown	Left	Not Applicable	9	Not Applicable	Not Available	No	8312	Other	TUMOR FREE	Normal	NO	NO	Complete Remission/Response	Low	Stage I	Stage I	7th	M0	N0	T1	MX	NX	T1	Not Available	YES	NO	A4	2	Kidney	Unknown	Alive
TCGA-F9-A7VF	344.54.0	KIRP	B09B38D4-A033-4BFD-B79C-78A008EC33B5	TCGA-F9-A7VF	69E6DA3C-2A03-48BC-BC2A-019B21820149	6	-27446		0	7	Not Available	Unknown	Not Evaluated	NOT HISPANIC OR LATINO	Low	Kidney Papillary Renal Cell Carcinoma	Unknown	Not Evaluated	Left	Not Applicable	12	Not Applicable	Not Available	No	A7VF	Not Available	TUMOR FREE	Normal	Unknown	Not Available	Complete Remission/Response	Normal	Stage I	Stage I	7th	MX	NX	T1a	M0	NX	T1a	Not Available	YES	NO	F9	1	Kidney	Type 1	Alive
TCGA-BQ-5883	71.75.0	KIRP	523B5581-D6DD-4041-9BA9-C7B08C0F450F	TCGA-BQ-5883	50f914de-0410-4fe1-8e97-2fbd8be2efc0	11	-28877		0	1242	Not Available	Not Available	Not Available	Not Available	Normal	Kidney Papillary Renal Cell Carcinoma	Not Available	Not Available	Right	Not Applicable	7	Not Applicable	Not Available	No	5883	Not Available		Normal	Not Available	NO		Normal	Stage I	Stage I	6th	M0	NX	T1a	M0	NX	T1a	Not Available	NO	YES	BQ	1	Kidney	Not Available	Alive
TCGA-B9-5155	71.75.0	KIRP	79B65081-390D-48B1-8421-7DE824207AD0	TCGA-B9-5155	56ae2434-e84a-494b-a784-2c2009be8ae6	14	-26149		0	19	Not Available	Not Available	Not Available	NOT HISPANIC OR LATINO	Low	Kidney Papillary Renal Cell Carcinoma	Not Available	Not Available	Right	Not Applicable	3	Not Applicable	Not Available	Yes	5155	Not Available	TUMOR FREE	Normal	Not Available	NO		Normal	Stage III	Stage III	Not Available	M0	N0	T3a	Not Available	NX	T3a	Not Available	YES	Not Available	B9	2	Kidney	Not Available	Alive
TCGA-UZ-A9PR	432.42.0	KIRP	BA49E1BA-90A4-4A0A-BCFC-7128F171D393	TCGA-UZ-A9PR	1F298BCC-C8D0-43BD-8CA6-5C160922B607	7	-30681		Not Available	1182	Not Available	Unknown	Unknown	NOT HISPANIC OR LATINO	Unknown	Kidney Papillary Renal Cell Carcinoma	Unknown	Unknown	Left	Not Applicable	7	Not Applicable	28	Yes, History of Prior Malignancy	A9PR	Unknown	TUMOR FREE	Unknown	NO	NO		Unknown	Not Available	Stage I	6th	M0	Not Available	Not Available	MX	NX	T1b	1969	NO	YES	UZ	3	Kidney	Unknown	Alive
TCGA-J7-6720	194.67.0	KIRP	C124B703-04F0-4B33-8B02-2E062C838788	TCGA-J7-6720	3cba0f75-a95d-43e5-815b-a2582a80df05	1	-15620		0	0	Not Available	Not Available	Not Available	NOT HISPANIC OR LATINO	Not Available	Kidney Papillary Renal Cell Carcinoma	Not Available	Not Available	Left	Not Applicable	2	Not Applicable	Not Available	No	6720	Not Available		Not Available	Not Available	NO		Not Available	Not Available	Stage I	6th	Not Available	Not Available	Not Available	M0	N0	T1	Not Available	YES	NO	J7	Not Available	Kidney	Not Available	Alive
TCGA-5P-A9K2	432.42.0	KIRP	CBFAF339-EF56-41D7-8388-367597021A6C	TCGA-5P-A9K2	72CC3423-D214-4035-B934-0D4E4B806B6C	16	-22964		0	2324	Not Available	Not Evaluated	Normal	NOT HISPANIC OR LATINO	Normal	Kidney Papillary Renal Cell Carcinoma	Not Evaluated	Normal	Right	Not Applicable	12	Not Applicable	Not Available	No	A9K2	Not Evaluated		Normal	NO	NO	Complete Remission/Response	Elevated	Not Available	Not Available	6th	MX	Not Available	Not Available	MX	NX	T1b	Not Available	NO	YES	5P	Unknown	Kidney	Unknown	Alive
TCGA-A4-8515	246.62.0	KIRP	6F5425F8-6638-4DA9-A76E-5A67092B9334	TCGA-A4-8515	ed013726-31cd-4201-bf95-7746cce2a525	28	-17345		0	21	Not Available	Not Evaluated	Unknown	NOT HISPANIC OR LATINO	Normal	Kidney Papillary Renal Cell Carcinoma	Not Evaluated	Unknown	Right	Not Applicable	12	Not Applicable	Not Available	No	8515	Not Evaluated	TUMOR FREE	Normal	NO	NO	Complete Remission/Response	Normal	Stage I	Stage I	7th	M0	N0	T1	MX	NX	T1a	Not Available	YES	NO	A4	1	Kidney	Type 1	Alive
TCGA-DW-7838	194.67.0	KIRP	3D01B0C1-EB48-4801-8CF7-5E14DA5AF012	TCGA-DW-7838	e70c561a-1640-49d6-9662-f49b08118f1e	17	-24247		0	744	Not Available	1	Not Available	NOT HISPANIC OR LATINO	Normal	Kidney Papillary Renal Cell Carcinoma	90	Normal	Left	Not Applicable	2	Not Applicable	45	Yes	7838	Preoperative	WITH TUMOR	Normal	Not Available	NO		Normal	Stage I	Stage I	6th	M0	N0	T1b	MX	NX	T1b	Not Available	NO	YES	DW	2	Kidney	Type 1	Alive
TCGA-PJ-A5Z8	299.64.0	KIRP	EBEFB55C-E13D-4FAA-AD42-802E359D60D7	TCGA-PJ-A5Z8	1EF4526A-8089-46BA-AA7F-4300AB6BBBE9	3	-21968		0	113	Not Available	Not Evaluated	Not Evaluated	NOT HISPANIC OR LATINO	Low	Kidney Papillary Renal Cell Carcinoma	Not Evaluated	Not Evaluated	Right	Not Applicable	6	Not Applicable	Not Available	Yes, History of Prior Malignancy	A5Z8	Not Available	TUMOR FREE	Low	NO	NO	Complete Remission/Response	Not Evaluated	Stage I	Stage I	7th	MX	NX	T1a	M0	NX	T1a	Not Available	YES	NO	PJ	1	Kidney	Type 2	Alive
TCGA-A4-A6HP	325.59.0	KIRP	30399A8E-F98B-4D60-9A28-62C9612906E1	TCGA-A4-A6HP	13AFBDE8-E5B5-4F3C-8A9D-DAEF71560005	19	-24447		0	4	Not Available	3	Unknown	NOT HISPANIC OR LATINO	Normal	Kidney Papillary Renal Cell Carcinoma	70	Unknown	Left	Not Applicable	9	Not Applicable	Not Available	No	A6HP	Other	TUMOR FREE	Normal	NO	NO	Complete Remission/Response	Normal	Stage I	Stage I	7th	M0	N0	T1	MX	NX	T1a	Not Available	YES	NO	A4	1	Kidney	Unknown	Alive
TCGA-DZ-6133	162.70.0	KIRP	CC16856D-B9BE-4838-BB83-E7A3FF0C89F7	TCGA-DZ-6133	adc5e117-f01a-4e4b-bcb8-3d1a726b01a1	6	-24311	1557	0		Not Available	0	Not Available	Not Available	Not Available	Kidney Papillary Renal Cell Carcinoma	Not Available	Not Available	Right	Not Applicable	6	Not Applicable	Not Available	No	6133	Not Available	TUMOR FREE	Not Available	Not Available	NO		Not Available	Not Available	Stage I	6th	Not Available	Not Available	Not Available	MX	NX	T1a	Not Available	Not Available	Not Available	DZ	Not Available	Kidney	Not Available	Dead
TCGA-B3-A6W5	344.54.0	KIRP	FF63CC32-90F0-43E4-B513-4BE56AD64646	TCGA-B3-A6W5	08269082-CD8D-413A-A606-AA140CCCC9E6	24	-15945		0	85	Not Available	0	Not Evaluated	NOT HISPANIC OR LATINO	Low	Kidney Papillary Renal Cell Carcinoma	Not Evaluated	Not Evaluated	Right	Not Applicable	10	Not Applicable	Not Available	Yes, History of Synchronous/Bilateral Malignancy	A6W5	Other	TUMOR FREE	Normal	NO	NO	Complete Remission/Response	Normal	Not Available	Stage I	7th	M0	Not Available	Not Available	MX	NX	T1	Not Available	YES	NO	B3	1	Kidney	Unknown	Alive
TCGA-B3-4103	51.80.0	KIRP	C1A5C4EB-88EA-4579-87C5-36C05935ABFF	TCGA-B3-4103	1a726069-0b44-42ad-9a20-0ee90b31796b	29	-20708		0	180	Not Available	Not Available	Not Available	NOT HISPANIC OR LATINO	Normal	Kidney Papillary Renal Cell Carcinoma	Not Available	Not Available	Right	Not Applicable	10	Not Applicable	Not Available	No	4103	Not Available	TUMOR FREE	Normal	Not Available	NO		Normal	Not Available	Stage I	Not Available	Not Available	Not Available	Not Available	M0	NX	T1a	Not Available	YES	NO	B3	Not Available	Kidney	Not Available	Alive
TCGA-5P-A9JU	432.42.0	KIRP	A6DB0D4B-CBA0-4B3E-8B0B-D7477F3EF518	TCGA-5P-A9JU	295004C6-D52E-4971-82FF-84595850F548	16	-29594		0	373	Not Available	0	Not Evaluated	NOT HISPANIC OR LATINO	Low	Kidney Papillary Renal Cell Carcinoma	Not Evaluated	Elevated	Left	Not Applicable	12	Not Applicable	6	Yes, History of Prior Malignancy	A9JU	Unknown	TUMOR FREE	Normal	NO	NO	Complete Remission/Response	Elevated	Not Available	Stage III	7th	M0	NX	T3	M0	N0	T3a	Not Available	NO	YES	5P	2	Kidney	Type 2	Alive
TCGA-MH-A562	281.63.0	KIRP	BE9F47E7-57FE-497F-A7C4-7060B9A29ECD	TCGA-MH-A562	45BDCFD6-1E3F-4BE8-B843-AE949E8E43EB	14	-20933		0	292	Not Available	Not Available	Not Evaluated	NOT HISPANIC OR LATINO	Normal	Kidney Papillary Renal Cell Carcinoma	Not Available	Not Evaluated	Left	Not Applicable	6	Not Applicable	Not Available	No	A562	Not Available	TUMOR FREE	Normal	NO	NO	Complete Remission/Response	Low	Stage I	Stage I	7th	MX	N0	T1a	MX	NX	T1a	Not Available	NO	YES	MH	1	Kidney	Unknown	Alive
TCGA-IA-A40U	266.63.0	KIRP	41BE80F2-B98F-4838-A88C-D2313F693319	TCGA-IA-A40U	64B35577-C430-4F11-8A34-965921E3A37D	11	-20463		0	140	Not Available	Not Evaluated	Not Evaluated	NOT HISPANIC OR LATINO	Normal	Kidney Papillary Renal Cell Carcinoma	90	Not Evaluated	Left	7	9	0	10	No	A40U	Other	TUMOR FREE	Normal	NO	YES	Complete Remission/Response	Normal	Stage III	Stage III	7th	MX	N0	T3b	MX	N0	T3b	2001	YES	NO	IA	4	Kidney	Unknown	Alive
TCGA-AT-A5NU	299.64.0	KIRP	C06DDAD0-A302-4F1F-BD39-E5A74D4C911A	TCGA-AT-A5NU	307B742A-3340-41AE-8E41-934B58BBD48D	26	-28137		0	67	Not Available	Unknown	Unknown	HISPANIC OR LATINO	Unknown	Kidney Papillary Renal Cell Carcinoma	Unknown	Unknown	Left	Not Applicable	3	Not Applicable	Not Available	No	A5NU	Unknown		Unknown	Unknown	NO		Unknown	Not Available	Stage I	7th	MX	Not Available	Not Available	MX	NX	T1a	Not Available	YES	NO	AT	Unknown	Kidney	Unknown	Alive
TCGA-IA-A83T	364.52.0	KIRP	C6B9B297-DDDD-4E03-BE0E-F4BC0CF79A1E	TCGA-IA-A83T	DC39DF39-9945-4CB6-A852-D3B42177AC80	3	-29430	2684	0		Not Available	Not Available	Not Available	NOT HISPANIC OR LATINO	Low	Kidney Papillary Renal Cell Carcinoma	Not Available	Not Available	Left	Not Applicable	3	Not Applicable	Not Available	No	A83T	Not Available		Normal	NO	NO	Stable Disease	Normal	Not Available	Discrepancy	6th	Not Available	Not Available	Not Available	MX	NX	TX	Not Available	NO	YES	IA	Unknown	Kidney	Unknown	Dead
TCGA-BQ-5889	71.75.0	KIRP	41524642-7DCF-43A1-BE38-A7FDD199137E	TCGA-BQ-5889	635fedd0-4daf-4d97-958a-3e0f49c1a708	13	-23267	329	0		Not Available	Not Available	Not Available	NOT HISPANIC OR LATINO	Low	Kidney Papillary Renal Cell Carcinoma	Not Available	Not Available	Left	32	5	21	Not Available	No	5889	Not Available	WITH TUMOR	Normal	Not Available	YES		Low	Stage III	Stage IV	Not Available	M0	N1	T3a	M1	N1	T3b	Not Available	NO	YES	BQ	1	Kidney	Not Available	Dead
TCGA-SX-A7SP	364.52.0	KIRP	2A7AF0B9-4CE2-4E45-B11A-F3F9D9DCDC31	TCGA-SX-A7SP	F0C2CC3E-AFDC-41B0-A892-3C0C00DA5BC7	1	-24382	496	0		Not Available	0	Not Evaluated	NOT HISPANIC OR LATINO	Low	Kidney Papillary Renal Cell Carcinoma	100	Not Evaluated	Left	Not Applicable	3	Not Applicable	Not Available	No	A7SP	Other	TUMOR FREE	Low	NO	NO	Complete Remission/Response	Low	Stage I	Stage I	7th	MX	N0	T1b	M0	N0	T1b	Not Available	NO	YES	SX	1	Kidney	Type 1	Dead
TCGA-HE-A5NI	281.63.0	KIRP	CB5C84FC-A7C4-429C-8F07-FE748F55D7CC	TCGA-HE-A5NI	D61E22D8-C3CE-4237-83D7-DA188B9FD456	25	-26985		Not Available	360	Not Available	0	Not Evaluated	Not Evaluated	Normal	Kidney Papillary Renal Cell Carcinoma	Not Evaluated	Not Evaluated	Left	Not Applicable	9	Not Applicable	50	No	A5NI	Other	TUMOR FREE	Normal	NO	NO	Complete Remission/Response	Not Evaluated	Not Available	Stage I	7th	M0	Not Available	Not Available	M0	NX	T1a	Not Available	NO	YES	HE	2	Kidney	Type 2	Alive
TCGA-GL-8500	246.62.0	KIRP	5121EAFC-96DD-485C-98B1-5DE2EDEDA896	TCGA-GL-8500	284b4e63-ae72-476c-a28e-866c6b77ac00	20	-23338		0	236	Not Available	Unknown	Not Available	NOT HISPANIC OR LATINO	Not Available	Kidney Papillary Renal Cell Carcinoma	Unknown	Not Available	Left	Not Applicable	8	Not Applicable	Not Available	No	8500	Unknown	TUMOR FREE	Not Available	NO	NO		Not Available	Not Available	Stage I	7th	MX	Not Available	Not Available	MX	NX	T1b	1997	YES	NO	GL	4	Kidney	Type 2	Alive
TCGA-KV-A6GD	325.59.0	KIRP	EB8C9C34-8BED-44F2-8940-3719FAE49474	TCGA-KV-A6GD	E6831884-67A2-4CE4-BDFA-49E5E208EAE8	25	-31217		0	160	Not Available	0	Not Evaluated	NOT HISPANIC OR LATINO	Low	Kidney Papillary Renal Cell Carcinoma	Not Evaluated	Not Evaluated	Right	Not Applicable	9	Not Applicable	Not Available	No	A6GD	Other	TUMOR FREE	Normal	NO	NO	Complete Remission/Response	Normal	Stage I	Stage I	7th	M0	N0	T1b	M0	NX	T1b	Not Available	YES	NO	KV	1	Kidney	Type 2	Alive
TCGA-BQ-5884	71.75.0	KIRP	9CD8AD26-76EA-47E3-9A85-15A3C4D7F8B8	TCGA-BQ-5884	f900767e-097b-4def-8a74-78fb042a039d	13	-21730		0	792	Not Available	Not Available	Not Available	Not Available	Normal	Kidney Papillary Renal Cell Carcinoma	Not Available	Not Available	Right	Not Applicable	5	Not Applicable	Not Available	No	5884	Not Available	TUMOR FREE	Low	Not Available	NO		Normal	Stage I	Stage I	Not Available	M0	NX	T1a	M0	NX	T1a	Not Available	Not Available	Not Available	BQ	4	Kidney	Type 2	Alive
TCGA-2K-A9WE	398.47.0	KIRP	65A877BD-20D3-4A08-A5AF-003FF529286A	TCGA-2K-A9WE	73292C19-D6A8-4BC4-97BC-CCCE54F264F8	18	-19603		0	207	Not Available	Not Evaluated	Not Evaluated	NOT HISPANIC OR LATINO	Normal	Kidney Papillary Renal Cell Carcinoma	Not Evaluated	Not Evaluated	Left	Not Applicable	4	Not Applicable	Not Available	No	A9WE	Not Evaluated	TUMOR FREE	Not Evaluated	NO	NO	Complete Remission/Response	Low	Not Available	Stage II	7th	M0	NX	T2b	M0	NX	T2b	Not Available	NO	YES	2K	1	Kidney	Type 2	Alive
TCGA-IA-A83V	364.52.0	KIRP	D229BB23-FEA5-4065-87AE-3B513754B371	TCGA-IA-A83V	D34C99B6-D90D-4328-86F8-E0152365E1AB	3	-23238	2941	0		Not Available	Not Available	Not Evaluated	NOT HISPANIC OR LATINO	Low	Kidney Papillary Renal Cell Carcinoma	Not Available	Not Evaluated	Left	Not Applicable	3	Not Applicable	40	No	A83V	Not Available		Normal	Unknown	NO		Low	Stage I	Stage I	5th	MX	NX	T1	MX	NX	T1b	Not Available	NO	YES	IA	2	Kidney	Unknown	Dead
TCGA-AL-7173	194.67.0	KIRP	6E2ED1EF-7DCE-4962-AA36-8CE273005755	TCGA-AL-7173	a0f4ee95-b457-43cf-8b6c-0b6882dd99ce	22	-26326		0	1357	Not Available	Not Available	Elevated	NOT HISPANIC OR LATINO	Normal	Kidney Papillary Renal Cell Carcinoma	Not Available	Normal	Right	14	2	4	50	No	7173	Not Available	WITH TUMOR	Normal	Not Available	YES		Not Available	Stage IV	Stage IV	6th	MX	N2	T2	M0	N2	T3	Not Available	NO	YES	AL	2	Kidney	Type 2	Alive
TCGA-G7-A8LE	376.51.0	KIRP	56CC83BF-5618-40A1-A109-797294F5C4B5	TCGA-G7-A8LE	44F39F41-CF63-421D-AD56-513BEB72D9CA	1	-22810		0	2091	Not Available	0	Not Evaluated	NOT HISPANIC OR LATINO	Low	Kidney Papillary Renal Cell Carcinoma	100	Not Evaluated	Left	Not Applicable	4	Not Applicable	40	No	A8LE	Other	TUMOR FREE	Normal	NO	NO	Complete Remission/Response	Low	Not Available	Stage I	6th	MX	Not Available	Not Available	MX	NX	T1a	2005	NO	YES	G7	4	Kidney	Unknown	Alive
TCGA-4A-A93Y	386.48.0	KIRP	0CEF550C-ECB3-46A8-AC17-5359437FF5CD	TCGA-4A-A93Y	B87BC182-B1C7-4E8D-A34B-704431B1D8D0	11	-23226		0	2	Not Available	0	Unknown	NOT HISPANIC OR LATINO	Low	Kidney Papillary Renal Cell Carcinoma	100	Unknown	Left	1	11	0	22.5	No	A93Y	Unknown	TUMOR FREE	Normal	NO	YES	Complete Remission/Response	Normal	Stage II	Stage II	7th	M0	N0	T2b	M0	N0	T2b	2002	YES	NO	4A	4	Kidney	Unknown	Alive
TCGA-IA-A40Y	266.63.0	KIRP	6CA661E7-D246-4A09-9B13-9A851EA1F615	TCGA-IA-A40Y	1DB41963-A520-47F0-828C-ED5C626507B1	11	-21996		0	62	Not Available	Not Evaluated	Not Evaluated	NOT HISPANIC OR LATINO	Normal	Kidney Papillary Renal Cell Carcinoma	90	Not Evaluated	Right	7	9	2	Not Available	No	A40Y	Other	TUMOR FREE	Normal	NO	YES	Complete Remission/Response	Normal	Stage III	Stage III	7th	MX	N1	T3a	MX	N1	T3a	Not Available	YES	NO	IA	1	Kidney	Unknown	Alive
TCGA-2Z-A9JI	432.42.0	KIRP	687188C9-E7A7-40B7-8892-468BC4704D61	TCGA-2Z-A9JI	3ABD0691-F575-44CE-A13E-8F6BCEB8CABF	21	-14196		0	1276	Not Available	0	Unknown	NOT HISPANIC OR LATINO	Normal	Kidney Papillary Renal Cell Carcinoma	Unknown	Unknown	Left	Not Applicable	10	Not Applicable	23	No	A9JI	Other	TUMOR FREE	Normal	NO	NO	Complete Remission/Response	Normal	Stage I	Stage III	7th	M0	N0	T1b	MX	NX	T3a	2007	NO	YES	2Z	4	Kidney	Unknown	Alive
TCGA-B1-A657	325.59.0	KIRP	C34FE87D-000E-41AB-BF44-18A4819158B8	TCGA-B1-A657	77657EB5-0C77-4F85-9A5E-9F7071D82155	27	-19806		0	200	Not Available	Not Available	Not Available	NOT HISPANIC OR LATINO	Not Available	Kidney Papillary Renal Cell Carcinoma	Not Available	Not Available	Right	Not Applicable	2	Not Applicable	Not Available	Yes, History of Synchronous/Bilateral Malignancy	A657	Not Available	TUMOR FREE	Not Available	NO	NO	Complete Remission/Response	Not Available	Not Available	Stage I	7th	M0	Not Available	Not Available	M0	N0	T1b	Not Available	YES	NO	B1	Unknown	Kidney	Type 1	Alive
TCGA-SX-A7SQ	376.51.0	KIRP	5A5BB5FE-2DAE-46E1-ADCC-EC036EE2B466	TCGA-SX-A7SQ	9D12D90A-4948-434A-8802-8E83FD5FE01D	1	-17696		0	494	Not Available	0	Not Evaluated	NOT HISPANIC OR LATINO	Normal	Kidney Papillary Renal Cell Carcinoma	100	Not Evaluated	Left	Not Applicable	3	Not Applicable	Not Available	No	A7SQ	Other	TUMOR FREE	Normal	NO	NO	Complete Remission/Response	Normal	Stage I	Stage I	7th	M0	NX	T1	M0	NX	T1	Not Available	NO	YES	SX	1	Kidney	Unknown	Alive
TCGA-A4-7734	194.67.0	KIRP	233C41CB-49F7-43E7-9FC6-490894A9A03E	TCGA-A4-7734	d8b73891-05e0-4ab5-ab2e-0acf8d03595c	9	-19612		0	27	Not Available	Not Available	Not Available	NOT HISPANIC OR LATINO	Not Available	Kidney Papillary Renal Cell Carcinoma	Not Available	Not Available	Right	Not Applicable	3	Not Applicable	Not Available	Yes	7734	Not Available	TUMOR FREE	Not Available	Not Available	NO		Not Available	Stage I	Stage I	7th	M0	N0	T1	MX	NX	T1a	Not Available	YES	NO	A4	Unknown	Kidney	Type 1	Alive
TCGA-WN-A9G9	386.48.0	KIRP	24E8307B-B62A-4FF0-8348-767323201E4A	TCGA-WN-A9G9	8B3DE981-66CC-4AA6-9800-9CCA6F8E1554	21	Not Available		0	579	Not Available	Unknown	Elevated	NOT HISPANIC OR LATINO	Normal	Kidney Papillary Renal Cell Carcinoma	Unknown	Normal	Left	Not Applicable	5	Not Applicable	10	No	A9G9	Unknown	TUMOR FREE	Normal	NO	NO		Normal	Stage I	Stage I	7th	MX	NX	T1b	MX	NX	T1b	2012	NO	YES	WN	4	Kidney	Type 2	Alive
TCGA-2Z-A9JO	432.42.0	KIRP	582B5091-2333-4A9B-BF97-7C7A6412E071	TCGA-2Z-A9JO	5EE039EC-3414-4FB8-8299-0C8C5198A1EB	23	-20466		0	581	Not Available	0	Unknown	NOT HISPANIC OR LATINO	Normal	Kidney Papillary Renal Cell Carcinoma	Unknown	Unknown	Right	Not Applicable	10	Not Applicable	11.25	No	A9JO	Other	TUMOR FREE	Normal	NO	NO	Complete Remission/Response	Normal	Stage I	Stage I	7th	MX	N0	T1b	MX	N0	T1b	1990	NO	YES	2Z	3	Kidney	Unknown	Alive
TCGA-Y8-A8S1	386.48.0	KIRP	BEE0D4E7-1FB1-4FE7-9ABA-5C15E671CCB6	TCGA-Y8-A8S1	04CA8AB0-C10C-4300-8244-108EBC304410	24	-22319		0	104	Not Available	Not Evaluated	Not Available	NOT HISPANIC OR LATINO	Not Available	Kidney Papillary Renal Cell Carcinoma	Not Evaluated	Not Available	Left	Not Applicable	2	Not Applicable	Not Available	No	A8S1	Not Evaluated	TUMOR FREE	Not Available	NO	NO	Complete Remission/Response	Not Available	Not Available	Stage I	7th	MX	Not Available	Not Available	MX	NX	T1a	Not Available	YES	NO	Y8	1	Kidney	Type 2	Alive
TCGA-IZ-8196	246.62.0	KIRP	0B781B84-3F65-4D44-8527-FB12A8D4B2EC	TCGA-IZ-8196	4f81a5b5-b570-4331-a51b-4a65fc2e4e13	21	-18540		0	124	Not Available	Not Available	Not Available	NOT HISPANIC OR LATINO	Not Available	Kidney Papillary Renal Cell Carcinoma	Not Available	Not Available	Right	Not Applicable	5	Not Applicable	Not Available	No	8196	Not Available	TUMOR FREE	Not Available	Not Available	NO		Not Available	Stage I	Stage I	7th	MX	NX	T1a	MX	NX	T1a	1996	YES	NO	IZ	3	Kidney	Type 1	Alive
TCGA-2Z-A9J1	398.47.0	KIRP	923CA1A6-BC8F-4179-95E8-DA7BE3F93432	TCGA-2Z-A9J1	851A1157-E460-4794-8534-2EB6F0AE7468	24	-26244		0	2298	Not Available	Unknown	Unknown	NOT HISPANIC OR LATINO	Normal	Kidney Papillary Renal Cell Carcinoma	Unknown	Unknown	Left	Not Applicable	10	Not Applicable	Not Available	No	A9J1	Unknown	TUMOR FREE	Normal	NO	NO	Complete Remission/Response	Normal	Stage I	Stage I	6th	M0	N0	T1a	MX	N0	T1a	Not Available	NO	YES	2Z	1	Kidney	Unknown	Alive
TCGA-Y8-A894	376.51.0	KIRP	69D70DB1-8981-47BE-8CE1-9169643260A9	TCGA-Y8-A894	51DE632D-E3EC-4995-90DF-01B894CD68F6	24	-20964		0	224	Not Available	Not Evaluated	Not Available	NOT HISPANIC OR LATINO	Not Available	Kidney Papillary Renal Cell Carcinoma	Not Evaluated	Not Available	Left	Not Applicable	2	Not Applicable	13	No	A894	Not Evaluated	TUMOR FREE	Not Available	NO	NO	Complete Remission/Response	Not Available	Not Available	Stage I	7th	MX	Not Available	Not Available	MX	NX	T1a	Not Available	NO	YES	Y8	2	Kidney	Type 1	Alive
TCGA-BQ-5882	71.75.0	KIRP	1C179B0D-F801-4082-9C01-4F1050FA7E6D	TCGA-BQ-5882	91a605b2-929a-44ce-8522-2ff793ddf82f	13	-20042	658	0		Not Available	Not Available	Not Available	Not Available	Normal	Kidney Papillary Renal Cell Carcinoma	Not Available	Not Available	Right	18	5	0	Not Available	No	5882	Not Available	WITH TUMOR	Normal	Not Available	YES		Normal	Stage III	Stage III	Not Available	M0	N0	T3a	M0	N0	T3b	Not Available	NO	YES	BQ	1	Kidney	Not Available	Dead
TCGA-B3-3925	51.80.0	KIRP	24898B8A-1088-43C2-8829-9301680CE83B	TCGA-B3-3925	75a53bff-bf0f-4ad8-9b8e-14a27914d4f2	29	-19224		0	110	Not Available	Not Available	Not Available	NOT HISPANIC OR LATINO	Normal	Kidney Papillary Renal Cell Carcinoma	Not Available	Not Available	Left	Not Applicable	10	Not Applicable	Not Available	No	3925	Not Available	TUMOR FREE	Normal	Not Available	NO		Normal	Not Available	Stage III	Not Available	Not Available	Not Available	Not Available	M0	NX	T3a	Not Available	YES	NO	B3	Not Available	Kidney	Not Available	Alive
TCGA-BQ-5894	71.75.0	KIRP	E4776863-012D-40CA-83EA-F73D382C5B3B	TCGA-BQ-5894	cfc6f9ef-73b1-46af-b4c8-94fdd34f4584	13	-15510		0	84	Not Available	Not Available	Not Available	HISPANIC OR LATINO	Normal	Kidney Papillary Renal Cell Carcinoma	Not Available	Not Available	Left	17	5	11	Not Available	No	5894	Not Available	WITH TUMOR	Normal	Not Available	YES		Normal	Stage III	Stage IV	Not Available	M0	N1	T3a	M1	N1	T3b	Not Available	NO	YES	BQ	3	Kidney	Type 2	Alive
TCGA-5P-A9JV	432.42.0	KIRP	ED4FFF26-9E96-45A5-A3BC-9F31ECC956AE	TCGA-5P-A9JV	6988CF52-1E6E-4ED5-922B-044CF08A4553	15	-17973		0	2043	Not Available	Unknown	Normal	NOT HISPANIC OR LATINO	Low	Kidney Papillary Renal Cell Carcinoma	Unknown	Not Evaluated	Left	Not Applicable	12	Not Applicable	Not Available	Yes, History of Synchronous/Bilateral Malignancy	A9JV	Unknown		Normal	NO	NO	Complete Remission/Response	Normal	Not Available	Not Available	6th	MX	Not Available	Not Available	Not Available	NX	T1a	Not Available	NO	YES	5P	Unknown	Kidney	Unknown	Alive
TCGA-Y8-A897	376.51.0	KIRP	43B07CEB-8CF5-42E9-91D0-47E83385B2F6	TCGA-Y8-A897	094DBC57-E3A4-4319-8964-F29A06BD0203	24	-25047		0	219	Not Available	Not Evaluated	Not Available	NOT HISPANIC OR LATINO	Not Available	Kidney Papillary Renal Cell Carcinoma	Not Evaluated	Not Available	Left	34	2	0	Not Available	No	A897	Not Evaluated	TUMOR FREE	Not Available	NO	YES	Complete Remission/Response	Not Available	Not Available	Stage I	7th	MX	Not Available	Not Available	MX	N0	T1a	Not Available	NO	YES	Y8	1	Kidney	Type 2	Alive
TCGA-GL-A9DC	386.48.0	KIRP	F368F88D-0D36-46A0-9AD1-44B68EBD0F2D	TCGA-GL-A9DC	12560466-52CA-4114-8C9B-4853599628F1	10	-24348		0	27	Not Available	Not Evaluated	Not Evaluated	NOT HISPANIC OR LATINO	Elevated	Kidney Papillary Renal Cell Carcinoma	Not Evaluated	Not Evaluated	Left	16	7	0	Not Available	No	A9DC	Not Available		Normal	NO	YES		Not Evaluated	Not Available	Stage I	7th	Not Available	Not Available	Not Available	MX	N0	T1b	Not Available	YES	NO	GL	1	Kidney	Type 1	Alive
TCGA-2Z-A9JM	432.42.0	KIRP	5205CED3-D728-40ED-A911-DA8C48EAA401	TCGA-2Z-A9JM	17846514-9A0A-40CD-8841-227E32A0C7DB	23	-10323		0	204	Not Available	1	Unknown	NOT HISPANIC OR LATINO	Normal	Kidney Papillary Renal Cell Carcinoma	Unknown	Unknown	Left	Not Applicable	10	Not Applicable	16	No	A9JM	Other	TUMOR FREE	Normal	NO	NO		Normal	Stage I	Stage I	7th	M0	N0	T1a	MX	NX	T1a	Not Available	NO	YES	2Z	2	Kidney	Type 1	Alive
TCGA-IZ-A6M9	325.59.0	KIRP	FCDA60F3-D705-4ABF-A639-159393C42F1D	TCGA-IZ-A6M9	F76BB0CC-EB45-4A2B-9961-E94641A53DAB	23	-23149		0	2	Not Available	Not Available	Not Available	NOT HISPANIC OR LATINO	Not Available	Kidney Papillary Renal Cell Carcinoma	Not Available	Not Available	Right	Not Applicable	9	Not Applicable	Not Available	No	A6M9	Not Available	TUMOR FREE	Not Available	NO	NO	Complete Remission/Response	Not Available	Stage I	Stage I	7th	M0	NX	T1a	MX	NX	T1a	Not Available	YES	NO	IZ	5	Kidney	Unknown	Alive
TCGA-HE-7128	162.70.0	KIRP	623121CD-1E6B-47A7-BC2F-205F4E1A2C7E	TCGA-HE-7128	dc4b12b4-9b0d-4015-8e97-9f8756e24485	17	Not Available		Not Available		Not Available	Not Available	Not Available	Not Available	Not Available	Kidney Papillary Renal Cell Carcinoma	Not Available	Not Available	Left	Not Applicable	11	Not Applicable	Not Available	No	7128	Not Available	TUMOR FREE	Not Available	Not Available	NO		Not Available	Not Available	Stage I	6th	MX	Not Available	Not Available	MX	NX	T1	Not Available	NO	YES	HE	1	Kidney	Type 2	Alive
TCGA-DW-7836	194.67.0	KIRP	DF302836-0864-4B1F-B169-D8AB84414ECF	TCGA-DW-7836	280d8569-0acb-47fa-a8f5-aa8540d89a94	15	-20269		0	1093	Not Available	0	Not Available	NOT HISPANIC OR LATINO	Low	Kidney Papillary Renal Cell Carcinoma	100	Normal	Right	Not Applicable	2	Not Applicable	Not Available	Yes	7836	Preoperative	TUMOR FREE	Normal	Not Available	NO		Normal	Stage I	Stage I	6th	M0	N0	T1a	MX	NX	T1a	Not Available	NO	YES	DW	1	Kidney	Type 1	Alive
TCGA-2Z-A9J9	432.42.0	KIRP	91A3A5F7-02BB-4A45-A8B5-B31890FE8C7C	TCGA-2Z-A9J9	5CBF0134-023B-4BD0-97DA-EB836CCBC729	23	-28346		0	2294	Not Available	Unknown	Unknown	NOT HISPANIC OR LATINO	Low	Kidney Papillary Renal Cell Carcinoma	Unknown	Unknown	Left	Not Applicable	10	Not Applicable	Not Available	Yes, History of Prior Malignancy	A9J9	Not Available	TUMOR FREE	Normal	NO	NO	Complete Remission/Response	Low	Stage I	Stage I	6th	M0	N0	T1a	MX	NX	T1a	Not Available	NO	YES	2Z	Unknown	Kidney	Type 1	Alive
TCGA-A4-8630	246.62.0	KIRP	4873547E-FC4D-4AC6-8FC7-35D6E16EDABD	TCGA-A4-8630	fcad8f85-0046-4fc9-9611-3bf8ac91e887	28	-21884		0	9	Not Available	0	Unknown	NOT HISPANIC OR LATINO	Normal	Kidney Papillary Renal Cell Carcinoma	100	Unknown	Right	Not Applicable	12	Not Applicable	Not Available	No	8630	Other	TUMOR FREE	Normal	Unknown	NO		Normal	Stage I	Stage I	7th	M0	N0	T1	MX	NX	T1b	Not Available	YES	NO	A4	2	Kidney	Unknown	Alive
TCGA-O9-A75Z	344.54.0	KIRP	D2CE6474-B5A2-40A7-8D71-42BEE3866485	TCGA-O9-A75Z	FB3ACED2-4EB5-4B82-824F-E382A469BC15	29	-16183		0	148	Not Available	Not Evaluated	Not Evaluated	NOT HISPANIC OR LATINO	Normal	Kidney Papillary Renal Cell Carcinoma	Not Evaluated	Not Evaluated	Left	Not Applicable	10	Not Applicable	Not Available	No	A75Z	Not Evaluated		Normal	Unknown	NO		Normal	Not Available	Stage I	7th	M0	Not Available	Not Available	MX	NX	T1a	Not Available	YES	NO	O9	Unknown	Kidney	Unknown	Alive
TCGA-2Z-A9JE	432.42.0	KIRP	74AD582B-B0FA-40C4-9756-93506B27657A	TCGA-2Z-A9JE	C20B1007-0111-4EF6-9DF5-14DA6094FCA1	23	-21557		0	1496	Not Available	Unknown	Unknown	NOT HISPANIC OR LATINO	Normal	Kidney Papillary Renal Cell Carcinoma	Unknown	Unknown	Right	Not Applicable	10	Not Applicable	Not Available	No	A9JE	Not Available	TUMOR FREE	Low	NO	NO	Complete Remission/Response	Normal	Stage I	Stage I	7th	M0	N0	T1a	MX	NX	T1a	Not Available	NO	YES	2Z	1	Kidney	Type 1	Alive
TCGA-UZ-A9PN	398.47.0	KIRP	5BFE7266-FD31-428D-A727-6599028B5CE3	TCGA-UZ-A9PN	1957FB63-BE5A-4889-BBAE-01DFBD286C4A	7	-19724		Not Available	667	Not Available	0	Unknown	NOT HISPANIC OR LATINO	Unknown	Kidney Papillary Renal Cell Carcinoma	Unknown	Unknown	Left	Not Applicable	7	Not Applicable	Not Available	No	A9PN	Unknown		Unknown	Unknown	NO		Unknown	Not Available	Stage III	6th	M0	Not Available	Not Available	MX	NX	T3	Not Available	NO	YES	UZ	Unknown	Kidney	Unknown	Alive
TCGA-A4-7585	194.67.0	KIRP	50A2548D-AEC9-416F-93E5-D933E2F94530	TCGA-A4-7585	0b8956ec-f11b-4d74-b8b7-bfcb64ae974c	11	-24778	1070	0		Not Available	Not Available	Not Available	NOT HISPANIC OR LATINO	Not Available	Kidney Papillary Renal Cell Carcinoma	Not Available	Not Available	Left	Not Applicable	1	Not Applicable	Not Available	No	7585	Not Available	TUMOR FREE	Not Available	Not Available	NO		Not Available	Stage I	Stage III	6th	M0	N0	T1	M0	N0	T3a	Not Available	NO	YES	A4	1	Kidney	Type 2	Dead
TCGA-A4-A5Y1	299.64.0	KIRP	F19ADB92-5CD8-4FAC-AC6D-F6ACC424682D	TCGA-A4-A5Y1	56F883D7-3CE1-47BE-A581-F7337D06D359	15	-27541		0	87	Not Available	Not Evaluated	Not Evaluated	NOT HISPANIC OR LATINO	Low	Kidney Papillary Renal Cell Carcinoma	Not Evaluated	Not Evaluated	Left	1	7	1	Not Available	Yes, History of Synchronous/Bilateral Malignancy	A5Y1	Not Available	TUMOR FREE	Normal	Unknown	YES		Low	Stage III	Stage III	7th	M0	N1	T1	MX	N1	T1b	Not Available	YES	NO	A4	1	Kidney	Type 2	Alive
TCGA-GL-7966	209.64.0	KIRP	45456EC2-F353-44B6-9ABE-0DDE7BD07BC0	TCGA-GL-7966	f24b772a-147e-4889-be23-e4ea10824d66	10	-10428		0	112	Not Available	2	Not Available	NOT HISPANIC OR LATINO	Not Available	Kidney Papillary Renal Cell Carcinoma	Not Available	Not Available	Right	Not Available	4	Not Available	Not Available	No	7966	Preoperative	WITH TUMOR	Not Available	Not Available	YES		Not Available	Not Available	Stage III	7th	Not Available	Not Available	Not Available	MX	N1	T3	Not Available	YES	NO	GL	1	Kidney	Type 2	Alive
TCGA-B1-A656	325.59.0	KIRP	FABA810D-BAB2-4AAD-B5A3-5A8A586DDD73	TCGA-B1-A656	8AF42B33-6AB7-4EA0-860D-F3AF9177EE2D	21	-23702		0	14	Not Available	Not Available	Not Available	NOT HISPANIC OR LATINO	Not Available	Kidney Papillary Renal Cell Carcinoma	Not Available	Not Available	Left	Not Applicable	2	Not Applicable	Not Available	No	A656	Not Available	TUMOR FREE	Not Available	NO	NO	Complete Remission/Response	Not Available	Not Available	Stage I	7th	M0	Not Available	Not Available	M0	N0	T1a	Not Available	YES	NO	B1	Unknown	Kidney	Type 2	Alive
TCGA-BQ-7050	162.70.0	KIRP	2A674114-4F10-47A6-9909-4BFB993AEF4A	TCGA-BQ-7050	672fe335-42ed-4a86-9953-c8862a081c24	26	-19550		0	1864	Not Available	Not Available	Not Available	HISPANIC OR LATINO	Low	Kidney Papillary Renal Cell Carcinoma	Not Available	Not Available	Left	4	9	0	Not Available	No	7050	Not Available	TUMOR FREE	Normal	Not Available	YES		Low	Stage I	Stage I	6th	M0	N0	T1a	M0	N0	T1a	Not Available	NO	YES	BQ	4	Kidney	Not Available	Alive
TCGA-BQ-7060	162.70.0	KIRP	F8070AEF-BE3D-4216-883C-83B406E59F3D	TCGA-BQ-7060	551cade6-32e8-4aac-9e92-d6b113d4ed7f	27	-19479		0	214	Not Available	Not Available	Not Available	NOT HISPANIC OR LATINO	Low	Kidney Papillary Renal Cell Carcinoma	Not Available	Not Available	Right	Not Applicable	9	Not Applicable	Not Available	No	7060	Not Available	TUMOR FREE	Normal	Not Available	NO		Low	Stage I	Stage I	7th	M0	NX	T1a	M0	NX	T1a	Not Available	NO	YES	BQ	1	Kidney	Type 2	Alive
TCGA-BQ-7044	162.70.0	KIRP	775AFB8A-AA1A-421B-8846-726BC8FA412F	TCGA-BQ-7044	12fb96fd-c75e-4eb9-ad92-1a1ae7ad4749	24	-26831		0	3760	Not Available	Not Available	Not Available	Not Available	Low	Kidney Papillary Renal Cell Carcinoma	Not Available	Not Available	Left	Not Applicable	9	Not Applicable	Not Available	No	7044	Not Available	TUMOR FREE	Normal	Not Available	NO		Low	Stage III	Stage III	5th	M0	NX	T3a	M0	NX	T3a	Not Available	NO	YES	BQ	3	Kidney	Not Available	Alive
TCGA-IA-A40X	266.63.0	KIRP	DA4EE07D-16E0-4DA9-9254-AC9D11E1ACF5	TCGA-IA-A40X	0C151271-2CF9-43F4-9E9B-FE927DE43131	11	-18239		0	430	Not Available	Not Evaluated	Not Evaluated	NOT HISPANIC OR LATINO	Normal	Kidney Papillary Renal Cell Carcinoma	100	Not Evaluated	Left	Not Applicable	9	Not Applicable	Not Available	No	A40X	Other	TUMOR FREE	Elevated	NO	NO	Complete Remission/Response	Normal	Stage I	Stage I	7th	MX	NX	T1a	MX	NX	T1a	Not Available	YES	NO	IA	1	Kidney	Unknown	Alive
TCGA-5P-A9JW	432.42.0	KIRP	81BC8300-7411-4606-B148-D268BBB1969B	TCGA-5P-A9JW	07D409A0-D0DD-415A-95C3-38C26A518C56	15	-23570		0	3241	Not Available	Not Evaluated	Normal	NOT HISPANIC OR LATINO	Normal	Kidney Papillary Renal Cell Carcinoma	Not Evaluated	Not Evaluated	Left	Not Applicable	12	Not Applicable	Not Available	No	A9JW	Not Evaluated		Normal	NO	NO	Complete Remission/Response	Normal	Not Available	Not Available	6th	MX	Not Available	Not Available	MX	NX	T1a	Not Available	NO	YES	5P	Unknown	Kidney	Type 2	Alive
TCGA-BQ-7059	162.70.0	KIRP	2630518B-6276-4E0D-AC5B-254A7CA67E4B	TCGA-BQ-7059	1bf54408-b5cb-45dc-ad03-ef2866a0ff59	27	-26136		0	232	Not Available	Not Available	Not Available	NOT HISPANIC OR LATINO	Low	Kidney Papillary Renal Cell Carcinoma	Not Available	Not Available	Right	Not Applicable	9	Not Applicable	Not Available	No	7059	Not Available	TUMOR FREE	Normal	Not Available	NO		Low	Stage I	Stage I	7th	M0	NX	T1b	M0	NX	T1b	Not Available	NO	YES	BQ	1	Kidney	Not Available	Alive
TCGA-P4-A5EB	299.64.0	KIRP	8C08920D-91D8-4EFE-8DBE-91906F964C71	TCGA-P4-A5EB	AC8CADDA-C01E-4E8D-9557-38E0A36C3210	12	-30395		0	2477	Not Available	Not Available	Not Available	NOT HISPANIC OR LATINO	Not Available	Kidney Papillary Renal Cell Carcinoma	Not Available	Not Available	Right	Not Applicable	9	Not Applicable	18	No	A5EB	Not Available	TUMOR FREE	Not Available	NO	NO	Complete Remission/Response	Not Available	Stage I	Stage I	7th	M0	N0	T1	MX	NX	T1b	Not Available	NO	YES	P4	3	Kidney	Type 2	Alive
TCGA-B9-A44B	266.63.0	KIRP	7D6D0246-9798-4404-93D5-06F281C07379	TCGA-B9-A44B	B809C2F2-185C-496A-A1D4-589294443A1D	31	-25763		0	64	Not Available	Not Evaluated	Not Evaluated	NOT HISPANIC OR LATINO	Not Evaluated	Kidney Papillary Renal Cell Carcinoma	Not Evaluated	Not Evaluated	Left	Not Applicable	10	Not Applicable	15	Yes, History of Prior Malignancy	A44B	Not Available	WITH TUMOR	Not Evaluated	NO	NO	Partial Remission/Response	Normal	Stage III	Stage III	7th	M0	N0	T3b	Not Available	NX	T3b	Not Available	YES	NO	B9	5	Kidney	Type 2	Alive
TCGA-BQ-7056	162.70.0	KIRP	C352BB20-B853-4BF9-B424-FD463740D36A	TCGA-BQ-7056	36182304-2db7-446a-929c-7e43a47d863a	27	-27467		0	612	Not Available	Not Available	Not Available	NOT HISPANIC OR LATINO	Low	Kidney Papillary Renal Cell Carcinoma	Not Available	Not Available	Right	11	9	0	Not Available	Yes	7056	Not Available	WITH TUMOR	Normal	Not Available	YES		Normal	Discrepancy	Stage III	6th	M0	NX	T3a	M0	N0	T3b	Not Available	NO	YES	BQ	3	Kidney	Not Available	Alive
TCGA-P4-A5EA	299.64.0	KIRP	373ABDC3-13B6-4E68-B19A-8A4AE64B180D	TCGA-P4-A5EA	4AF65061-A15F-48D5-B4C0-30003386BF2E	12	-19748	201	0		Not Available	Not Available	Not Available	NOT HISPANIC OR LATINO	Not Available	Kidney Papillary Renal Cell Carcinoma	Not Available	Not Available	Left	5	9	1	Not Available	No	A5EA	Not Available	WITH TUMOR	Not Available	NO	YES	Complete Remission/Response	Not Available	Stage III	Stage III	7th	M0	N1	T1	MX	N1	T3a	Not Available	NO	YES	P4	1	Kidney	Type 2	Dead
TCGA-MH-A854	364.52.0	KIRP	B5F6C508-B4A2-49DC-AEA9-6EA8950BFE0C	TCGA-MH-A854	CF059D8A-6C7A-48F4-A545-1160177D208D	13	-22804		0	11	Not Available	Not Available	Not Available	NOT HISPANIC OR LATINO	Low	Kidney Papillary Renal Cell Carcinoma	Not Available	Not Available	Bilateral	Not Applicable	1	Not Applicable	10	No	A854	Not Available	TUMOR FREE	Not Available	NO	NO	Complete Remission/Response	Not Available	Stage I	Stage I	7th	MX	NX	T1b	MX	NX	T1b	2012	NO	YES	MH	4	Kidney	Type 1	Alive
TCGA-MH-A55W	281.63.0	KIRP	42E06C48-B8EF-4C68-8231-C5DEF1319F38	TCGA-MH-A55W	2030E10B-A4C2-460F-9E29-90C8A76EA05E	14	-18573		0	398	Not Available	Not Evaluated	Not Evaluated	NOT HISPANIC OR LATINO	Low	Kidney Papillary Renal Cell Carcinoma	Not Evaluated	Not Evaluated	Right	Not Applicable	6	Not Applicable	Not Available	No	A55W	Not Evaluated	TUMOR FREE	Normal	NO	NO	Complete Remission/Response	Normal	Stage I	Stage I	7th	MX	NX	T1b	MX	NX	T1b	Not Available	NO	YES	MH	1	Kidney	Unknown	Alive
TCGA-BQ-5887	162.70.0	KIRP	808AAF2C-4706-4122-9F5C-3E38C8482EA2	TCGA-BQ-5887	03301d0d-efee-4087-9fff-d1d4f53a924c	11	-19747		0	771	Not Available	Not Available	Not Available	Not Available	Normal	Kidney Papillary Renal Cell Carcinoma	Not Available	Not Available	Right	7	7	0	Not Available	No	5887	Not Available	TUMOR FREE	Normal	Not Available	YES		Normal	Stage III	Stage III	6th	M0	N0	T3a	M0	N0	T3a	Not Available	NO	YES	BQ	4	Kidney	Type 2	Alive
TCGA-BQ-5880	71.75.0	KIRP	A0119881-EB13-431E-AC1B-F6E11E0CFDC6	TCGA-BQ-5880	9ab5714c-19bc-4022-b1ce-ef18ee2a9cb2	13	-29053	1314	0		Not Available	Not Available	Not Available	Not Available	Normal	Kidney Papillary Renal Cell Carcinoma	Not Available	Normal	Left	11	5	6	Not Available	No	5880	Not Available	WITH TUMOR	Normal	Not Available	YES		Normal	Stage III	Stage III	Not Available	M0	N1	T3a	M0	N1	T3a	Not Available	NO	YES	BQ	1	Kidney	Type 2	Dead
TCGA-4A-A93W	386.48.0	KIRP	455DA6BB-98CE-4589-A5B4-76FCC6475462	TCGA-4A-A93W	81BC5A6F-3584-486D-8A8F-D976DCB666FF	14	-24117		0	4	Not Available	Not Evaluated	Unknown	NOT HISPANIC OR LATINO	Low	Kidney Papillary Renal Cell Carcinoma	Not Evaluated	Not Evaluated	Right	Not Applicable	7	Not Applicable	12.5	No	A93W	Not Available	TUMOR FREE	Normal	NO	NO	Complete Remission/Response	Normal	Stage I	Stage I	7th	M0	N0	T1a	M0	N0	T1a	1968	YES	NO	4A	3	Kidney	Unknown	Alive
TCGA-B9-A8YI	386.48.0	KIRP	8A8FD0FB-D2B0-4CAC-ADBA-A91D41A16AFA	TCGA-B9-A8YI	9E4C8E1E-041C-4C95-9801-70C8DD0A7797	10	-28917		0	52	Not Available	Not Available	Not Available	NOT HISPANIC OR LATINO	Low	Kidney Papillary Renal Cell Carcinoma	Not Available	Normal	Left	Not Applicable	3	Not Applicable	Not Available	No	A8YI	Not Available	TUMOR FREE	Normal	NO	NO	Complete Remission/Response	Normal	Stage I	Stage I	7th	M0	NX	T1b	MX	NX	T1b	1975	YES	NO	B9	3	Kidney	Type 2	Alive
TCGA-2Z-A9J7	398.47.0	KIRP	2539A24F-9E60-432A-824E-B752CA182DC6	TCGA-2Z-A9J7	D66C9261-6C0C-44B0-92FA-A43757F34CB2	22	-23230	139	0		Not Available	3	Unknown	NOT HISPANIC OR LATINO	Low	Kidney Papillary Renal Cell Carcinoma	Unknown	Unknown	Right	Not Applicable	10	Not Applicable	25	No	A9J7	Other	WITH TUMOR	Elevated	NO	NO	Progressive Disease	Normal	Stage IV	Stage IV	6th	M1	N0	T2	M1	NX	T2	2005	NO	YES	2Z	4	Kidney	Unknown	Dead
TCGA-DW-5561	71.75.0	KIRP	533C58FB-3EB1-417E-BB28-281E87078B10	TCGA-DW-5561	7f677700-65c8-4d17-b6ae-520869ba1bbd	29	-18744		0	414	Not Available	0	Not Available	NOT HISPANIC OR LATINO	Low	Kidney Papillary Renal Cell Carcinoma	100	Normal	Left	Not Applicable	3	Not Applicable	36	Yes	5561	Preoperative		Normal	Not Available	NO		Normal	Stage I	Stage I	Not Available	M0	N0	T1a	M0	NX	T1a	2007	NO	YES	DW	4	Kidney	Type 1	Alive
TCGA-Y8-A896	376.51.0	KIRP	4C57B41C-7001-4906-8ED6-5203C69F0727	TCGA-Y8-A896	AD4101B9-B9E3-4D41-8C88-424559012853	25	-22750		0	186	Not Available	Not Evaluated	Not Available	NOT HISPANIC OR LATINO	Not Available	Kidney Papillary Renal Cell Carcinoma	Not Evaluated	Not Available	Left	Not Applicable	2	Not Applicable	50	No	A896	Not Evaluated	TUMOR FREE	Not Available	NO	NO	Complete Remission/Response	Not Available	Not Available	Stage III	7th	MX	Not Available	Not Available	MX	NX	T3a	Not Available	NO	YES	Y8	2	Kidney	Unknown	Alive
TCGA-5P-A9KF	432.42.0	KIRP	A883AB74-5212-4E94-B127-B6114DF65AC0	TCGA-5P-A9KF	87971996-94D7-4E88-8ED5-E059DB838AF7	16	-19631		0	845	Not Available	Not Evaluated	Not Evaluated	NOT HISPANIC OR LATINO	Low	Kidney Papillary Renal Cell Carcinoma	Not Evaluated	Normal	Bilateral	Not Applicable	12	Not Applicable	Not Available	No	A9KF	Not Evaluated	TUMOR FREE	Normal	NO	NO		Normal	Stage I	Not Available	7th	M0	N0	T1	MX	N0	T1a	Not Available	NO	YES	5P	2	Kidney	Type 1	Alive
[truncated: 17 more columns]
