# Supplementary material for: IQGAP3 in clear cell renal cell carcinoma contributes to drug resistance and genome stability
Source: PeerJ. 2022 Oct 18;10:e14201. doi: 10.7717/peerj.14201 (PMC9586079; doi:10.7717/peerj.14201)
Supplement: Supplemental Information 1 [file peerj-10-14201-s001.zip › Supplemental file Raw data-0824/Supplemental file-Raw data for Figure 3A.xlsx]

## Sheet: OS
sample_id	event	time	expr	gene	group
TCGA-AK-3447-01A-01R-1766-07	1	40.5667	0.0230345	IQGAP3	Low
TCGA-AK-3427-01A-01R-0864-07	1	119.433	0.0614584	IQGAP3	Low
TCGA-AK-3433-01A-02R-1277-07	1	113.633	0.172208	IQGAP3	Low
TCGA-B0-5083-01A-02R-1420-07	2	34.8333	0.175201	IQGAP3	Low
TCGA-BP-4769-01A-01R-1289-07	1	62.5333	0.18031	IQGAP3	Low
TCGA-BP-4799-01A-01R-1305-07	2	37.7667	0.181288	IQGAP3	Low
TCGA-6D-AA2E-01A-11R-A37O-07	1	12.0667	0.190909	IQGAP3	Low
TCGA-B8-4619-01A-02R-1325-07	1	17.4333	0.241448	IQGAP3	Low
TCGA-B2-3923-01A-02R-1325-07	1	33.0667	0.241543	IQGAP3	Low
TCGA-B0-5117-01A-01R-1420-07	1	53.6	0.242491	IQGAP3	Low
TCGA-BP-4994-01A-01R-1334-07	1	43.6	0.245424	IQGAP3	Low
TCGA-B8-A54E-01A-11R-A266-07	1	30.3	0.252418	IQGAP3	Low
TCGA-CJ-4885-01A-01R-1305-07	1	115.033	0.253779	IQGAP3	Low
TCGA-AK-3443-01A-02R-1325-07	1	47.4333	0.256164	IQGAP3	Low
TCGA-BP-4177-01A-02R-1420-07	1	55.6667	0.268911	IQGAP3	Low
TCGA-B2-3923-01A-02R-A277-07	1	33.0667	0.280579	IQGAP3	Low
TCGA-AK-3440-01A-02R-1277-07	1	95.5	0.290134	IQGAP3	Low
TCGA-AK-3455-01A-01R-0864-07	2	22.7667	0.29239	IQGAP3	Low
TCGA-B8-A54H-01A-11R-A33J-07	1	8.53333	0.30352	IQGAP3	Low
TCGA-T7-A92I-01A-11R-A37O-07	1	11.8667	0.311203	IQGAP3	Low
TCGA-B0-4945-01A-01R-1420-07	2	71.5	0.316179	IQGAP3	Low
TCGA-CZ-5467-01A-01R-1503-07	2	2.43333	0.318323	IQGAP3	Low
TCGA-CW-6090-01A-11R-1672-07	1	85.0667	0.320414	IQGAP3	Low
TCGA-DV-A4VZ-01A-11R-A266-07	1	12.1667	0.320959	IQGAP3	Low
TCGA-B0-5702-01A-11R-1541-07	1	72.4	0.328078	IQGAP3	Low
TCGA-BP-4334-01A-01R-1289-07	2	21.5	0.335755	IQGAP3	Low
TCGA-B0-4834-01A-01R-1305-07	2	69.6667	0.339244	IQGAP3	Low
TCGA-BP-4995-01A-01R-1334-07	1	45.7	0.343741	IQGAP3	Low
TCGA-DV-5567-01A-01R-1541-07	1	66.8	0.355576	IQGAP3	Low
TCGA-CZ-5989-01A-11R-1672-07	1	63.5	0.37171	IQGAP3	Low
TCGA-B0-5102-01A-01R-1420-07	2	92.1333	0.374971	IQGAP3	Low
TCGA-AK-3456-01A-02R-1325-07	1	38.1	0.381972	IQGAP3	Low
TCGA-CW-5581-01A-02R-1541-07	1	93.3	0.387165	IQGAP3	Low
TCGA-B2-3923-01B-10R-A277-07	1	33.0667	0.387948	IQGAP3	Low
TCGA-BP-4329-01A-02R-1289-07	2	28.1667	0.394639	IQGAP3	Low
TCGA-CZ-5457-01A-01R-1503-07	1	91.8	0.405271	IQGAP3	Low
TCGA-B0-5106-01A-01R-1420-07	2	53.2667	0.410482	IQGAP3	Low
TCGA-DV-5565-01A-01R-1541-07	1	44.3	0.431637	IQGAP3	Low
TCGA-A3-A6NJ-01A-12R-A33J-07	1	15.6	0.432678	IQGAP3	Low
TCGA-CJ-4893-01A-01R-1305-07	1	25	0.445028	IQGAP3	Low
TCGA-CZ-5462-01A-01R-1503-07	2	10.3667	0.453877	IQGAP3	Low
TCGA-A3-3365-01A-01R-0864-07	1	29.1	0.455104	IQGAP3	Low
TCGA-B2-5636-01A-02R-1541-07	1	30.6333	0.457158	IQGAP3	Low
TCGA-A3-A8OV-01A-11R-A37O-07	1	11.3333	0.46162	IQGAP3	Low
TCGA-B0-5113-01A-01R-1420-07	1	39.1667	0.46204	IQGAP3	Low
TCGA-BP-5170-01A-01R-1426-07	1	80.4	0.465983	IQGAP3	Low
TCGA-B0-5696-01A-11R-1541-07	1	86.9667	0.477307	IQGAP3	Low
TCGA-CW-5587-01A-01R-1541-07	1	74.2	0.490829	IQGAP3	Low
TCGA-BP-5190-01A-01R-1426-07	1	33.7	0.497409	IQGAP3	Low
TCGA-CZ-5461-01A-01R-1503-07	2	11	0.500154	IQGAP3	Low
TCGA-EU-5904-01A-11R-1672-07	1	18.3667	0.504052	IQGAP3	Low
TCGA-G6-A8L6-01A-11R-A37O-07	2	10.4333	0.520126	IQGAP3	Low
TCGA-B8-4621-01A-01R-1503-07	1	26.2667	0.522112	IQGAP3	Low
TCGA-B0-4846-01A-01R-1277-07	2	40	0.522726	IQGAP3	Low
TCGA-CJ-4644-01A-02R-1325-07	2	11.2	0.522879	IQGAP3	Low
TCGA-AK-3451-01A-02R-1188-07	1	95.6	0.526478	IQGAP3	Low
TCGA-B4-5378-01A-01R-1503-07	1	5.83333	0.52957	IQGAP3	Low
TCGA-CZ-5454-01A-01R-1503-07	2	24.0667	0.531812	IQGAP3	Low
TCGA-CJ-5684-01A-11R-1541-07	1	74.3667	0.533606	IQGAP3	Low
TCGA-BP-4789-01A-01R-1305-07	1	49.6333	0.536086	IQGAP3	Low
TCGA-BP-4784-01A-01R-1305-07	1	61.8	0.539941	IQGAP3	Low
TCGA-BP-4344-01A-01R-1289-07	1	55.5333	0.54006	IQGAP3	Low
TCGA-B0-5707-01A-11R-1541-07	1	124.8	0.54295	IQGAP3	Low
TCGA-B8-5546-01A-01R-1541-07	1	16.8333	0.543947	IQGAP3	Low
TCGA-B4-5832-01A-11R-1672-07	1	5.16667	0.549229	IQGAP3	Low
TCGA-CZ-4856-01A-02R-1426-07	1	0.6	0.551444	IQGAP3	Low
TCGA-B0-4839-01A-01R-1305-07	2	54.6333	0.562796	IQGAP3	Low
TCGA-BP-4159-01A-02R-1289-07	2	86.7	0.564967	IQGAP3	Low
TCGA-BP-4790-01A-01R-1305-07	2	37.0333	0.56593	IQGAP3	Low
TCGA-B8-A8YJ-01A-13R-A39I-07	1	14.3667	0.56638	IQGAP3	Low
TCGA-CJ-5678-01A-11R-1541-07	2	19.1333	0.567499	IQGAP3	Low
TCGA-CJ-4903-01A-01R-1426-07	1	52	0.572005	IQGAP3	Low
TCGA-B8-5165-01A-01R-1420-07	1	24.5667	0.573445	IQGAP3	Low
TCGA-B0-5402-01A-01R-1503-07	1	43	0.576212	IQGAP3	Low
TCGA-A3-3320-01A-02R-1325-07	1	50.2667	0.576235	IQGAP3	Low
TCGA-BP-4170-01A-02R-1289-07	2	78.1	0.577347	IQGAP3	Low
TCGA-B2-5633-01A-01R-A277-07	1	32.1	0.577396	IQGAP3	Low
TCGA-CJ-4643-01A-02R-1325-07	1	59.7667	0.58146	IQGAP3	Low
TCGA-BP-4349-01A-01R-1289-07	1	12.4	0.581677	IQGAP3	Low
TCGA-B0-5710-01A-11R-1672-07	1	81	0.582968	IQGAP3	Low
TCGA-BP-4993-01A-02R-1420-07	1	5.9	0.584798	IQGAP3	Low
TCGA-BP-5200-01A-01R-1426-07	1	35.4333	0.586934	IQGAP3	Low
TCGA-CJ-4889-01A-01R-1305-07	1	64.8667	0.590506	IQGAP3	Low
TCGA-AK-3450-01A-02R-1277-07	1	59.3	0.591523	IQGAP3	Low
TCGA-A3-3324-01A-02R-1325-07	1	39.5333	0.591839	IQGAP3	Low
TCGA-B2-5635-01A-01R-A277-07	1	25.1667	0.597372	IQGAP3	Low
TCGA-BP-4760-01A-02R-1420-07	1	78.7	0.599259	IQGAP3	Low
TCGA-AK-3428-01A-02R-1277-07	1	124.267	0.60044	IQGAP3	Low
TCGA-AK-3429-01A-02R-1325-07	1	110.933	0.602368	IQGAP3	Low
TCGA-B0-5695-01A-11R-1541-07	1	71.6667	0.611223	IQGAP3	Low
TCGA-BP-5176-01A-01R-1426-07	2	53	0.615444	IQGAP3	Low
TCGA-B4-5377-01A-01R-1503-07	1	12.1667	0.617375	IQGAP3	Low
TCGA-B0-5110-01A-01R-1420-07	1	66.9667	0.617422	IQGAP3	Low
TCGA-B0-5400-01A-01R-1503-07	1	57.7667	0.621861	IQGAP3	Low
TCGA-A3-3363-01A-01R-0864-07	1	10.6333	0.626353	IQGAP3	Low
TCGA-CJ-4891-01A-01R-1305-07	2	27.3	0.628478	IQGAP3	Low
TCGA-A3-3380-01A-01R-0864-07	1	18.9	0.628619	IQGAP3	Low
TCGA-A3-3329-01A-01R-0864-07	1	54.1333	0.62919	IQGAP3	Low
TCGA-B0-4841-01A-01R-1277-07	2	6.8	0.62941	IQGAP3	Low
TCGA-BP-4981-01A-01R-1334-07	2	36.5667	0.629553	IQGAP3	Low
TCGA-B8-4151-01A-01R-1188-07	1	43.3	0.632695	IQGAP3	Low
TCGA-BP-4972-01A-01R-1334-07	1	50.0667	0.632717	IQGAP3	Low
TCGA-AK-3465-01A-02R-1325-07	1	12.3	0.633192	IQGAP3	Low
TCGA-B0-5108-01A-01R-1420-07	1	59.4	0.633507	IQGAP3	Low
TCGA-B0-5104-01A-01R-1420-07	2	91.7333	0.634289	IQGAP3	Low
TCGA-A3-A8OW-01A-11R-A37O-07	1	10.7667	0.634543	IQGAP3	Low
TCGA-B0-5694-01A-11R-1541-07	2	16	0.638622	IQGAP3	Low
TCGA-B0-5692-01A-11R-1541-07	1	131.467	0.646424	IQGAP3	Low
TCGA-CJ-4870-01A-01R-1305-07	1	49.9333	0.646717	IQGAP3	Low
TCGA-BP-5195-01A-02R-1426-07	1	24.9667	0.648496	IQGAP3	Low
TCGA-G6-A8L8-01A-21R-A37O-07	2	36.3667	0.649259	IQGAP3	Low
TCGA-BP-4795-01A-02R-1420-07	1	20.6667	0.649376	IQGAP3	Low
TCGA-BP-5192-01A-01R-1426-07	1	23.8	0.652452	IQGAP3	Low
TCGA-CZ-5453-01A-01R-1503-07	2	80.6333	0.654513	IQGAP3	Low
TCGA-CJ-4897-01A-03R-1426-07	1	111.367	0.657289	IQGAP3	Low
TCGA-B2-5635-01A-01R-1541-07	1	25.1667	0.665648	IQGAP3	Low
TCGA-AK-3425-01A-02R-1277-07	1	111.433	0.665993	IQGAP3	Low
TCGA-B0-5698-01A-11R-1672-07	1	121.033	0.667434	IQGAP3	Low
TCGA-BP-4961-01A-01R-1334-07	1	64.5	0.668202	IQGAP3	Low
TCGA-MM-A564-01A-11R-A266-07	1	20.2333	0.669272	IQGAP3	Low
TCGA-B8-4154-01A-01R-1188-07	1	46	0.669941	IQGAP3	Low
TCGA-BP-4343-01A-02R-1289-07	2	63.7333	0.671983	IQGAP3	Low
TCGA-B2-5635-01B-04R-A277-07	1	25.1667	0.672968	IQGAP3	Low
TCGA-BP-4355-01A-01R-1289-07	2	31.7667	0.678403	IQGAP3	Low
TCGA-B0-4849-01A-01R-1277-07	2	2.3	0.679433	IQGAP3	Low
TCGA-B0-4842-01A-02R-1420-07	2	57.4667	0.682468	IQGAP3	Low
TCGA-B8-4153-01B-11R-1672-07	1	25.4	0.685332	IQGAP3	Low
TCGA-B8-5552-01B-11R-1672-07	1	34.8667	0.685873	IQGAP3	Low
TCGA-BP-4165-01A-02R-1289-07	1	101.233	0.686052	IQGAP3	Low
TCGA-BP-4763-01A-01R-1289-07	2	42.3333	0.690639	IQGAP3	Low
TCGA-CJ-4874-01A-01R-1305-07	1	76.1	0.691663	IQGAP3	Low
TCGA-B0-4694-01A-01R-1277-07	2	3.53333	0.69214	IQGAP3	Low
TCGA-CZ-5465-01A-01R-1503-07	2	85.4667	0.692447	IQGAP3	Low
TCGA-B0-5706-01A-11R-1541-07	1	106.833	0.696834	IQGAP3	Low
TCGA-B4-5844-01A-11R-1672-07	1	0.233333	0.698695	IQGAP3	Low
TCGA-CJ-5676-01A-11R-1541-07	1	135.567	0.699536	IQGAP3	Low
TCGA-B0-4693-01A-01R-1277-07	2	2.56667	0.702973	IQGAP3	Low
TCGA-BP-4964-01A-01R-1334-07	1	62.0667	0.704318	IQGAP3	Low
TCGA-B4-5834-01A-11R-1672-07	1	1.26667	0.709454	IQGAP3	Low
TCGA-B0-5100-01A-01R-1420-07	2	63.7667	0.711442	IQGAP3	Low
TCGA-CJ-5675-01A-11R-1541-07	1	131.2	0.714883	IQGAP3	Low
TCGA-BP-4970-01A-01R-1334-07	1	14.4333	0.715309	IQGAP3	Low
TCGA-B0-4718-01A-01R-1277-07	1	59.2667	0.722347	IQGAP3	Low
TCGA-BP-5177-01A-01R-1426-07	1	9.76667	0.728662	IQGAP3	Low
TCGA-AK-3434-01A-02R-1277-07	1	69.5667	0.734286	IQGAP3	Low
TCGA-EU-5907-01A-11R-1672-07	1	4.23333	0.734888	IQGAP3	Low
TCGA-B0-5697-01A-11R-1541-07	1	87.6667	0.738647	IQGAP3	Low
TCGA-BP-4782-01A-02R-1420-07	1	11.8	0.742141	IQGAP3	Low
TCGA-CZ-4853-01A-01R-1426-07	1	25.8	0.751631	IQGAP3	Low
TCGA-CZ-5460-01A-01R-1503-07	1	95.7667	0.75353	IQGAP3	Low
TCGA-B0-5712-01A-11R-1672-07	1	90.7333	0.755971	IQGAP3	Low
TCGA-CZ-5451-01A-01R-1503-07	1	64.3	0.756465	IQGAP3	Low
TCGA-CW-6093-01A-11R-1672-07	1	104.867	0.758826	IQGAP3	Low
TCGA-BP-4160-01A-02R-1289-07	1	96.0333	0.760001	IQGAP3	Low
TCGA-B2-3924-01A-02R-1325-07	1	36.4	0.761887	IQGAP3	Low
TCGA-CW-5583-01A-02R-1541-07	1	82.9667	0.764735	IQGAP3	Low
TCGA-B0-4823-01A-02R-1420-07	2	15.1333	0.764856	IQGAP3	Low
TCGA-CJ-5689-01A-11R-1541-07	2	54	0.765127	IQGAP3	Low
TCGA-A3-3335-01A-01R-0864-07	1	62.8667	0.766089	IQGAP3	Low
TCGA-B0-5120-01A-01R-1420-07	1	38.9667	0.767136	IQGAP3	Low
TCGA-BP-4353-01A-02R-1289-07	2	12.5	0.767575	IQGAP3	Low
TCGA-BP-5168-01A-01R-1420-07	2	48.7667	0.771171	IQGAP3	Low
TCGA-CJ-4886-01A-01R-1305-07	1	65.0667	0.772811	IQGAP3	Low
TCGA-BP-5191-01A-01R-1426-07	1	32.2333	0.773364	IQGAP3	Low
TCGA-BP-4801-01A-02R-1420-07	1	37.4667	0.774297	IQGAP3	Low
TCGA-A3-3328-01A-01R-0864-07	1	46.1667	0.7765	IQGAP3	Low
TCGA-B8-A54F-01A-11R-A266-07	1	17.3	0.778422	IQGAP3	Low
TCGA-CZ-5463-01A-01R-1503-07	1	22.0667	0.778878	IQGAP3	Low
TCGA-CJ-4871-01A-01R-1305-07	1	80.7667	0.779047	IQGAP3	Low
TCGA-DV-5576-01A-01R-1541-07	2	24.2333	0.7827	IQGAP3	Low
TCGA-B8-5553-01A-01R-1541-07	1	14.5	0.783485	IQGAP3	Low
TCGA-B8-5164-01A-01R-1420-07	1	0.866667	0.783972	IQGAP3	Low
TCGA-CJ-6032-01A-11R-1672-07	1	121.3	0.791612	IQGAP3	Low
TCGA-CZ-5982-01A-11R-1672-07	1	81.3	0.795389	IQGAP3	Low
TCGA-MW-A4EC-01A-11R-A266-07	1	16.6	0.79745	IQGAP3	Low
TCGA-B0-4818-01A-01R-1503-07	2	17	0.797821	IQGAP3	Low
TCGA-CW-6088-01A-11R-1672-07	1	107.4	0.799968	IQGAP3	Low
TCGA-BP-4166-01A-02R-1289-07	1	0.433333	0.800117	IQGAP3	Low
TCGA-BP-5006-01A-01R-1334-07	1	28	0.802	IQGAP3	Low
TCGA-B2-A4SR-01A-11R-A266-07	1	16.9	0.803917	IQGAP3	Low
TCGA-B0-5690-01A-11R-1541-07	1	113.067	0.80971	IQGAP3	Low
TCGA-CZ-4865-01A-02R-1503-07	2	5.53333	0.810257	IQGAP3	Low
TCGA-AS-3777-01A-01R-0864-07	1	41.2667	0.811226	IQGAP3	Low
TCGA-BP-4762-01A-02R-1289-07	2	44.7667	0.815485	IQGAP3	Low
TCGA-BP-5194-01A-02R-1426-07	1	13.6	0.816756	IQGAP3	Low
TCGA-B0-5711-01A-11R-1672-07	1	132.967	0.818375	IQGAP3	Low
TCGA-AK-3431-01A-02R-1277-07	2	74.7	0.8223	IQGAP3	Low
TCGA-CJ-5672-01A-11R-1541-07	2	73	0.822631	IQGAP3	Low
TCGA-B0-5812-01A-11R-1672-07	1	127.8	0.822949	IQGAP3	Low
TCGA-CJ-4905-01A-02R-1426-07	1	49.8667	0.831919	IQGAP3	Low
TCGA-B2-5633-01A-01R-1541-07	1	32.1	0.832638	IQGAP3	Low
TCGA-CZ-4866-01A-01R-1503-07	1	108.9	0.833593	IQGAP3	Low
TCGA-AK-3436-01A-02R-1325-07	1	111.033	0.83699	IQGAP3	Low
TCGA-MM-A84U-01A-11R-A37O-07	1	23.3333	0.837765	IQGAP3	Low
TCGA-B2-4101-01A-02R-1277-07	1	21.6	0.841626	IQGAP3	Low
TCGA-A3-A6NL-01A-11R-A33J-07	1	22.9667	0.84464	IQGAP3	Low
TCGA-CZ-5458-01A-01R-1503-07	1	92.9667	0.84524	IQGAP3	Low
TCGA-A3-3307-01A-01R-0864-07	1	47.8667	0.850115	IQGAP3	Low
TCGA-AK-3458-01A-01R-1503-07	1	38.9333	0.850259	IQGAP3	Low
TCGA-BP-4959-01A-01R-1334-07	1	88.6667	0.852231	IQGAP3	Low
TCGA-B0-5121-01A-02R-1420-07	1	49.5	0.85233	IQGAP3	Low
TCGA-CJ-5686-01A-11R-1672-07	1	67.9333	0.852437	IQGAP3	Low
TCGA-BP-4803-01A-01R-1305-07	1	6.8	0.852505	IQGAP3	Low
TCGA-B0-5700-01A-11R-1541-07	1	59.6667	0.85285	IQGAP3	Low
TCGA-A3-3359-01A-01R-0864-07	1	83.4667	0.85343	IQGAP3	Low
TCGA-CJ-4639-01A-02R-1325-07	1	107.633	0.853916	IQGAP3	Low
TCGA-B0-5705-01A-11R-1541-07	1	151.233	0.854546	IQGAP3	Low
TCGA-BP-4999-01A-01R-1334-07	1	42.2	0.861727	IQGAP3	Low
TCGA-3Z-A93Z-01A-11R-A37O-07	1	12.8333	0.862304	IQGAP3	Low
TCGA-BP-5182-01A-01R-1426-07	1	38.8333	0.863434	IQGAP3	Low
TCGA-B0-5080-01A-01R-1503-07	2	11.4	0.866381	IQGAP3	Low
TCGA-A3-3383-01A-02R-1325-07	1	28.7	0.866451	IQGAP3	Low
TCGA-BP-5009-01A-01R-1334-07	2	36.4	0.874306	IQGAP3	Low
TCGA-B0-4838-01A-01R-1305-07	2	27.8	0.874965	IQGAP3	Low
TCGA-CJ-4907-01A-01R-1426-07	1	49.9667	0.880128	IQGAP3	Low
TCGA-B8-A54K-01A-11R-A33J-07	1	15.6333	0.882311	IQGAP3	Low
TCGA-BP-4163-01A-02R-1325-07	1	94.6333	0.882422	IQGAP3	Low
TCGA-BP-5189-01A-02R-1426-07	2	27.4	0.88695	IQGAP3	Low
TCGA-BP-5007-01A-01R-1334-07	1	38	0.890734	IQGAP3	Low
TCGA-BP-5186-01A-01R-1426-07	1	23.1	0.893754	IQGAP3	Low
TCGA-B8-A54J-01A-11R-A33J-07	1	17.6	0.895856	IQGAP3	Low
TCGA-CW-5591-01A-01R-1541-07	1	75.7	0.896571	IQGAP3	Low
TCGA-BP-4174-01A-02R-1289-07	1	62.6333	0.904765	IQGAP3	Low
TCGA-B8-5545-01A-01R-1672-07	1	50.8333	0.905451	IQGAP3	Low
TCGA-B2-4099-01A-02R-1188-07	1	32.4	0.908635	IQGAP3	Low
TCGA-EU-5905-01A-11R-1672-07	1	3.96667	0.909133	IQGAP3	Low
TCGA-CZ-4864-01A-01R-1503-07	2	94.3333	0.909391	IQGAP3	Low
TCGA-CJ-4634-01A-02R-1325-07	1	116.6	0.912553	IQGAP3	Low
TCGA-A3-3352-01A-01R-0864-07	2	18.7	0.913191	IQGAP3	Low
TCGA-BP-4985-01A-01R-1334-07	2	31.7333	0.914729	IQGAP3	Low
TCGA-B8-5549-01A-01R-1541-07	1	6.46667	0.916064	IQGAP3	Low
TCGA-CJ-4916-01A-01R-1426-07	1	45.7667	0.92701	IQGAP3	Low
TCGA-BP-4758-01A-01R-1289-07	1	73.6	0.930728	IQGAP3	Low
TCGA-CJ-4904-01A-02R-1426-07	1	110.067	0.931996	IQGAP3	Low
TCGA-BP-4759-01A-01R-1289-07	1	79.0667	0.934081	IQGAP3	Low
TCGA-B0-5691-01A-11R-1541-07	1	114.367	0.93434	IQGAP3	Low
TCGA-CJ-4918-01A-01R-1426-07	2	3.1	0.93521	IQGAP3	Low
TCGA-BP-5202-01A-02R-1426-07	1	0.966667	0.937085	IQGAP3	Low
TCGA-BP-4968-01A-01R-1334-07	1	58.2	0.938152	IQGAP3	Low
TCGA-DV-5574-01A-01R-1541-07	1	67.2	0.938429	IQGAP3	Low
TCGA-CJ-6030-01A-11R-1672-07	2	76.6333	0.940132	IQGAP3	Low
TCGA-BP-4962-01A-01R-1334-07	1	59.5	0.940163	IQGAP3	Low
TCGA-B2-4102-01A-02R-1325-07	1	31.7333	0.950578	IQGAP3	Low
TCGA-A3-3374-01A-02R-1325-07	1	43.8	0.955386	IQGAP3	Low
TCGA-BP-4975-01A-01R-1334-07	1	47.7667	0.956275	IQGAP3	Low
TCGA-A3-3373-01A-02R-1420-07	1	54.0333	0.960484	IQGAP3	Low
TCGA-CJ-5682-01A-11R-1541-07	1	124.533	0.962913	IQGAP3	Low
TCGA-CW-5585-01A-01R-1541-07	1	86.9667	0.964932	IQGAP3	Low
TCGA-BP-4756-01A-01R-1289-07	1	12.4667	0.965403	IQGAP3	Low
TCGA-A3-A6NN-01A-12R-A33J-07	1	0.1	0.965706	IQGAP3	Low
TCGA-B4-5836-01A-11R-1672-07	1	4.7	0.967729	IQGAP3	Low
TCGA-CJ-4908-01A-01R-1426-07	1	51.0333	0.969651	IQGAP3	Low
TCGA-A3-3343-01A-01R-0864-07	1	31.5	0.970572	IQGAP3	Low
TCGA-B0-5693-01A-11R-1541-07	1	135.8	0.970923	IQGAP3	Low
TCGA-BP-5196-01A-01R-1426-07	1	33.9333	0.974027	IQGAP3	Low
TCGA-BP-5008-01A-01R-1334-07	1	35.7	0.976081	IQGAP3	Low
TCGA-B0-5713-01A-11R-1672-07	1	92.7333	0.981341	IQGAP3	Low
TCGA-CJ-4876-01A-01R-1305-07	1	65.1667	0.981913	IQGAP3	Low
TCGA-GK-A6C7-01A-11R-A33J-07	1	2.03333	0.983304	IQGAP3	Low
TCGA-A3-3323-01A-02R-1325-07	1	36.8667	0.984514	IQGAP3	Low
TCGA-BP-4998-01A-01R-1334-07	1	31.0667	0.986509	IQGAP3	Low
TCGA-CW-5589-01A-01R-1541-07	1	79.2667	0.988666	IQGAP3	Low
TCGA-CZ-5455-01A-01R-1503-07	2	18.7	0.995551	IQGAP3	Low
TCGA-BP-4776-01A-01R-1289-07	1	13.7	1.0015	IQGAP3	Low
TCGA-CJ-4912-01A-01R-1426-07	1	55.2333	1.00404	IQGAP3	Low
TCGA-A3-A6NI-01A-11R-A33J-07	1	33.9333	1.00696	IQGAP3	Low
TCGA-BP-4167-01A-02R-1325-07	1	90.6	1.00745	IQGAP3	Low
TCGA-BP-4332-01A-01R-1289-07	1	37.7667	1.00875	IQGAP3	Low
TCGA-CJ-4892-01A-01R-1305-07	1	50.7	1.01084	IQGAP3	Low
TCGA-B0-4827-01A-02R-1420-07	2	29.5	1.012	IQGAP3	High
TCGA-CZ-5986-01A-11R-1672-07	1	12.4333	1.01324	IQGAP3	High
TCGA-B0-4816-01A-01R-1503-07	2	45.7	1.01358	IQGAP3	High
TCGA-BP-5187-01A-01R-1426-07	1	13.5333	1.01393	IQGAP3	High
TCGA-DV-5575-01A-01R-1541-07	1	57.6333	1.01445	IQGAP3	High
TCGA-CZ-4859-01A-02R-1426-07	1	59.5667	1.01506	IQGAP3	High
TCGA-A3-3331-01A-02R-1325-07	1	49.5	1.01533	IQGAP3	High
TCGA-CW-5584-01A-01R-1541-07	2	5.46667	1.01729	IQGAP3	High
TCGA-BP-5181-01A-01R-1426-07	1	49.8333	1.01802	IQGAP3	High
TCGA-BP-4164-01A-02R-1325-07	2	33.0667	1.02336	IQGAP3	High
TCGA-B2-5641-01A-01R-1541-07	1	21.8667	1.02443	IQGAP3	High
TCGA-BP-4327-01A-01R-1289-07	2	3.63333	1.02687	IQGAP3	High
TCGA-CW-5590-01A-01R-1541-07	2	35.8333	1.02786	IQGAP3	High
TCGA-BP-5184-01A-01R-1426-07	1	37.7667	1.03371	IQGAP3	High
TCGA-B8-4622-01A-02R-1277-07	1	50.8333	1.03807	IQGAP3	High
TCGA-CJ-6028-01A-11R-1672-07	2	54.1667	1.04139	IQGAP3	High
TCGA-B8-4620-01A-02R-1325-07	1	25.9	1.04228	IQGAP3	High
TCGA-BP-4326-01A-01R-1289-07	2	54.1667	1.04259	IQGAP3	High
TCGA-CJ-4902-01A-01R-1426-07	1	50.6667	1.05221	IQGAP3	High
TCGA-B2-3924-01A-02R-A277-07	1	36.4	1.05273	IQGAP3	High
TCGA-BP-4807-01A-01R-1305-07	1	7.03333	1.05354	IQGAP3	High
TCGA-CZ-4862-01A-01R-1305-07	1	109.033	1.05399	IQGAP3	High
TCGA-DV-A4W0-05A-11R-A266-07	1	82.3333	1.05631	IQGAP3	High
TCGA-BP-4341-01A-01R-1289-07	2	52.9667	1.05921	IQGAP3	High
TCGA-A3-3306-01A-01R-0864-07	1	37.3333	1.07177	IQGAP3	High
TCGA-A3-3325-01A-01R-0864-07	2	39	1.07679	IQGAP3	High
TCGA-BP-5000-01A-01R-1334-07	1	18.7667	1.07878	IQGAP3	High
TCGA-BP-4335-01A-01R-1289-07	2	15.8333	1.08028	IQGAP3	High
TCGA-BP-4774-01A-01R-1289-07	1	62.8333	1.08166	IQGAP3	High
TCGA-BP-4162-01A-02R-1325-07	1	102.467	1.08621	IQGAP3	High
TCGA-BP-4330-01A-01R-1289-07	1	62.9333	1.09567	IQGAP3	High
TCGA-B8-A54G-01A-11R-A266-07	1	1.76667	1.09983	IQGAP3	High
TCGA-A3-3358-01A-01R-1541-07	1	43.5667	1.10466	IQGAP3	High
TCGA-B8-5159-01A-01R-1420-07	1	24.0667	1.10775	IQGAP3	High
TCGA-B8-4146-01B-11R-1672-07	1	17.0333	1.10897	IQGAP3	High
TCGA-A3-3349-01A-01R-1188-07	1	46.1667	1.11296	IQGAP3	High
TCGA-BP-4176-01A-02R-1289-07	1	65.1667	1.11714	IQGAP3	High
TCGA-CZ-4863-01A-01R-1503-07	1	64.2667	1.12017	IQGAP3	High
TCGA-BP-4337-01A-01R-1289-07	2	0.0666667	1.12092	IQGAP3	High
TCGA-B0-5099-01A-01R-1420-07	2	16.1667	1.12245	IQGAP3	High
TCGA-B0-5085-01A-01R-1334-07	2	25.6667	1.12459	IQGAP3	High
TCGA-CZ-5466-01A-01R-1503-07	1	22.8333	1.12703	IQGAP3	High
TCGA-A3-A8OU-01A-11R-A37O-07	1	0	1.12824	IQGAP3	High
TCGA-B0-4843-01A-01R-1277-07	2	10.6667	1.13022	IQGAP3	High
TCGA-B2-3924-01B-03R-A277-07	1	36.4	1.13671	IQGAP3	High
TCGA-BP-4777-01A-01R-1289-07	1	57.7	1.13727	IQGAP3	High
TCGA-A3-A8CQ-01A-11R-A37O-07	1	0.1	1.1376	IQGAP3	High
TCGA-BP-5174-01A-01R-1426-07	1	75.2333	1.14022	IQGAP3	High
TCGA-A3-A8OX-01A-11R-A37O-07	1	0	1.14183	IQGAP3	High
TCGA-BP-4987-01A-01R-1334-07	1	37.4667	1.14185	IQGAP3	High
TCGA-CW-5588-01A-01R-1541-07	1	67.2333	1.14603	IQGAP3	High
TCGA-A3-3362-01A-02R-1325-07	1	51.9667	1.15157	IQGAP3	High
TCGA-CJ-4899-01A-01R-1334-07	1	50.9333	1.15587	IQGAP3	High
TCGA-CJ-5683-01A-11R-1541-07	1	62.9667	1.15941	IQGAP3	High
TCGA-CJ-6031-01A-11R-1672-07	1	63.5333	1.16272	IQGAP3	High
TCGA-G6-A5PC-01A-11R-A33J-07	2	8.06667	1.16479	IQGAP3	High
TCGA-B0-4844-01A-01R-1277-07	2	10.4333	1.16806	IQGAP3	High
TCGA-BP-5180-01A-01R-1426-07	1	75.4333	1.16954	IQGAP3	High
TCGA-BP-5201-01A-01R-1426-07	1	31.7	1.16976	IQGAP3	High
TCGA-B2-5633-01B-04R-A277-07	1	32.1	1.17345	IQGAP3	High
TCGA-B0-4819-01A-01R-1277-07	2	6.1	1.17454	IQGAP3	High
TCGA-B2-5639-01A-01R-1541-07	2	33.4333	1.1796	IQGAP3	High
TCGA-BP-4991-01A-01R-1334-07	1	47.1	1.18086	IQGAP3	High
TCGA-DV-5568-01A-01R-1541-07	1	12.3333	1.18104	IQGAP3	High
TCGA-A3-3376-01A-02R-1420-07	2	56.5333	1.1825	IQGAP3	High
TCGA-B0-5399-01A-01R-1503-07	1	47.0333	1.18542	IQGAP3	High
TCGA-BP-5185-01A-01R-1426-07	1	37.7333	1.18838	IQGAP3	High
TCGA-B8-5162-01A-01R-1420-07	1	1.2	1.18963	IQGAP3	High
TCGA-BP-4768-01A-01R-1289-07	1	13.3333	1.19015	IQGAP3	High
TCGA-CZ-5459-01A-01R-1503-07	1	56.1	1.19427	IQGAP3	High
TCGA-B0-4837-01A-01R-1305-07	2	45.9333	1.198	IQGAP3	High
TCGA-AK-3461-01A-02R-1277-07	1	73.9	1.20122	IQGAP3	High
TCGA-CJ-4895-01A-01R-1305-07	2	40	1.20184	IQGAP3	High
TCGA-A3-3372-01A-02R-1325-07	1	24.5	1.20188	IQGAP3	High
TCGA-BP-4974-01A-01R-1334-07	2	7.03333	1.20361	IQGAP3	High
TCGA-BP-4982-01A-01R-1334-07	1	33.8	1.20523	IQGAP3	High
TCGA-B0-5703-01A-11R-1541-07	1	74.8667	1.20951	IQGAP3	High
TCGA-BP-4158-01A-02R-1289-07	1	112.567	1.21189	IQGAP3	High
TCGA-B0-4714-01A-01R-1277-07	2	3.3	1.21441	IQGAP3	High
TCGA-CZ-4860-01A-01R-1305-07	2	6.86667	1.22017	IQGAP3	High
TCGA-BP-5183-01A-01R-1426-07	1	43.0333	1.22125	IQGAP3	High
TCGA-DV-5569-01A-01R-1541-07	1	11.8333	1.23076	IQGAP3	High
TCGA-BP-4765-01A-01R-1289-07	1	72.8	1.23355	IQGAP3	High
TCGA-CJ-4872-01A-01R-1305-07	1	47.8333	1.23547	IQGAP3	High
TCGA-B0-4817-01A-01R-1277-07	2	33.9667	1.23569	IQGAP3	High
TCGA-CJ-4901-01A-01R-1426-07	1	48.3333	1.2389	IQGAP3	High
TCGA-CZ-5456-01A-01R-1503-07	1	80.7333	1.23892	IQGAP3	High
TCGA-CJ-5680-01A-11R-1541-07	2	25.6	1.24445	IQGAP3	High
TCGA-A3-3313-01A-02R-1325-07	2	24.5	1.24746	IQGAP3	High
TCGA-CJ-6027-01A-11R-1672-07	2	120.5	1.25537	IQGAP3	High
TCGA-B8-A54I-01A-21R-A33J-07	1	5	1.2559	IQGAP3	High
TCGA-B2-4098-01A-02R-1325-07	2	1.7	1.26082	IQGAP3	High
TCGA-BP-4345-01A-01R-1289-07	1	50.5333	1.26452	IQGAP3	High
TCGA-B0-5088-01A-01R-1334-07	2	18.7667	1.26678	IQGAP3	High
TCGA-B0-4833-01A-01R-1305-07	2	79.5333	1.26731	IQGAP3	High
TCGA-BP-4971-01A-01R-1334-07	1	49.5667	1.27187	IQGAP3	High
TCGA-B0-4710-01A-01R-1503-07	1	58.5	1.27502	IQGAP3	High
TCGA-BP-4960-01A-01R-1334-07	1	72.4	1.27637	IQGAP3	High
TCGA-BP-5173-01A-01R-1426-07	2	2.06667	1.27844	IQGAP3	High
TCGA-BP-4973-01A-01R-1334-07	1	46.1333	1.28321	IQGAP3	High
TCGA-CJ-6033-01A-11R-1672-07	2	7.46667	1.28653	IQGAP3	High
TCGA-CJ-4869-01A-02R-1426-07	1	85.1333	1.28834	IQGAP3	High
TCGA-EU-5906-01A-11R-1672-07	1	6.86667	1.29028	IQGAP3	High
TCGA-DV-5573-01A-01R-1541-07	1	37.6667	1.29505	IQGAP3	High
TCGA-CJ-4888-01A-01R-1305-07	2	52.2333	1.29676	IQGAP3	High
TCGA-B0-4852-01A-01R-1503-07	2	37.3667	1.29928	IQGAP3	High
TCGA-BP-4986-01A-01R-1334-07	1	26.1667	1.30026	IQGAP3	High
TCGA-AK-3460-01A-02R-1277-07	1	83.6	1.30249	IQGAP3	High
TCGA-B8-5163-01A-01R-1420-07	1	27.4	1.30452	IQGAP3	High
TCGA-BP-4787-01A-01R-1305-07	2	16	1.30544	IQGAP3	High
TCGA-A3-3357-01A-02R-1420-07	1	89.6	1.30614	IQGAP3	High
TCGA-B0-4824-01A-01R-1277-07	2	55.2333	1.30917	IQGAP3	High
TCGA-BP-5001-01A-01R-1334-07	1	39.2333	1.31221	IQGAP3	High
TCGA-BP-4347-01A-01R-1289-07	1	45.5667	1.32015	IQGAP3	High
TCGA-BP-4340-01A-01R-1289-07	2	18.7333	1.32029	IQGAP3	High
TCGA-BP-4775-01A-01R-1289-07	1	61.4333	1.32498	IQGAP3	High
TCGA-A3-3370-01A-02R-1420-07	1	75.8	1.32607	IQGAP3	High
TCGA-BP-4969-01A-01R-1334-07	1	59.8	1.32762	IQGAP3	High
TCGA-A3-3367-01A-02R-1420-07	1	75.6667	1.32906	IQGAP3	High
TCGA-BP-4797-01A-01R-1305-07	1	36.9	1.32947	IQGAP3	High
TCGA-CZ-5985-01A-11R-1672-07	1	66.5667	1.33319	IQGAP3	High
TCGA-A3-3351-01A-02R-1325-07	1	30.3333	1.33394	IQGAP3	High
TCGA-BP-4965-01A-01R-1334-07	1	62.3667	1.33396	IQGAP3	High
TCGA-BP-4331-01A-01R-1289-07	2	81.8	1.336	IQGAP3	High
TCGA-CJ-4884-01A-01R-1305-07	1	58.6333	1.33723	IQGAP3	High
TCGA-CJ-4890-01A-01R-1305-07	1	117.3	1.3394	IQGAP3	High
TCGA-B0-5119-01A-02R-1420-07	1	51.7333	1.33989	IQGAP3	High
TCGA-BP-5199-01A-01R-1426-07	1	45.1667	1.34076	IQGAP3	High
TCGA-A3-3311-01A-02R-1325-07	2	39.7	1.3411	IQGAP3	High
TCGA-BP-4804-01A-02R-1305-07	1	48.6333	1.353	IQGAP3	High
TCGA-B0-4848-01A-01R-1277-07	2	29.4333	1.35335	IQGAP3	High
TCGA-B8-A7U6-01A-12R-A37O-07	1	16.5	1.35595	IQGAP3	High
TCGA-BP-5178-01A-01R-1426-07	2	63.7333	1.36303	IQGAP3	High
TCGA-B0-4691-01A-01R-1277-07	2	4.63333	1.37113	IQGAP3	High
TCGA-CJ-4920-01A-01R-1426-07	2	4.63333	1.37181	IQGAP3	High
TCGA-BP-4989-01A-01R-1334-07	1	3.93333	1.37443	IQGAP3	High
TCGA-CJ-5671-01A-11R-1541-07	1	132.9	1.37532	IQGAP3	High
TCGA-A3-3382-01A-02R-1325-07	1	19.1333	1.38064	IQGAP3	High
TCGA-BP-5010-01A-02R-1420-07	2	29.2667	1.3821	IQGAP3	High
TCGA-B0-4706-01A-01R-1503-07	2	2.16667	1.38324	IQGAP3	High
TCGA-CJ-4641-01A-02R-1325-07	2	55.3667	1.38552	IQGAP3	High
TCGA-B0-5075-01A-01R-1334-07	2	21.2333	1.38581	IQGAP3	High
TCGA-B0-5115-01A-01R-1420-07	1	53.4667	1.39974	IQGAP3	High
TCGA-B0-5077-01A-01R-1334-07	2	43.9	1.41344	IQGAP3	High
TCGA-BP-4161-01A-02R-1325-07	1	91.5333	1.42867	IQGAP3	High
TCGA-CZ-4861-01A-01R-1305-07	2	14.8667	1.44123	IQGAP3	High
TCGA-A3-3378-01A-02R-1325-07	1	21	1.44739	IQGAP3	High
TCGA-BP-4977-01A-01R-1334-07	1	15.1333	1.45581	IQGAP3	High
TCGA-AS-3778-01A-01R-A32Z-07	1	1.43333	1.46232	IQGAP3	High
TCGA-CJ-4887-01A-01R-1305-07	2	31.0667	1.46266	IQGAP3	High
TCGA-B0-4813-01A-01R-1277-07	2	0.6	1.46801	IQGAP3	High
TCGA-DV-A4W0-01A-11R-A266-07	1	82.3333	1.48369	IQGAP3	High
TCGA-B0-5094-01A-01R-1420-07	2	11.1	1.49048	IQGAP3	High
TCGA-BP-4781-01A-01R-1305-07	1	69.3333	1.49832	IQGAP3	High
TCGA-A3-3308-01A-02R-1325-07	1	0.533333	1.50964	IQGAP3	High
TCGA-B8-4148-01A-02R-1325-07	1	50.6667	1.51621	IQGAP3	High
TCGA-CJ-4640-01A-02R-1325-07	1	116	1.52755	IQGAP3	High
TCGA-MM-A563-01A-11R-A266-07	1	19.7	1.52965	IQGAP3	High
TCGA-BP-4173-01A-02R-1289-07	1	63.1	1.53362	IQGAP3	High
TCGA-BP-4992-01A-01R-1334-07	1	16.7	1.53387	IQGAP3	High
TCGA-CJ-4873-01A-01R-1305-07	1	75.3	1.5375	IQGAP3	High
TCGA-BP-4798-01A-01R-1305-07	2	11.1333	1.54287	IQGAP3	High
TCGA-B0-4700-01A-02R-1541-07	2	66	1.54912	IQGAP3	High
TCGA-BP-4169-01A-02R-1289-07	2	23.3667	1.56844	IQGAP3	High
TCGA-CJ-4636-01A-02R-1325-07	1	64.1333	1.57442	IQGAP3	High
TCGA-A3-3322-01A-02R-1325-07	1	49.2667	1.57455	IQGAP3	High
TCGA-CZ-5470-01A-01R-1503-07	1	12.8667	1.58179	IQGAP3	High
TCGA-BP-5175-01A-01R-1426-07	1	31.0667	1.61761	IQGAP3	High
TCGA-BP-4976-01A-01R-1334-07	1	54.4	1.62112	IQGAP3	High
TCGA-A3-3326-01A-01R-0864-07	1	37.9	1.62142	IQGAP3	High
TCGA-CJ-4894-01A-01R-1305-07	2	28.0333	1.62484	IQGAP3	High
TCGA-B0-4845-01A-01R-1277-07	2	66.2	1.6332	IQGAP3	High
TCGA-BP-5169-01A-01R-1426-07	1	6.43333	1.63512	IQGAP3	High
TCGA-BP-5198-01A-01R-1426-07	1	20.1	1.64287	IQGAP3	High
TCGA-B8-A54D-01A-21R-A266-07	1	27.6667	1.6461	IQGAP3	High
TCGA-CJ-5681-01A-11R-1541-07	2	18.4	1.64631	IQGAP3	High
TCGA-B0-5709-01A-11R-1541-07	1	132.467	1.6571	IQGAP3	High
TCGA-B0-5699-01A-11R-1541-07	1	128.033	1.65835	IQGAP3	High
TCGA-AK-3445-01A-02R-1277-07	1	79.7333	1.66222	IQGAP3	High
TCGA-B0-4697-01A-01R-1277-07	2	19.2667	1.66503	IQGAP3	High
TCGA-B0-4847-01A-01R-1277-07	2	26.4333	1.67641	IQGAP3	High
TCGA-CJ-4875-01A-01R-1305-07	2	118.467	1.67979	IQGAP3	High
TCGA-CW-5580-01A-01R-1672-07	2	65.4667	1.70097	IQGAP3	High
TCGA-CJ-4882-01A-02R-1426-07	1	62.7667	1.70403	IQGAP3	High
TCGA-BP-4766-01A-01R-1289-07	1	48.7333	1.71623	IQGAP3	High
TCGA-CZ-5464-01A-01R-1503-07	1	70.9333	1.7163	IQGAP3	High
TCGA-CJ-4900-01A-01R-1334-07	2	57.1333	1.7195	IQGAP3	High
TCGA-A3-3387-01A-01R-1541-07	1	20.5667	1.72041	IQGAP3	High
TCGA-B0-4836-01A-01R-1305-07	2	41.2667	1.73643	IQGAP3	High
TCGA-B0-4701-01A-01R-1277-07	2	7.93333	1.73731	IQGAP3	High
TCGA-B8-5550-01A-01R-1541-07	1	49.2	1.75341	IQGAP3	High
TCGA-BP-4967-01A-01R-1334-07	1	6.83333	1.75387	IQGAP3	High
TCGA-BP-4963-01A-01R-1334-07	1	61.1333	1.75458	IQGAP3	High
TCGA-BP-4325-01A-02R-1289-07	1	98.8	1.7556	IQGAP3	High
TCGA-AK-3453-01A-02R-1277-07	1	84.3667	1.77396	IQGAP3	High
TCGA-B4-5843-01A-11R-1672-07	1	0.366667	1.77601	IQGAP3	High
TCGA-A3-3317-01A-02R-1325-07	1	49.7	1.77896	IQGAP3	High
TCGA-B4-5838-01A-11R-1672-07	1	5.53333	1.7817	IQGAP3	High
TCGA-B0-4814-01A-01R-1277-07	2	5.6	1.78592	IQGAP3	High
TCGA-B0-4810-01A-01R-1503-07	2	15.9333	1.78906	IQGAP3	High
TCGA-B0-5096-01A-01R-1420-07	2	2.26667	1.79725	IQGAP3	High
TCGA-CZ-5468-01A-01R-1503-07	2	1.96667	1.81423	IQGAP3	High
TCGA-CZ-5987-01A-11R-1672-07	2	14.8333	1.83371	IQGAP3	High
TCGA-B0-5701-01A-11R-1541-07	1	82.0333	1.84455	IQGAP3	High
TCGA-B0-5081-01A-01R-1334-07	2	12.0667	1.84798	IQGAP3	High
TCGA-A3-3316-01A-01R-0864-07	1	49.7667	1.84923	IQGAP3	High
TCGA-B4-5835-01A-11R-1672-07	1	0.533333	1.86262	IQGAP3	High
TCGA-BP-5004-01A-01R-1334-07	1	37.5333	1.8722	IQGAP3	High
TCGA-DV-5566-01A-01R-1541-07	1	46.6	1.88168	IQGAP3	High
TCGA-BP-4761-01A-01R-1289-07	1	6.06667	1.88234	IQGAP3	High
TCGA-CZ-5988-01A-11R-1672-07	1	23.1	1.88317	IQGAP3	High
TCGA-CJ-5677-01A-11R-1541-07	2	26.0667	1.88883	IQGAP3	High
TCGA-BP-4342-01A-01R-1289-07	2	75.2	1.89674	IQGAP3	High
TCGA-B0-4828-01A-01R-1277-07	2	10.2333	1.91057	IQGAP3	High
TCGA-CJ-4878-01A-01R-1305-07	1	72.8667	1.92816	IQGAP3	High
TCGA-B0-4713-01A-01R-1277-07	2	6.73333	1.93026	IQGAP3	High
TCGA-CJ-5679-01A-11R-1541-07	2	22.6333	1.93428	IQGAP3	High
TCGA-BP-4770-01A-01R-1503-07	2	10.9667	1.93585	IQGAP3	High
TCGA-BP-4346-01A-01R-1289-07	2	49.7667	1.94206	IQGAP3	High
TCGA-B0-4703-01A-01R-1277-07	2	6.06667	1.94953	IQGAP3	High
TCGA-BP-4771-01A-01R-1289-07	2	5.4	1.95629	IQGAP3	High
TCGA-CZ-5984-01A-11R-1672-07	1	68.9	1.95821	IQGAP3	High
TCGA-BP-4338-01A-01R-1289-07	1	95.3	1.97176	IQGAP3	High
TCGA-BP-4351-01A-01R-1289-07	1	32.3333	1.97935	IQGAP3	High
TCGA-B0-4699-01A-01R-1277-07	2	3.66667	2.00544	IQGAP3	High
TCGA-B0-4707-01A-01R-1277-07	2	20	2.01287	IQGAP3	High
TCGA-B0-4712-01A-01R-1503-07	2	44.5667	2.01727	IQGAP3	High
TCGA-CJ-4881-01A-01R-1305-07	1	67.1333	2.03611	IQGAP3	High
TCGA-A3-3385-01A-02R-1420-07	1	66.4333	2.04683	IQGAP3	High
TCGA-CZ-4854-01A-01R-1305-07	2	46.8	2.05311	IQGAP3	High
TCGA-B0-5097-01A-01R-1420-07	1	22.1667	2.06012	IQGAP3	High
TCGA-B0-5092-01A-01R-1420-07	2	15.3	2.06016	IQGAP3	High
TCGA-CZ-5452-01A-01R-1503-07	1	59.6333	2.06579	IQGAP3	High
TCGA-DV-A4VX-01A-11R-A266-07	2	54.2	2.07055	IQGAP3	High
TCGA-CJ-4635-01A-02R-1305-07	1	47.2	2.07058	IQGAP3	High
TCGA-B0-5095-01A-01R-1420-07	2	8.16667	2.11122	IQGAP3	High
TCGA-CZ-5469-01A-01R-1503-07	2	31.5333	2.14098	IQGAP3	High
TCGA-AK-3426-01A-02R-1325-07	2	29.5	2.17518	IQGAP3	High
TCGA-CJ-4868-01A-01R-1305-07	2	21.5333	2.21932	IQGAP3	High
TCGA-B0-5116-01A-02R-1420-07	1	42.4667	2.23757	IQGAP3	High
TCGA-CJ-4637-01A-02R-1325-07	2	74.2333	2.26445	IQGAP3	High
TCGA-B0-4821-01A-01R-1503-07	2	41	2.28903	IQGAP3	High
TCGA-B8-5158-01A-01R-1420-07	1	40.6	2.32605	IQGAP3	High
TCGA-CW-6087-01A-11R-1672-07	2	1.36667	2.37279	IQGAP3	High
TCGA-A3-3346-01A-01R-1766-07	2	4.56667	2.39694	IQGAP3	High
TCGA-B0-4811-01A-01R-1503-07	2	47.2333	2.45151	IQGAP3	High
TCGA-A3-3319-01A-02R-1325-07	1	37.6667	2.46113	IQGAP3	High
TCGA-B0-4822-01A-01R-1277-07	2	37.0333	2.53902	IQGAP3	High
TCGA-CW-6097-01A-11R-1672-07	2	19.0333	2.54222	IQGAP3	High
TCGA-G6-A8L7-01A-11R-A37O-07	1	71.1	2.55544	IQGAP3	High
TCGA-AK-3454-01A-02R-1277-07	1	29.1333	2.55624	IQGAP3	High
TCGA-CZ-4857-01A-01R-1305-07	2	47.7333	2.6361	IQGAP3	High
TCGA-BP-4352-01A-01R-1289-07	2	11.4667	2.65358	IQGAP3	High
TCGA-BP-4354-01A-02R-1289-07	2	34.4667	2.74906	IQGAP3	High
TCGA-A3-3347-01A-02R-1325-07	2	53.6667	2.76592	IQGAP3	High
TCGA-B8-5551-01A-01R-1541-07	1	0.533333	2.79487	IQGAP3	High
TCGA-CZ-4858-01A-01R-1305-07	2	70.1667	2.80796	IQGAP3	High
TCGA-B0-5107-01A-01R-1420-07	2	30.9	2.84711	IQGAP3	High
TCGA-B8-4143-01A-01R-1188-07	2	23.6333	2.85605	IQGAP3	High
TCGA-CJ-4638-01A-02R-1325-07	2	14.3667	2.88874	IQGAP3	High
TCGA-B0-4690-01A-01R-1277-07	2	1.43333	2.93109	IQGAP3	High
TCGA-CJ-4642-01B-01R-1305-07	1	106.833	2.98144	IQGAP3	High
TCGA-B0-5098-01A-01R-1420-07	2	52.8	2.9988	IQGAP3	High
TCGA-B0-4815-01A-01R-1503-07	2	52.9333	3.00596	IQGAP3	High
TCGA-B0-4696-01A-01R-1277-07	2	28.8667	3.08506	IQGAP3	High
TCGA-B0-4688-01A-01R-1277-07	2	3.36667	3.44683	IQGAP3	High
TCGA-B0-5109-01A-02R-1420-07	2	19.5667	3.46047	IQGAP3	High
TCGA-BP-4983-01A-01R-1334-07	1	47.1	3.55423	IQGAP3	High
TCGA-B0-4698-01A-01R-1503-07	2	1.4	3.90438	IQGAP3	High
TCGA-B0-5084-01A-01R-1334-07	2	7.4	4.13659	IQGAP3	High

## Sheet: DSS
sample_id	event	time	expr	gene	group
TCGA-AK-3447-01A-01R-1766-07	1	40.5667	0.0230345	IQGAP3	Low
TCGA-AK-3427-01A-01R-0864-07	1	119.433	0.0614584	IQGAP3	Low
TCGA-AK-3433-01A-02R-1277-07	1	113.633	0.172208	IQGAP3	Low
TCGA-B0-5083-01A-02R-1420-07	2	34.8333	0.175201	IQGAP3	Low
TCGA-BP-4769-01A-01R-1289-07	1	62.5333	0.18031	IQGAP3	Low
TCGA-BP-4799-01A-01R-1305-07	2	37.7667	0.181288	IQGAP3	Low
TCGA-6D-AA2E-01A-11R-A37O-07	1	12.0667	0.190909	IQGAP3	Low
TCGA-B8-4619-01A-02R-1325-07	1	17.4333	0.241448	IQGAP3	Low
TCGA-B2-3923-01A-02R-1325-07	1	33.0667	0.241543	IQGAP3	Low
TCGA-B0-5117-01A-01R-1420-07	1	53.6	0.242491	IQGAP3	Low
TCGA-BP-4994-01A-01R-1334-07	1	43.6	0.245424	IQGAP3	Low
TCGA-B8-A54E-01A-11R-A266-07	1	30.3	0.252418	IQGAP3	Low
TCGA-CJ-4885-01A-01R-1305-07	1	115.033	0.253779	IQGAP3	Low
TCGA-AK-3443-01A-02R-1325-07	1	47.4333	0.256164	IQGAP3	Low
TCGA-BP-4177-01A-02R-1420-07	1	55.6667	0.268911	IQGAP3	Low
TCGA-B2-3923-01A-02R-A277-07	1	33.0667	0.280579	IQGAP3	Low
TCGA-AK-3440-01A-02R-1277-07	1	95.5	0.290134	IQGAP3	Low
TCGA-AK-3455-01A-01R-0864-07		22.7667	0.29239	IQGAP3	Low
TCGA-B8-A54H-01A-11R-A33J-07	1	8.53333	0.30352	IQGAP3	Low
TCGA-T7-A92I-01A-11R-A37O-07	1	11.8667	0.311203	IQGAP3	Low
TCGA-B0-4945-01A-01R-1420-07	1	71.5	0.316179	IQGAP3	Low
TCGA-CZ-5467-01A-01R-1503-07	2	2.43333	0.318323	IQGAP3	Low
TCGA-CW-6090-01A-11R-1672-07	1	85.0667	0.320414	IQGAP3	Low
TCGA-DV-A4VZ-01A-11R-A266-07	1	12.1667	0.320959	IQGAP3	Low
TCGA-B0-5702-01A-11R-1541-07	1	72.4	0.328078	IQGAP3	Low
TCGA-BP-4334-01A-01R-1289-07	2	21.5	0.335755	IQGAP3	Low
TCGA-B0-4834-01A-01R-1305-07	1	69.6667	0.339244	IQGAP3	Low
TCGA-BP-4995-01A-01R-1334-07	1	45.7	0.343741	IQGAP3	Low
TCGA-DV-5567-01A-01R-1541-07	1	66.8	0.355576	IQGAP3	Low
TCGA-CZ-5989-01A-11R-1672-07	1	63.5	0.37171	IQGAP3	Low
TCGA-B0-5102-01A-01R-1420-07		92.1333	0.374971	IQGAP3	Low
TCGA-AK-3456-01A-02R-1325-07	1	38.1	0.381972	IQGAP3	Low
TCGA-CW-5581-01A-02R-1541-07	1	93.3	0.387165	IQGAP3	Low
TCGA-B2-3923-01B-10R-A277-07	1	33.0667	0.387948	IQGAP3	Low
TCGA-BP-4329-01A-02R-1289-07	2	28.1667	0.394639	IQGAP3	Low
TCGA-CZ-5457-01A-01R-1503-07	1	91.8	0.405271	IQGAP3	Low
TCGA-B0-5106-01A-01R-1420-07	1	53.2667	0.410482	IQGAP3	Low
TCGA-DV-5565-01A-01R-1541-07	1	44.3	0.431637	IQGAP3	Low
TCGA-A3-A6NJ-01A-12R-A33J-07	1	15.6	0.432678	IQGAP3	Low
TCGA-CJ-4893-01A-01R-1305-07	1	25	0.445028	IQGAP3	Low
TCGA-CZ-5462-01A-01R-1503-07	2	10.3667	0.453877	IQGAP3	Low
TCGA-A3-3365-01A-01R-0864-07	1	29.1	0.455104	IQGAP3	Low
TCGA-B2-5636-01A-02R-1541-07	1	30.6333	0.457158	IQGAP3	Low
TCGA-A3-A8OV-01A-11R-A37O-07	1	11.3333	0.46162	IQGAP3	Low
TCGA-B0-5113-01A-01R-1420-07	1	39.1667	0.46204	IQGAP3	Low
TCGA-BP-5170-01A-01R-1426-07	1	80.4	0.465983	IQGAP3	Low
TCGA-B0-5696-01A-11R-1541-07	1	86.9667	0.477307	IQGAP3	Low
TCGA-CW-5587-01A-01R-1541-07	1	74.2	0.490829	IQGAP3	Low
TCGA-BP-5190-01A-01R-1426-07	1	33.7	0.497409	IQGAP3	Low
TCGA-CZ-5461-01A-01R-1503-07	2	11	0.500154	IQGAP3	Low
TCGA-EU-5904-01A-11R-1672-07	1	18.3667	0.504052	IQGAP3	Low
TCGA-G6-A8L6-01A-11R-A37O-07	2	10.4333	0.520126	IQGAP3	Low
TCGA-B8-4621-01A-01R-1503-07	1	26.2667	0.522112	IQGAP3	Low
TCGA-B0-4846-01A-01R-1277-07	2	40	0.522726	IQGAP3	Low
TCGA-CJ-4644-01A-02R-1325-07	2	11.2	0.522879	IQGAP3	Low
TCGA-AK-3451-01A-02R-1188-07	1	95.6	0.526478	IQGAP3	Low
TCGA-B4-5378-01A-01R-1503-07	1	5.83333	0.52957	IQGAP3	Low
TCGA-CZ-5454-01A-01R-1503-07	2	24.0667	0.531812	IQGAP3	Low
TCGA-CJ-5684-01A-11R-1541-07	1	74.3667	0.533606	IQGAP3	Low
TCGA-BP-4789-01A-01R-1305-07	1	49.6333	0.536086	IQGAP3	Low
TCGA-BP-4784-01A-01R-1305-07	1	61.8	0.539941	IQGAP3	Low
TCGA-BP-4344-01A-01R-1289-07	1	55.5333	0.54006	IQGAP3	Low
TCGA-B0-5707-01A-11R-1541-07	1	124.8	0.54295	IQGAP3	Low
TCGA-B8-5546-01A-01R-1541-07	1	16.8333	0.543947	IQGAP3	Low
TCGA-B4-5832-01A-11R-1672-07	1	5.16667	0.549229	IQGAP3	Low
TCGA-CZ-4856-01A-02R-1426-07	1	0.6	0.551444	IQGAP3	Low
TCGA-B0-4839-01A-01R-1305-07	1	54.6333	0.562796	IQGAP3	Low
TCGA-BP-4159-01A-02R-1289-07	2	86.7	0.564967	IQGAP3	Low
TCGA-BP-4790-01A-01R-1305-07	1	37.0333	0.56593	IQGAP3	Low
TCGA-B8-A8YJ-01A-13R-A39I-07	1	14.3667	0.56638	IQGAP3	Low
TCGA-CJ-5678-01A-11R-1541-07	2	19.1333	0.567499	IQGAP3	Low
TCGA-CJ-4903-01A-01R-1426-07	1	52	0.572005	IQGAP3	Low
TCGA-B8-5165-01A-01R-1420-07	1	24.5667	0.573445	IQGAP3	Low
TCGA-B0-5402-01A-01R-1503-07	1	43	0.576212	IQGAP3	Low
TCGA-A3-3320-01A-02R-1325-07	1	50.2667	0.576235	IQGAP3	Low
TCGA-BP-4170-01A-02R-1289-07	1	78.1	0.577347	IQGAP3	Low
TCGA-B2-5633-01A-01R-A277-07	1	32.1	0.577396	IQGAP3	Low
TCGA-CJ-4643-01A-02R-1325-07	1	59.7667	0.58146	IQGAP3	Low
TCGA-BP-4349-01A-01R-1289-07	1	12.4	0.581677	IQGAP3	Low
TCGA-B0-5710-01A-11R-1672-07	1	81	0.582968	IQGAP3	Low
TCGA-BP-4993-01A-02R-1420-07	1	5.9	0.584798	IQGAP3	Low
TCGA-BP-5200-01A-01R-1426-07	1	35.4333	0.586934	IQGAP3	Low
TCGA-CJ-4889-01A-01R-1305-07	1	64.8667	0.590506	IQGAP3	Low
TCGA-AK-3450-01A-02R-1277-07	1	59.3	0.591523	IQGAP3	Low
TCGA-A3-3324-01A-02R-1325-07	1	39.5333	0.591839	IQGAP3	Low
TCGA-B2-5635-01A-01R-A277-07	1	25.1667	0.597372	IQGAP3	Low
TCGA-BP-4760-01A-02R-1420-07	1	78.7	0.599259	IQGAP3	Low
TCGA-AK-3428-01A-02R-1277-07	1	124.267	0.60044	IQGAP3	Low
TCGA-AK-3429-01A-02R-1325-07	1	110.933	0.602368	IQGAP3	Low
TCGA-B0-5695-01A-11R-1541-07	1	71.6667	0.611223	IQGAP3	Low
TCGA-BP-5176-01A-01R-1426-07	1	53	0.615444	IQGAP3	Low
TCGA-B4-5377-01A-01R-1503-07	1	12.1667	0.617375	IQGAP3	Low
TCGA-B0-5110-01A-01R-1420-07	1	66.9667	0.617422	IQGAP3	Low
TCGA-B0-5400-01A-01R-1503-07	1	57.7667	0.621861	IQGAP3	Low
TCGA-A3-3363-01A-01R-0864-07	1	10.6333	0.626353	IQGAP3	Low
TCGA-CJ-4891-01A-01R-1305-07	1	27.3	0.628478	IQGAP3	Low
TCGA-A3-3380-01A-01R-0864-07	1	18.9	0.628619	IQGAP3	Low
TCGA-A3-3329-01A-01R-0864-07	1	54.1333	0.62919	IQGAP3	Low
TCGA-B0-4841-01A-01R-1277-07	2	6.8	0.62941	IQGAP3	Low
TCGA-BP-4981-01A-01R-1334-07	1	36.5667	0.629553	IQGAP3	Low
TCGA-B8-4151-01A-01R-1188-07	1	43.3	0.632695	IQGAP3	Low
TCGA-BP-4972-01A-01R-1334-07	1	50.0667	0.632717	IQGAP3	Low
TCGA-AK-3465-01A-02R-1325-07	1	12.3	0.633192	IQGAP3	Low
TCGA-B0-5108-01A-01R-1420-07	1	59.4	0.633507	IQGAP3	Low
TCGA-B0-5104-01A-01R-1420-07	1	91.7333	0.634289	IQGAP3	Low
TCGA-A3-A8OW-01A-11R-A37O-07	1	10.7667	0.634543	IQGAP3	Low
TCGA-B0-5694-01A-11R-1541-07	2	16	0.638622	IQGAP3	Low
TCGA-B0-5692-01A-11R-1541-07	1	131.467	0.646424	IQGAP3	Low
TCGA-CJ-4870-01A-01R-1305-07	1	49.9333	0.646717	IQGAP3	Low
TCGA-BP-5195-01A-02R-1426-07	1	24.9667	0.648496	IQGAP3	Low
TCGA-G6-A8L8-01A-21R-A37O-07	1	36.3667	0.649259	IQGAP3	Low
TCGA-BP-4795-01A-02R-1420-07	1	20.6667	0.649376	IQGAP3	Low
TCGA-BP-5192-01A-01R-1426-07	1	23.8	0.652452	IQGAP3	Low
TCGA-CZ-5453-01A-01R-1503-07		80.6333	0.654513	IQGAP3	Low
TCGA-CJ-4897-01A-03R-1426-07	1	111.367	0.657289	IQGAP3	Low
TCGA-B2-5635-01A-01R-1541-07	1	25.1667	0.665648	IQGAP3	Low
TCGA-AK-3425-01A-02R-1277-07	1	111.433	0.665993	IQGAP3	Low
TCGA-B0-5698-01A-11R-1672-07	1	121.033	0.667434	IQGAP3	Low
TCGA-BP-4961-01A-01R-1334-07	1	64.5	0.668202	IQGAP3	Low
TCGA-MM-A564-01A-11R-A266-07	1	20.2333	0.669272	IQGAP3	Low
TCGA-B8-4154-01A-01R-1188-07	1	46	0.669941	IQGAP3	Low
TCGA-BP-4343-01A-02R-1289-07	2	63.7333	0.671983	IQGAP3	Low
TCGA-B2-5635-01B-04R-A277-07	1	25.1667	0.672968	IQGAP3	Low
TCGA-BP-4355-01A-01R-1289-07		31.7667	0.678403	IQGAP3	Low
TCGA-B0-4849-01A-01R-1277-07	2	2.3	0.679433	IQGAP3	Low
TCGA-B0-4842-01A-02R-1420-07	2	57.4667	0.682468	IQGAP3	Low
TCGA-B8-4153-01B-11R-1672-07	1	25.4	0.685332	IQGAP3	Low
TCGA-B8-5552-01B-11R-1672-07	1	34.8667	0.685873	IQGAP3	Low
TCGA-BP-4165-01A-02R-1289-07	1	101.233	0.686052	IQGAP3	Low
TCGA-BP-4763-01A-01R-1289-07	1	42.3333	0.690639	IQGAP3	Low
TCGA-CJ-4874-01A-01R-1305-07	1	76.1	0.691663	IQGAP3	Low
TCGA-B0-4694-01A-01R-1277-07	1	3.53333	0.69214	IQGAP3	Low
TCGA-CZ-5465-01A-01R-1503-07	1	85.4667	0.692447	IQGAP3	Low
TCGA-B0-5706-01A-11R-1541-07	1	106.833	0.696834	IQGAP3	Low
TCGA-B4-5844-01A-11R-1672-07	1	0.233333	0.698695	IQGAP3	Low
TCGA-CJ-5676-01A-11R-1541-07	1	135.567	0.699536	IQGAP3	Low
TCGA-B0-4693-01A-01R-1277-07	1	2.56667	0.702973	IQGAP3	Low
TCGA-BP-4964-01A-01R-1334-07	1	62.0667	0.704318	IQGAP3	Low
TCGA-B4-5834-01A-11R-1672-07	1	1.26667	0.709454	IQGAP3	Low
TCGA-B0-5100-01A-01R-1420-07	2	63.7667	0.711442	IQGAP3	Low
TCGA-CJ-5675-01A-11R-1541-07	1	131.2	0.714883	IQGAP3	Low
TCGA-BP-4970-01A-01R-1334-07	1	14.4333	0.715309	IQGAP3	Low
TCGA-B0-4718-01A-01R-1277-07	1	59.2667	0.722347	IQGAP3	Low
TCGA-BP-5177-01A-01R-1426-07	1	9.76667	0.728662	IQGAP3	Low
TCGA-AK-3434-01A-02R-1277-07	1	69.5667	0.734286	IQGAP3	Low
TCGA-EU-5907-01A-11R-1672-07	1	4.23333	0.734888	IQGAP3	Low
TCGA-B0-5697-01A-11R-1541-07	1	87.6667	0.738647	IQGAP3	Low
TCGA-BP-4782-01A-02R-1420-07	1	11.8	0.742141	IQGAP3	Low
TCGA-CZ-4853-01A-01R-1426-07	1	25.8	0.751631	IQGAP3	Low
TCGA-CZ-5460-01A-01R-1503-07	1	95.7667	0.75353	IQGAP3	Low
TCGA-B0-5712-01A-11R-1672-07	1	90.7333	0.755971	IQGAP3	Low
TCGA-CZ-5451-01A-01R-1503-07	1	64.3	0.756465	IQGAP3	Low
TCGA-CW-6093-01A-11R-1672-07	1	104.867	0.758826	IQGAP3	Low
TCGA-BP-4160-01A-02R-1289-07	1	96.0333	0.760001	IQGAP3	Low
TCGA-B2-3924-01A-02R-1325-07	1	36.4	0.761887	IQGAP3	Low
TCGA-CW-5583-01A-02R-1541-07	1	82.9667	0.764735	IQGAP3	Low
TCGA-B0-4823-01A-02R-1420-07	1	15.1333	0.764856	IQGAP3	Low
TCGA-CJ-5689-01A-11R-1541-07	1	54	0.765127	IQGAP3	Low
TCGA-A3-3335-01A-01R-0864-07	1	62.8667	0.766089	IQGAP3	Low
TCGA-B0-5120-01A-01R-1420-07	1	38.9667	0.767136	IQGAP3	Low
TCGA-BP-4353-01A-02R-1289-07	1	12.5	0.767575	IQGAP3	Low
TCGA-BP-5168-01A-01R-1420-07	1	48.7667	0.771171	IQGAP3	Low
TCGA-CJ-4886-01A-01R-1305-07	1	65.0667	0.772811	IQGAP3	Low
TCGA-BP-5191-01A-01R-1426-07	1	32.2333	0.773364	IQGAP3	Low
TCGA-BP-4801-01A-02R-1420-07	1	37.4667	0.774297	IQGAP3	Low
TCGA-A3-3328-01A-01R-0864-07	1	46.1667	0.7765	IQGAP3	Low
TCGA-B8-A54F-01A-11R-A266-07	1	17.3	0.778422	IQGAP3	Low
TCGA-CZ-5463-01A-01R-1503-07	1	22.0667	0.778878	IQGAP3	Low
TCGA-CJ-4871-01A-01R-1305-07	1	80.7667	0.779047	IQGAP3	Low
TCGA-DV-5576-01A-01R-1541-07	2	24.2333	0.7827	IQGAP3	Low
TCGA-B8-5553-01A-01R-1541-07	1	14.5	0.783485	IQGAP3	Low
TCGA-B8-5164-01A-01R-1420-07	1	0.866667	0.783972	IQGAP3	Low
TCGA-CJ-6032-01A-11R-1672-07	1	121.3	0.791612	IQGAP3	Low
TCGA-CZ-5982-01A-11R-1672-07	1	81.3	0.795389	IQGAP3	Low
TCGA-MW-A4EC-01A-11R-A266-07	1	16.6	0.79745	IQGAP3	Low
TCGA-B0-4818-01A-01R-1503-07	2	17	0.797821	IQGAP3	Low
TCGA-CW-6088-01A-11R-1672-07	1	107.4	0.799968	IQGAP3	Low
TCGA-BP-4166-01A-02R-1289-07	1	0.433333	0.800117	IQGAP3	Low
TCGA-BP-5006-01A-01R-1334-07	1	28	0.802	IQGAP3	Low
TCGA-B2-A4SR-01A-11R-A266-07	1	16.9	0.803917	IQGAP3	Low
TCGA-B0-5690-01A-11R-1541-07	1	113.067	0.80971	IQGAP3	Low
TCGA-CZ-4865-01A-02R-1503-07	1	5.53333	0.810257	IQGAP3	Low
TCGA-AS-3777-01A-01R-0864-07	1	41.2667	0.811226	IQGAP3	Low
TCGA-BP-4762-01A-02R-1289-07	1	44.7667	0.815485	IQGAP3	Low
TCGA-BP-5194-01A-02R-1426-07	1	13.6	0.816756	IQGAP3	Low
TCGA-B0-5711-01A-11R-1672-07	1	132.967	0.818375	IQGAP3	Low
TCGA-AK-3431-01A-02R-1277-07	1	74.7	0.8223	IQGAP3	Low
TCGA-CJ-5672-01A-11R-1541-07	1	73	0.822631	IQGAP3	Low
TCGA-B0-5812-01A-11R-1672-07	1	127.8	0.822949	IQGAP3	Low
TCGA-CJ-4905-01A-02R-1426-07	1	49.8667	0.831919	IQGAP3	Low
TCGA-B2-5633-01A-01R-1541-07	1	32.1	0.832638	IQGAP3	Low
TCGA-CZ-4866-01A-01R-1503-07	1	108.9	0.833593	IQGAP3	Low
TCGA-AK-3436-01A-02R-1325-07	1	111.033	0.83699	IQGAP3	Low
TCGA-MM-A84U-01A-11R-A37O-07	1	23.3333	0.837765	IQGAP3	Low
TCGA-B2-4101-01A-02R-1277-07	1	21.6	0.841626	IQGAP3	Low
TCGA-A3-A6NL-01A-11R-A33J-07	1	22.9667	0.84464	IQGAP3	Low
TCGA-CZ-5458-01A-01R-1503-07	1	92.9667	0.84524	IQGAP3	Low
TCGA-A3-3307-01A-01R-0864-07	1	47.8667	0.850115	IQGAP3	Low
TCGA-AK-3458-01A-01R-1503-07	1	38.9333	0.850259	IQGAP3	Low
TCGA-BP-4959-01A-01R-1334-07	1	88.6667	0.852231	IQGAP3	Low
TCGA-B0-5121-01A-02R-1420-07	1	49.5	0.85233	IQGAP3	Low
TCGA-CJ-5686-01A-11R-1672-07	1	67.9333	0.852437	IQGAP3	Low
TCGA-BP-4803-01A-01R-1305-07	1	6.8	0.852505	IQGAP3	Low
TCGA-B0-5700-01A-11R-1541-07	1	59.6667	0.85285	IQGAP3	Low
TCGA-A3-3359-01A-01R-0864-07	1	83.4667	0.85343	IQGAP3	Low
TCGA-CJ-4639-01A-02R-1325-07	1	107.633	0.853916	IQGAP3	Low
TCGA-B0-5705-01A-11R-1541-07	1	151.233	0.854546	IQGAP3	Low
TCGA-BP-4999-01A-01R-1334-07	1	42.2	0.861727	IQGAP3	Low
TCGA-3Z-A93Z-01A-11R-A37O-07	1	12.8333	0.862304	IQGAP3	Low
TCGA-BP-5182-01A-01R-1426-07	1	38.8333	0.863434	IQGAP3	Low
TCGA-B0-5080-01A-01R-1503-07	2	11.4	0.866381	IQGAP3	Low
TCGA-A3-3383-01A-02R-1325-07	1	28.7	0.866451	IQGAP3	Low
TCGA-BP-5009-01A-01R-1334-07	2	36.4	0.874306	IQGAP3	Low
TCGA-B0-4838-01A-01R-1305-07	1	27.8	0.874965	IQGAP3	Low
TCGA-CJ-4907-01A-01R-1426-07	1	49.9667	0.880128	IQGAP3	Low
TCGA-B8-A54K-01A-11R-A33J-07	1	15.6333	0.882311	IQGAP3	Low
TCGA-BP-4163-01A-02R-1325-07	1	94.6333	0.882422	IQGAP3	Low
TCGA-BP-5189-01A-02R-1426-07	2	27.4	0.88695	IQGAP3	Low
TCGA-BP-5007-01A-01R-1334-07	1	38	0.890734	IQGAP3	Low
TCGA-BP-5186-01A-01R-1426-07	1	23.1	0.893754	IQGAP3	Low
TCGA-B8-A54J-01A-11R-A33J-07	1	17.6	0.895856	IQGAP3	Low
TCGA-CW-5591-01A-01R-1541-07	1	75.7	0.896571	IQGAP3	Low
TCGA-BP-4174-01A-02R-1289-07	1	62.6333	0.904765	IQGAP3	Low
TCGA-B8-5545-01A-01R-1672-07	1	50.8333	0.905451	IQGAP3	Low
TCGA-B2-4099-01A-02R-1188-07	1	32.4	0.908635	IQGAP3	Low
TCGA-EU-5905-01A-11R-1672-07	1	3.96667	0.909133	IQGAP3	Low
TCGA-CZ-4864-01A-01R-1503-07	1	94.3333	0.909391	IQGAP3	Low
TCGA-CJ-4634-01A-02R-1325-07	1	116.6	0.912553	IQGAP3	Low
TCGA-A3-3352-01A-01R-0864-07	1	18.7	0.913191	IQGAP3	Low
TCGA-BP-4985-01A-01R-1334-07	2	31.7333	0.914729	IQGAP3	Low
TCGA-B8-5549-01A-01R-1541-07	1	6.46667	0.916064	IQGAP3	Low
TCGA-CJ-4916-01A-01R-1426-07	1	45.7667	0.92701	IQGAP3	Low
TCGA-BP-4758-01A-01R-1289-07	1	73.6	0.930728	IQGAP3	Low
TCGA-CJ-4904-01A-02R-1426-07	1	110.067	0.931996	IQGAP3	Low
TCGA-BP-4759-01A-01R-1289-07	1	79.0667	0.934081	IQGAP3	Low
TCGA-B0-5691-01A-11R-1541-07	1	114.367	0.93434	IQGAP3	Low
TCGA-CJ-4918-01A-01R-1426-07	2	3.1	0.93521	IQGAP3	Low
TCGA-BP-5202-01A-02R-1426-07	1	0.966667	0.937085	IQGAP3	Low
TCGA-BP-4968-01A-01R-1334-07	1	58.2	0.938152	IQGAP3	Low
TCGA-DV-5574-01A-01R-1541-07	1	67.2	0.938429	IQGAP3	Low
TCGA-CJ-6030-01A-11R-1672-07	1	76.6333	0.940132	IQGAP3	Low
TCGA-BP-4962-01A-01R-1334-07	1	59.5	0.940163	IQGAP3	Low
TCGA-B2-4102-01A-02R-1325-07	1	31.7333	0.950578	IQGAP3	Low
TCGA-A3-3374-01A-02R-1325-07	1	43.8	0.955386	IQGAP3	Low
TCGA-BP-4975-01A-01R-1334-07	1	47.7667	0.956275	IQGAP3	Low
TCGA-A3-3373-01A-02R-1420-07	1	54.0333	0.960484	IQGAP3	Low
TCGA-CJ-5682-01A-11R-1541-07	1	124.533	0.962913	IQGAP3	Low
TCGA-CW-5585-01A-01R-1541-07	1	86.9667	0.964932	IQGAP3	Low
TCGA-BP-4756-01A-01R-1289-07	1	12.4667	0.965403	IQGAP3	Low
TCGA-A3-A6NN-01A-12R-A33J-07	1	0.1	0.965706	IQGAP3	Low
TCGA-B4-5836-01A-11R-1672-07	1	4.7	0.967729	IQGAP3	Low
TCGA-CJ-4908-01A-01R-1426-07	1	51.0333	0.969651	IQGAP3	Low
TCGA-A3-3343-01A-01R-0864-07	1	31.5	0.970572	IQGAP3	Low
TCGA-B0-5693-01A-11R-1541-07	1	135.8	0.970923	IQGAP3	Low
TCGA-BP-5196-01A-01R-1426-07	1	33.9333	0.974027	IQGAP3	Low
TCGA-BP-5008-01A-01R-1334-07	1	35.7	0.976081	IQGAP3	Low
TCGA-B0-5713-01A-11R-1672-07	1	92.7333	0.981341	IQGAP3	Low
TCGA-CJ-4876-01A-01R-1305-07	1	65.1667	0.981913	IQGAP3	Low
TCGA-GK-A6C7-01A-11R-A33J-07	1	2.03333	0.983304	IQGAP3	Low
TCGA-A3-3323-01A-02R-1325-07	1	36.8667	0.984514	IQGAP3	Low
TCGA-BP-4998-01A-01R-1334-07	1	31.0667	0.986509	IQGAP3	Low
TCGA-CW-5589-01A-01R-1541-07	1	79.2667	0.988666	IQGAP3	Low
TCGA-CZ-5455-01A-01R-1503-07	2	18.7	0.995551	IQGAP3	Low
TCGA-BP-4776-01A-01R-1289-07	1	13.7	1.0015	IQGAP3	Low
TCGA-CJ-4912-01A-01R-1426-07	1	55.2333	1.00404	IQGAP3	Low
TCGA-A3-A6NI-01A-11R-A33J-07	1	33.9333	1.00696	IQGAP3	Low
TCGA-BP-4167-01A-02R-1325-07	1	90.6	1.00745	IQGAP3	Low
TCGA-BP-4332-01A-01R-1289-07	1	37.7667	1.00875	IQGAP3	Low
TCGA-CJ-4892-01A-01R-1305-07	1	50.7	1.01084	IQGAP3	Low
TCGA-B0-4827-01A-02R-1420-07	2	29.5	1.012	IQGAP3	High
TCGA-CZ-5986-01A-11R-1672-07	1	12.4333	1.01324	IQGAP3	High
TCGA-B0-4816-01A-01R-1503-07	2	45.7	1.01358	IQGAP3	High
TCGA-BP-5187-01A-01R-1426-07	1	13.5333	1.01393	IQGAP3	High
TCGA-DV-5575-01A-01R-1541-07	1	57.6333	1.01445	IQGAP3	High
TCGA-CZ-4859-01A-02R-1426-07	1	59.5667	1.01506	IQGAP3	High
TCGA-A3-3331-01A-02R-1325-07	1	49.5	1.01533	IQGAP3	High
TCGA-CW-5584-01A-01R-1541-07		5.46667	1.01729	IQGAP3	High
TCGA-BP-5181-01A-01R-1426-07	1	49.8333	1.01802	IQGAP3	High
TCGA-BP-4164-01A-02R-1325-07	1	33.0667	1.02336	IQGAP3	High
TCGA-B2-5641-01A-01R-1541-07	1	21.8667	1.02443	IQGAP3	High
TCGA-BP-4327-01A-01R-1289-07	1	3.63333	1.02687	IQGAP3	High
TCGA-CW-5590-01A-01R-1541-07		35.8333	1.02786	IQGAP3	High
TCGA-BP-5184-01A-01R-1426-07	1	37.7667	1.03371	IQGAP3	High
TCGA-B8-4622-01A-02R-1277-07	1	50.8333	1.03807	IQGAP3	High
TCGA-CJ-6028-01A-11R-1672-07	2	54.1667	1.04139	IQGAP3	High
TCGA-B8-4620-01A-02R-1325-07	1	25.9	1.04228	IQGAP3	High
TCGA-BP-4326-01A-01R-1289-07	2	54.1667	1.04259	IQGAP3	High
TCGA-CJ-4902-01A-01R-1426-07	1	50.6667	1.05221	IQGAP3	High
TCGA-B2-3924-01A-02R-A277-07	1	36.4	1.05273	IQGAP3	High
TCGA-BP-4807-01A-01R-1305-07	1	7.03333	1.05354	IQGAP3	High
TCGA-CZ-4862-01A-01R-1305-07	1	109.033	1.05399	IQGAP3	High
TCGA-DV-A4W0-05A-11R-A266-07	1	82.3333	1.05631	IQGAP3	High
TCGA-BP-4341-01A-01R-1289-07	2	52.9667	1.05921	IQGAP3	High
TCGA-A3-3306-01A-01R-0864-07	1	37.3333	1.07177	IQGAP3	High
TCGA-A3-3325-01A-01R-0864-07	1	39	1.07679	IQGAP3	High
TCGA-BP-5000-01A-01R-1334-07	1	18.7667	1.07878	IQGAP3	High
TCGA-BP-4335-01A-01R-1289-07	2	15.8333	1.08028	IQGAP3	High
TCGA-BP-4774-01A-01R-1289-07	1	62.8333	1.08166	IQGAP3	High
TCGA-BP-4162-01A-02R-1325-07	1	102.467	1.08621	IQGAP3	High
TCGA-BP-4330-01A-01R-1289-07	1	62.9333	1.09567	IQGAP3	High
TCGA-B8-A54G-01A-11R-A266-07	1	1.76667	1.09983	IQGAP3	High
TCGA-A3-3358-01A-01R-1541-07	1	43.5667	1.10466	IQGAP3	High
TCGA-B8-5159-01A-01R-1420-07	1	24.0667	1.10775	IQGAP3	High
TCGA-B8-4146-01B-11R-1672-07	1	17.0333	1.10897	IQGAP3	High
TCGA-A3-3349-01A-01R-1188-07	1	46.1667	1.11296	IQGAP3	High
TCGA-BP-4176-01A-02R-1289-07	1	65.1667	1.11714	IQGAP3	High
TCGA-CZ-4863-01A-01R-1503-07	1	64.2667	1.12017	IQGAP3	High
TCGA-BP-4337-01A-01R-1289-07	1	0.0666667	1.12092	IQGAP3	High
TCGA-B0-5099-01A-01R-1420-07		16.1667	1.12245	IQGAP3	High
TCGA-B0-5085-01A-01R-1334-07	1	25.6667	1.12459	IQGAP3	High
TCGA-CZ-5466-01A-01R-1503-07	1	22.8333	1.12703	IQGAP3	High
TCGA-A3-A8OU-01A-11R-A37O-07	1	0	1.12824	IQGAP3	High
TCGA-B0-4843-01A-01R-1277-07	2	10.6667	1.13022	IQGAP3	High
TCGA-B2-3924-01B-03R-A277-07	1	36.4	1.13671	IQGAP3	High
TCGA-BP-4777-01A-01R-1289-07	1	57.7	1.13727	IQGAP3	High
TCGA-A3-A8CQ-01A-11R-A37O-07	1	0.1	1.1376	IQGAP3	High
TCGA-BP-5174-01A-01R-1426-07	1	75.2333	1.14022	IQGAP3	High
TCGA-A3-A8OX-01A-11R-A37O-07	1	0	1.14183	IQGAP3	High
TCGA-BP-4987-01A-01R-1334-07	1	37.4667	1.14185	IQGAP3	High
TCGA-CW-5588-01A-01R-1541-07	1	67.2333	1.14603	IQGAP3	High
TCGA-A3-3362-01A-02R-1325-07	1	51.9667	1.15157	IQGAP3	High
TCGA-CJ-4899-01A-01R-1334-07	1	50.9333	1.15587	IQGAP3	High
TCGA-CJ-5683-01A-11R-1541-07	1	62.9667	1.15941	IQGAP3	High
TCGA-CJ-6031-01A-11R-1672-07	1	63.5333	1.16272	IQGAP3	High
TCGA-G6-A5PC-01A-11R-A33J-07	2	8.06667	1.16479	IQGAP3	High
TCGA-B0-4844-01A-01R-1277-07	2	10.4333	1.16806	IQGAP3	High
TCGA-BP-5180-01A-01R-1426-07	1	75.4333	1.16954	IQGAP3	High
TCGA-BP-5201-01A-01R-1426-07	1	31.7	1.16976	IQGAP3	High
TCGA-B2-5633-01B-04R-A277-07	1	32.1	1.17345	IQGAP3	High
TCGA-B0-4819-01A-01R-1277-07	1	6.1	1.17454	IQGAP3	High
TCGA-B2-5639-01A-01R-1541-07	2	33.4333	1.1796	IQGAP3	High
TCGA-BP-4991-01A-01R-1334-07	1	47.1	1.18086	IQGAP3	High
TCGA-DV-5568-01A-01R-1541-07	1	12.3333	1.18104	IQGAP3	High
TCGA-A3-3376-01A-02R-1420-07	1	56.5333	1.1825	IQGAP3	High
TCGA-B0-5399-01A-01R-1503-07	1	47.0333	1.18542	IQGAP3	High
TCGA-BP-5185-01A-01R-1426-07	1	37.7333	1.18838	IQGAP3	High
TCGA-B8-5162-01A-01R-1420-07	1	1.2	1.18963	IQGAP3	High
TCGA-BP-4768-01A-01R-1289-07	1	13.3333	1.19015	IQGAP3	High
TCGA-CZ-5459-01A-01R-1503-07	1	56.1	1.19427	IQGAP3	High
TCGA-B0-4837-01A-01R-1305-07	2	45.9333	1.198	IQGAP3	High
TCGA-AK-3461-01A-02R-1277-07	1	73.9	1.20122	IQGAP3	High
TCGA-CJ-4895-01A-01R-1305-07	2	40	1.20184	IQGAP3	High
TCGA-A3-3372-01A-02R-1325-07	1	24.5	1.20188	IQGAP3	High
TCGA-BP-4974-01A-01R-1334-07	2	7.03333	1.20361	IQGAP3	High
TCGA-BP-4982-01A-01R-1334-07	1	33.8	1.20523	IQGAP3	High
TCGA-B0-5703-01A-11R-1541-07	1	74.8667	1.20951	IQGAP3	High
TCGA-BP-4158-01A-02R-1289-07	1	112.567	1.21189	IQGAP3	High
TCGA-B0-4714-01A-01R-1277-07	2	3.3	1.21441	IQGAP3	High
TCGA-CZ-4860-01A-01R-1305-07	2	6.86667	1.22017	IQGAP3	High
TCGA-BP-5183-01A-01R-1426-07	1	43.0333	1.22125	IQGAP3	High
TCGA-DV-5569-01A-01R-1541-07	1	11.8333	1.23076	IQGAP3	High
TCGA-BP-4765-01A-01R-1289-07	1	72.8	1.23355	IQGAP3	High
TCGA-CJ-4872-01A-01R-1305-07	1	47.8333	1.23547	IQGAP3	High
TCGA-B0-4817-01A-01R-1277-07	1	33.9667	1.23569	IQGAP3	High
TCGA-CJ-4901-01A-01R-1426-07	1	48.3333	1.2389	IQGAP3	High
TCGA-CZ-5456-01A-01R-1503-07	1	80.7333	1.23892	IQGAP3	High
TCGA-CJ-5680-01A-11R-1541-07	2	25.6	1.24445	IQGAP3	High
TCGA-A3-3313-01A-02R-1325-07	1	24.5	1.24746	IQGAP3	High
TCGA-CJ-6027-01A-11R-1672-07	1	120.5	1.25537	IQGAP3	High
TCGA-B8-A54I-01A-21R-A33J-07	1	5	1.2559	IQGAP3	High
TCGA-B2-4098-01A-02R-1325-07	1	1.7	1.26082	IQGAP3	High
TCGA-BP-4345-01A-01R-1289-07	1	50.5333	1.26452	IQGAP3	High
TCGA-B0-5088-01A-01R-1334-07	1	18.7667	1.26678	IQGAP3	High
TCGA-B0-4833-01A-01R-1305-07	2	79.5333	1.26731	IQGAP3	High
TCGA-BP-4971-01A-01R-1334-07	1	49.5667	1.27187	IQGAP3	High
TCGA-B0-4710-01A-01R-1503-07	1	58.5	1.27502	IQGAP3	High
TCGA-BP-4960-01A-01R-1334-07	1	72.4	1.27637	IQGAP3	High
TCGA-BP-5173-01A-01R-1426-07	1	2.06667	1.27844	IQGAP3	High
TCGA-BP-4973-01A-01R-1334-07	1	46.1333	1.28321	IQGAP3	High
TCGA-CJ-6033-01A-11R-1672-07	2	7.46667	1.28653	IQGAP3	High
TCGA-CJ-4869-01A-02R-1426-07	1	85.1333	1.28834	IQGAP3	High
TCGA-EU-5906-01A-11R-1672-07	1	6.86667	1.29028	IQGAP3	High
TCGA-DV-5573-01A-01R-1541-07	1	37.6667	1.29505	IQGAP3	High
TCGA-CJ-4888-01A-01R-1305-07	2	52.2333	1.29676	IQGAP3	High
TCGA-B0-4852-01A-01R-1503-07	2	37.3667	1.29928	IQGAP3	High
TCGA-BP-4986-01A-01R-1334-07	1	26.1667	1.30026	IQGAP3	High
TCGA-AK-3460-01A-02R-1277-07	1	83.6	1.30249	IQGAP3	High
TCGA-B8-5163-01A-01R-1420-07	1	27.4	1.30452	IQGAP3	High
TCGA-BP-4787-01A-01R-1305-07	2	16	1.30544	IQGAP3	High
TCGA-A3-3357-01A-02R-1420-07	1	89.6	1.30614	IQGAP3	High
TCGA-B0-4824-01A-01R-1277-07	1	55.2333	1.30917	IQGAP3	High
TCGA-BP-5001-01A-01R-1334-07	1	39.2333	1.31221	IQGAP3	High
TCGA-BP-4347-01A-01R-1289-07	1	45.5667	1.32015	IQGAP3	High
TCGA-BP-4340-01A-01R-1289-07	1	18.7333	1.32029	IQGAP3	High
TCGA-BP-4775-01A-01R-1289-07	1	61.4333	1.32498	IQGAP3	High
TCGA-A3-3370-01A-02R-1420-07	1	75.8	1.32607	IQGAP3	High
TCGA-BP-4969-01A-01R-1334-07	1	59.8	1.32762	IQGAP3	High
TCGA-A3-3367-01A-02R-1420-07	1	75.6667	1.32906	IQGAP3	High
TCGA-BP-4797-01A-01R-1305-07	1	36.9	1.32947	IQGAP3	High
TCGA-CZ-5985-01A-11R-1672-07	1	66.5667	1.33319	IQGAP3	High
TCGA-A3-3351-01A-02R-1325-07	1	30.3333	1.33394	IQGAP3	High
TCGA-BP-4965-01A-01R-1334-07	1	62.3667	1.33396	IQGAP3	High
TCGA-BP-4331-01A-01R-1289-07	1	81.8	1.336	IQGAP3	High
TCGA-CJ-4884-01A-01R-1305-07	1	58.6333	1.33723	IQGAP3	High
TCGA-CJ-4890-01A-01R-1305-07	1	117.3	1.3394	IQGAP3	High
TCGA-B0-5119-01A-02R-1420-07	1	51.7333	1.33989	IQGAP3	High
TCGA-BP-5199-01A-01R-1426-07	1	45.1667	1.34076	IQGAP3	High
TCGA-A3-3311-01A-02R-1325-07	1	39.7	1.3411	IQGAP3	High
TCGA-BP-4804-01A-02R-1305-07	1	48.6333	1.353	IQGAP3	High
TCGA-B0-4848-01A-01R-1277-07	2	29.4333	1.35335	IQGAP3	High
TCGA-B8-A7U6-01A-12R-A37O-07	1	16.5	1.35595	IQGAP3	High
TCGA-BP-5178-01A-01R-1426-07	2	63.7333	1.36303	IQGAP3	High
TCGA-B0-4691-01A-01R-1277-07	2	4.63333	1.37113	IQGAP3	High
TCGA-CJ-4920-01A-01R-1426-07	1	4.63333	1.37181	IQGAP3	High
TCGA-BP-4989-01A-01R-1334-07	1	3.93333	1.37443	IQGAP3	High
TCGA-CJ-5671-01A-11R-1541-07	1	132.9	1.37532	IQGAP3	High
TCGA-A3-3382-01A-02R-1325-07	1	19.1333	1.38064	IQGAP3	High
TCGA-BP-5010-01A-02R-1420-07	2	29.2667	1.3821	IQGAP3	High
TCGA-B0-4706-01A-01R-1503-07	1	2.16667	1.38324	IQGAP3	High
TCGA-CJ-4641-01A-02R-1325-07	2	55.3667	1.38552	IQGAP3	High
TCGA-B0-5075-01A-01R-1334-07	1	21.2333	1.38581	IQGAP3	High
TCGA-B0-5115-01A-01R-1420-07	1	53.4667	1.39974	IQGAP3	High
TCGA-B0-5077-01A-01R-1334-07	1	43.9	1.41344	IQGAP3	High
TCGA-BP-4161-01A-02R-1325-07	1	91.5333	1.42867	IQGAP3	High
TCGA-CZ-4861-01A-01R-1305-07	2	14.8667	1.44123	IQGAP3	High
TCGA-A3-3378-01A-02R-1325-07	1	21	1.44739	IQGAP3	High
TCGA-BP-4977-01A-01R-1334-07	1	15.1333	1.45581	IQGAP3	High
TCGA-AS-3778-01A-01R-A32Z-07	1	1.43333	1.46232	IQGAP3	High
TCGA-CJ-4887-01A-01R-1305-07	2	31.0667	1.46266	IQGAP3	High
TCGA-B0-4813-01A-01R-1277-07	1	0.6	1.46801	IQGAP3	High
TCGA-DV-A4W0-01A-11R-A266-07	1	82.3333	1.48369	IQGAP3	High
TCGA-B0-5094-01A-01R-1420-07	2	11.1	1.49048	IQGAP3	High
TCGA-BP-4781-01A-01R-1305-07	1	69.3333	1.49832	IQGAP3	High
TCGA-A3-3308-01A-02R-1325-07	1	0.533333	1.50964	IQGAP3	High
TCGA-B8-4148-01A-02R-1325-07	1	50.6667	1.51621	IQGAP3	High
TCGA-CJ-4640-01A-02R-1325-07	1	116	1.52755	IQGAP3	High
TCGA-MM-A563-01A-11R-A266-07	1	19.7	1.52965	IQGAP3	High
TCGA-BP-4173-01A-02R-1289-07	1	63.1	1.53362	IQGAP3	High
TCGA-BP-4992-01A-01R-1334-07	1	16.7	1.53387	IQGAP3	High
TCGA-CJ-4873-01A-01R-1305-07	1	75.3	1.5375	IQGAP3	High
TCGA-BP-4798-01A-01R-1305-07	2	11.1333	1.54287	IQGAP3	High
TCGA-B0-4700-01A-02R-1541-07	2	66	1.54912	IQGAP3	High
TCGA-BP-4169-01A-02R-1289-07	2	23.3667	1.56844	IQGAP3	High
TCGA-CJ-4636-01A-02R-1325-07	1	64.1333	1.57442	IQGAP3	High
TCGA-A3-3322-01A-02R-1325-07	1	49.2667	1.57455	IQGAP3	High
TCGA-CZ-5470-01A-01R-1503-07	1	12.8667	1.58179	IQGAP3	High
TCGA-BP-5175-01A-01R-1426-07	1	31.0667	1.61761	IQGAP3	High
TCGA-BP-4976-01A-01R-1334-07	1	54.4	1.62112	IQGAP3	High
TCGA-A3-3326-01A-01R-0864-07	1	37.9	1.62142	IQGAP3	High
TCGA-CJ-4894-01A-01R-1305-07	2	28.0333	1.62484	IQGAP3	High
TCGA-B0-4845-01A-01R-1277-07	2	66.2	1.6332	IQGAP3	High
TCGA-BP-5169-01A-01R-1426-07	1	6.43333	1.63512	IQGAP3	High
TCGA-BP-5198-01A-01R-1426-07	1	20.1	1.64287	IQGAP3	High
TCGA-B8-A54D-01A-21R-A266-07	1	27.6667	1.6461	IQGAP3	High
TCGA-CJ-5681-01A-11R-1541-07	2	18.4	1.64631	IQGAP3	High
TCGA-B0-5709-01A-11R-1541-07	1	132.467	1.6571	IQGAP3	High
TCGA-B0-5699-01A-11R-1541-07	1	128.033	1.65835	IQGAP3	High
TCGA-AK-3445-01A-02R-1277-07	1	79.7333	1.66222	IQGAP3	High
TCGA-B0-4697-01A-01R-1277-07	2	19.2667	1.66503	IQGAP3	High
TCGA-B0-4847-01A-01R-1277-07		26.4333	1.67641	IQGAP3	High
TCGA-CJ-4875-01A-01R-1305-07	2	118.467	1.67979	IQGAP3	High
TCGA-CW-5580-01A-01R-1672-07		65.4667	1.70097	IQGAP3	High
TCGA-CJ-4882-01A-02R-1426-07	1	62.7667	1.70403	IQGAP3	High
TCGA-BP-4766-01A-01R-1289-07	1	48.7333	1.71623	IQGAP3	High
TCGA-CZ-5464-01A-01R-1503-07	1	70.9333	1.7163	IQGAP3	High
TCGA-CJ-4900-01A-01R-1334-07	2	57.1333	1.7195	IQGAP3	High
TCGA-A3-3387-01A-01R-1541-07	1	20.5667	1.72041	IQGAP3	High
TCGA-B0-4836-01A-01R-1305-07	2	41.2667	1.73643	IQGAP3	High
TCGA-B0-4701-01A-01R-1277-07	2	7.93333	1.73731	IQGAP3	High
TCGA-B8-5550-01A-01R-1541-07	1	49.2	1.75341	IQGAP3	High
TCGA-BP-4967-01A-01R-1334-07	1	6.83333	1.75387	IQGAP3	High
TCGA-BP-4963-01A-01R-1334-07	1	61.1333	1.75458	IQGAP3	High
TCGA-BP-4325-01A-02R-1289-07	1	98.8	1.7556	IQGAP3	High
TCGA-AK-3453-01A-02R-1277-07	1	84.3667	1.77396	IQGAP3	High
TCGA-B4-5843-01A-11R-1672-07	1	0.366667	1.77601	IQGAP3	High
TCGA-A3-3317-01A-02R-1325-07	1	49.7	1.77896	IQGAP3	High
TCGA-B4-5838-01A-11R-1672-07	1	5.53333	1.7817	IQGAP3	High
TCGA-B0-4814-01A-01R-1277-07	2	5.6	1.78592	IQGAP3	High
TCGA-B0-4810-01A-01R-1503-07	2	15.9333	1.78906	IQGAP3	High
TCGA-B0-5096-01A-01R-1420-07	1	2.26667	1.79725	IQGAP3	High
TCGA-CZ-5468-01A-01R-1503-07	2	1.96667	1.81423	IQGAP3	High
TCGA-CZ-5987-01A-11R-1672-07	2	14.8333	1.83371	IQGAP3	High
TCGA-B0-5701-01A-11R-1541-07	1	82.0333	1.84455	IQGAP3	High
TCGA-B0-5081-01A-01R-1334-07	2	12.0667	1.84798	IQGAP3	High
TCGA-A3-3316-01A-01R-0864-07	1	49.7667	1.84923	IQGAP3	High
TCGA-B4-5835-01A-11R-1672-07	1	0.533333	1.86262	IQGAP3	High
TCGA-BP-5004-01A-01R-1334-07	1	37.5333	1.8722	IQGAP3	High
TCGA-DV-5566-01A-01R-1541-07	1	46.6	1.88168	IQGAP3	High
TCGA-BP-4761-01A-01R-1289-07	1	6.06667	1.88234	IQGAP3	High
TCGA-CZ-5988-01A-11R-1672-07	1	23.1	1.88317	IQGAP3	High
TCGA-CJ-5677-01A-11R-1541-07	2	26.0667	1.88883	IQGAP3	High
TCGA-BP-4342-01A-01R-1289-07	2	75.2	1.89674	IQGAP3	High
TCGA-B0-4828-01A-01R-1277-07	2	10.2333	1.91057	IQGAP3	High
TCGA-CJ-4878-01A-01R-1305-07	1	72.8667	1.92816	IQGAP3	High
TCGA-B0-4713-01A-01R-1277-07	2	6.73333	1.93026	IQGAP3	High
TCGA-CJ-5679-01A-11R-1541-07	2	22.6333	1.93428	IQGAP3	High
TCGA-BP-4770-01A-01R-1503-07	2	10.9667	1.93585	IQGAP3	High
TCGA-BP-4346-01A-01R-1289-07	1	49.7667	1.94206	IQGAP3	High
TCGA-B0-4703-01A-01R-1277-07	2	6.06667	1.94953	IQGAP3	High
TCGA-BP-4771-01A-01R-1289-07	2	5.4	1.95629	IQGAP3	High
TCGA-CZ-5984-01A-11R-1672-07	1	68.9	1.95821	IQGAP3	High
TCGA-BP-4338-01A-01R-1289-07	1	95.3	1.97176	IQGAP3	High
TCGA-BP-4351-01A-01R-1289-07	1	32.3333	1.97935	IQGAP3	High
TCGA-B0-4699-01A-01R-1277-07		3.66667	2.00544	IQGAP3	High
TCGA-B0-4707-01A-01R-1277-07	2	20	2.01287	IQGAP3	High
TCGA-B0-4712-01A-01R-1503-07	2	44.5667	2.01727	IQGAP3	High
TCGA-CJ-4881-01A-01R-1305-07	1	67.1333	2.03611	IQGAP3	High
TCGA-A3-3385-01A-02R-1420-07	1	66.4333	2.04683	IQGAP3	High
TCGA-CZ-4854-01A-01R-1305-07	1	46.8	2.05311	IQGAP3	High
TCGA-B0-5097-01A-01R-1420-07	1	22.1667	2.06012	IQGAP3	High
TCGA-B0-5092-01A-01R-1420-07	2	15.3	2.06016	IQGAP3	High
TCGA-CZ-5452-01A-01R-1503-07	1	59.6333	2.06579	IQGAP3	High
TCGA-DV-A4VX-01A-11R-A266-07	2	54.2	2.07055	IQGAP3	High
TCGA-CJ-4635-01A-02R-1305-07	1	47.2	2.07058	IQGAP3	High
TCGA-B0-5095-01A-01R-1420-07	1	8.16667	2.11122	IQGAP3	High
TCGA-CZ-5469-01A-01R-1503-07	2	31.5333	2.14098	IQGAP3	High
TCGA-AK-3426-01A-02R-1325-07	2	29.5	2.17518	IQGAP3	High
TCGA-CJ-4868-01A-01R-1305-07	2	21.5333	2.21932	IQGAP3	High
TCGA-B0-5116-01A-02R-1420-07	1	42.4667	2.23757	IQGAP3	High
TCGA-CJ-4637-01A-02R-1325-07	2	74.2333	2.26445	IQGAP3	High
TCGA-B0-4821-01A-01R-1503-07	2	41	2.28903	IQGAP3	High
TCGA-B8-5158-01A-01R-1420-07	1	40.6	2.32605	IQGAP3	High
TCGA-CW-6087-01A-11R-1672-07	1	1.36667	2.37279	IQGAP3	High
TCGA-A3-3346-01A-01R-1766-07	2	4.56667	2.39694	IQGAP3	High
TCGA-B0-4811-01A-01R-1503-07	2	47.2333	2.45151	IQGAP3	High
TCGA-A3-3319-01A-02R-1325-07	1	37.6667	2.46113	IQGAP3	High
TCGA-B0-4822-01A-01R-1277-07	2	37.0333	2.53902	IQGAP3	High
TCGA-CW-6097-01A-11R-1672-07	2	19.0333	2.54222	IQGAP3	High
TCGA-G6-A8L7-01A-11R-A37O-07	1	71.1	2.55544	IQGAP3	High
TCGA-AK-3454-01A-02R-1277-07	1	29.1333	2.55624	IQGAP3	High
TCGA-CZ-4857-01A-01R-1305-07	2	47.7333	2.6361	IQGAP3	High
TCGA-BP-4352-01A-01R-1289-07	2	11.4667	2.65358	IQGAP3	High
TCGA-BP-4354-01A-02R-1289-07	2	34.4667	2.74906	IQGAP3	High
TCGA-A3-3347-01A-02R-1325-07	2	53.6667	2.76592	IQGAP3	High
TCGA-B8-5551-01A-01R-1541-07	1	0.533333	2.79487	IQGAP3	High
TCGA-CZ-4858-01A-01R-1305-07	2	70.1667	2.80796	IQGAP3	High
TCGA-B0-5107-01A-01R-1420-07	2	30.9	2.84711	IQGAP3	High
TCGA-B8-4143-01A-01R-1188-07	2	23.6333	2.85605	IQGAP3	High
TCGA-CJ-4638-01A-02R-1325-07	2	14.3667	2.88874	IQGAP3	High
TCGA-B0-4690-01A-01R-1277-07	2	1.43333	2.93109	IQGAP3	High
TCGA-CJ-4642-01B-01R-1305-07	1	106.833	2.98144	IQGAP3	High
TCGA-B0-5098-01A-01R-1420-07		52.8	2.9988	IQGAP3	High
TCGA-B0-4815-01A-01R-1503-07	2	52.9333	3.00596	IQGAP3	High
TCGA-B0-4696-01A-01R-1277-07	2	28.8667	3.08506	IQGAP3	High
TCGA-B0-4688-01A-01R-1277-07	2	3.36667	3.44683	IQGAP3	High
TCGA-B0-5109-01A-02R-1420-07	2	19.5667	3.46047	IQGAP3	High
TCGA-BP-4983-01A-01R-1334-07	1	47.1	3.55423	IQGAP3	High
TCGA-B0-4698-01A-01R-1503-07	2	1.4	3.90438	IQGAP3	High
TCGA-B0-5084-01A-01R-1334-07	2	7.4	4.13659	IQGAP3	High

## Sheet: PFI
sample_id	event	time	expr	gene	group
TCGA-AK-3447-01A-01R-1766-07	1	40.5667	0.0230345	IQGAP3	Low
TCGA-AK-3427-01A-01R-0864-07	1	119.433	0.0614584	IQGAP3	Low
TCGA-AK-3433-01A-02R-1277-07	1	113.633	0.172208	IQGAP3	Low
TCGA-B0-5083-01A-02R-1420-07	2	34.8333	0.175201	IQGAP3	Low
TCGA-BP-4769-01A-01R-1289-07	1	62.5333	0.18031	IQGAP3	Low
TCGA-BP-4799-01A-01R-1305-07	2	11.7333	0.181288	IQGAP3	Low
TCGA-6D-AA2E-01A-11R-A37O-07	1	12.0667	0.190909	IQGAP3	Low
TCGA-B8-4619-01A-02R-1325-07	1	17.4333	0.241448	IQGAP3	Low
TCGA-B2-3923-01A-02R-1325-07	1	33.0667	0.241543	IQGAP3	Low
TCGA-B0-5117-01A-01R-1420-07	1	53.6	0.242491	IQGAP3	Low
TCGA-BP-4994-01A-01R-1334-07	1	43.6	0.245424	IQGAP3	Low
TCGA-B8-A54E-01A-11R-A266-07	1	30.3	0.252418	IQGAP3	Low
TCGA-CJ-4885-01A-01R-1305-07	2	68.0333	0.253779	IQGAP3	Low
TCGA-AK-3443-01A-02R-1325-07	1	47.4333	0.256164	IQGAP3	Low
TCGA-BP-4177-01A-02R-1420-07	1	55.6667	0.268911	IQGAP3	Low
TCGA-B2-3923-01A-02R-A277-07	1	33.0667	0.280579	IQGAP3	Low
TCGA-AK-3440-01A-02R-1277-07	1	95.5	0.290134	IQGAP3	Low
TCGA-AK-3455-01A-01R-0864-07	1	22.7667	0.29239	IQGAP3	Low
TCGA-B8-A54H-01A-11R-A33J-07	1	8.53333	0.30352	IQGAP3	Low
TCGA-T7-A92I-01A-11R-A37O-07	1	11.8667	0.311203	IQGAP3	Low
TCGA-B0-4945-01A-01R-1420-07	1	71.5	0.316179	IQGAP3	Low
TCGA-CZ-5467-01A-01R-1503-07	2	2.06667	0.318323	IQGAP3	Low
TCGA-CW-6090-01A-11R-1672-07	2	92.6667	0.320414	IQGAP3	Low
TCGA-DV-A4VZ-01A-11R-A266-07	1	12.1667	0.320959	IQGAP3	Low
TCGA-B0-5702-01A-11R-1541-07	1	72.4	0.328078	IQGAP3	Low
TCGA-BP-4334-01A-01R-1289-07	2	14.7333	0.335755	IQGAP3	Low
TCGA-B0-4834-01A-01R-1305-07	1	69.6667	0.339244	IQGAP3	Low
TCGA-BP-4995-01A-01R-1334-07	1	45.7	0.343741	IQGAP3	Low
TCGA-DV-5567-01A-01R-1541-07	2	66.8	0.355576	IQGAP3	Low
TCGA-CZ-5989-01A-11R-1672-07	1	63.5	0.37171	IQGAP3	Low
TCGA-B0-5102-01A-01R-1420-07	2	91.1333	0.374971	IQGAP3	Low
TCGA-AK-3456-01A-02R-1325-07	1	38.1	0.381972	IQGAP3	Low
TCGA-CW-5581-01A-02R-1541-07	1	93.3	0.387165	IQGAP3	Low
TCGA-B2-3923-01B-10R-A277-07	1	33.0667	0.387948	IQGAP3	Low
TCGA-BP-4329-01A-02R-1289-07	2	4.46667	0.394639	IQGAP3	Low
TCGA-CZ-5457-01A-01R-1503-07	2	5.8	0.405271	IQGAP3	Low
TCGA-B0-5106-01A-01R-1420-07	1	53.2667	0.410482	IQGAP3	Low
TCGA-DV-5565-01A-01R-1541-07	1	44.3	0.431637	IQGAP3	Low
TCGA-A3-A6NJ-01A-12R-A33J-07	1	15.6	0.432678	IQGAP3	Low
TCGA-CJ-4893-01A-01R-1305-07	1	25	0.445028	IQGAP3	Low
TCGA-CZ-5462-01A-01R-1503-07	2	10.3667	0.453877	IQGAP3	Low
TCGA-A3-3365-01A-01R-0864-07	1	29.1	0.455104	IQGAP3	Low
TCGA-B2-5636-01A-02R-1541-07	1	30.6333	0.457158	IQGAP3	Low
TCGA-A3-A8OV-01A-11R-A37O-07	1	11.3333	0.46162	IQGAP3	Low
TCGA-B0-5113-01A-01R-1420-07	1	39.1667	0.46204	IQGAP3	Low
TCGA-BP-5170-01A-01R-1426-07	1	80.4	0.465983	IQGAP3	Low
TCGA-B0-5696-01A-11R-1541-07	2	57.2333	0.477307	IQGAP3	Low
TCGA-CW-5587-01A-01R-1541-07	2	66.7667	0.490829	IQGAP3	Low
TCGA-BP-5190-01A-01R-1426-07	1	33.7	0.497409	IQGAP3	Low
TCGA-CZ-5461-01A-01R-1503-07	2	1.6	0.500154	IQGAP3	Low
TCGA-EU-5904-01A-11R-1672-07	1	18.3667	0.504052	IQGAP3	Low
TCGA-G6-A8L6-01A-11R-A37O-07	2	10.1333	0.520126	IQGAP3	Low
TCGA-B8-4621-01A-01R-1503-07	1	26.2667	0.522112	IQGAP3	Low
TCGA-B0-4846-01A-01R-1277-07	2	5.43333	0.522726	IQGAP3	Low
TCGA-CJ-4644-01A-02R-1325-07	2	3.1	0.522879	IQGAP3	Low
TCGA-AK-3451-01A-02R-1188-07	1	95.6	0.526478	IQGAP3	Low
TCGA-B4-5378-01A-01R-1503-07	1	5.83333	0.52957	IQGAP3	Low
TCGA-CZ-5454-01A-01R-1503-07	2	14.1	0.531812	IQGAP3	Low
TCGA-CJ-5684-01A-11R-1541-07	1	74.3667	0.533606	IQGAP3	Low
TCGA-BP-4789-01A-01R-1305-07	1	49.6333	0.536086	IQGAP3	Low
TCGA-BP-4784-01A-01R-1305-07	1	61.8	0.539941	IQGAP3	Low
TCGA-BP-4344-01A-01R-1289-07	1	55.5333	0.54006	IQGAP3	Low
TCGA-B0-5707-01A-11R-1541-07	1	124.8	0.54295	IQGAP3	Low
TCGA-B8-5546-01A-01R-1541-07	1	16.8333	0.543947	IQGAP3	Low
TCGA-B4-5832-01A-11R-1672-07	1	5.16667	0.549229	IQGAP3	Low
TCGA-CZ-4856-01A-02R-1426-07	1	0.6	0.551444	IQGAP3	Low
TCGA-B0-4839-01A-01R-1305-07	1	54.6333	0.562796	IQGAP3	Low
TCGA-BP-4159-01A-02R-1289-07	2	78.4	0.564967	IQGAP3	Low
TCGA-BP-4790-01A-01R-1305-07	1	37.0333	0.56593	IQGAP3	Low
TCGA-B8-A8YJ-01A-13R-A39I-07	1	14.3667	0.56638	IQGAP3	Low
TCGA-CJ-5678-01A-11R-1541-07	2	13.3	0.567499	IQGAP3	Low
TCGA-CJ-4903-01A-01R-1426-07	1	52	0.572005	IQGAP3	Low
TCGA-B8-5165-01A-01R-1420-07	1	24.5667	0.573445	IQGAP3	Low
TCGA-B0-5402-01A-01R-1503-07	2	14.8	0.576212	IQGAP3	Low
TCGA-A3-3320-01A-02R-1325-07	1	50.2667	0.576235	IQGAP3	Low
TCGA-BP-4170-01A-02R-1289-07	1	78.1	0.577347	IQGAP3	Low
TCGA-B2-5633-01A-01R-A277-07	1	32.1	0.577396	IQGAP3	Low
TCGA-CJ-4643-01A-02R-1325-07	1	59.7667	0.58146	IQGAP3	Low
TCGA-BP-4349-01A-01R-1289-07	1	12.4	0.581677	IQGAP3	Low
TCGA-B0-5710-01A-11R-1672-07	2	48.0333	0.582968	IQGAP3	Low
TCGA-BP-4993-01A-02R-1420-07	1	5.9	0.584798	IQGAP3	Low
TCGA-BP-5200-01A-01R-1426-07	1	35.4333	0.586934	IQGAP3	Low
TCGA-CJ-4889-01A-01R-1305-07	1	64.8667	0.590506	IQGAP3	Low
TCGA-AK-3450-01A-02R-1277-07	1	59.3	0.591523	IQGAP3	Low
TCGA-A3-3324-01A-02R-1325-07	1	39.5333	0.591839	IQGAP3	Low
TCGA-B2-5635-01A-01R-A277-07	1	25.1667	0.597372	IQGAP3	Low
TCGA-BP-4760-01A-02R-1420-07	2	48.5667	0.599259	IQGAP3	Low
TCGA-AK-3428-01A-02R-1277-07	1	124.267	0.60044	IQGAP3	Low
TCGA-AK-3429-01A-02R-1325-07	1	110.933	0.602368	IQGAP3	Low
TCGA-B0-5695-01A-11R-1541-07	1	71.6667	0.611223	IQGAP3	Low
TCGA-BP-5176-01A-01R-1426-07	1	53	0.615444	IQGAP3	Low
TCGA-B4-5377-01A-01R-1503-07	1	12.1667	0.617375	IQGAP3	Low
TCGA-B0-5110-01A-01R-1420-07	1	66.9667	0.617422	IQGAP3	Low
TCGA-B0-5400-01A-01R-1503-07	1	57.7667	0.621861	IQGAP3	Low
TCGA-A3-3363-01A-01R-0864-07	1	10.6333	0.626353	IQGAP3	Low
TCGA-CJ-4891-01A-01R-1305-07	1	27.3	0.628478	IQGAP3	Low
TCGA-A3-3380-01A-01R-0864-07	1	18.9	0.628619	IQGAP3	Low
TCGA-A3-3329-01A-01R-0864-07	1	54.1333	0.62919	IQGAP3	Low
TCGA-B0-4841-01A-01R-1277-07	2	3.6	0.62941	IQGAP3	Low
TCGA-BP-4981-01A-01R-1334-07	1	36.5667	0.629553	IQGAP3	Low
TCGA-B8-4151-01A-01R-1188-07	1	43.3	0.632695	IQGAP3	Low
TCGA-BP-4972-01A-01R-1334-07	1	50.0667	0.632717	IQGAP3	Low
TCGA-AK-3465-01A-02R-1325-07	1	12.3	0.633192	IQGAP3	Low
TCGA-B0-5108-01A-01R-1420-07	1	59.4	0.633507	IQGAP3	Low
TCGA-B0-5104-01A-01R-1420-07	1	91.7333	0.634289	IQGAP3	Low
TCGA-A3-A8OW-01A-11R-A37O-07	1	10.7667	0.634543	IQGAP3	Low
TCGA-B0-5694-01A-11R-1541-07	2	9.6	0.638622	IQGAP3	Low
TCGA-B0-5692-01A-11R-1541-07	1	131.467	0.646424	IQGAP3	Low
TCGA-CJ-4870-01A-01R-1305-07	1	49.9333	0.646717	IQGAP3	Low
TCGA-BP-5195-01A-02R-1426-07	1	24.9667	0.648496	IQGAP3	Low
TCGA-G6-A8L8-01A-21R-A37O-07	1	36.3667	0.649259	IQGAP3	Low
TCGA-BP-4795-01A-02R-1420-07	1	20.6667	0.649376	IQGAP3	Low
TCGA-BP-5192-01A-01R-1426-07	1	23.8	0.652452	IQGAP3	Low
TCGA-CZ-5453-01A-01R-1503-07	1	80.6333	0.654513	IQGAP3	Low
TCGA-CJ-4897-01A-03R-1426-07	2	47.4333	0.657289	IQGAP3	Low
TCGA-B2-5635-01A-01R-1541-07	1	25.1667	0.665648	IQGAP3	Low
TCGA-AK-3425-01A-02R-1277-07	1	111.433	0.665993	IQGAP3	Low
TCGA-B0-5698-01A-11R-1672-07	1	121.033	0.667434	IQGAP3	Low
TCGA-BP-4961-01A-01R-1334-07	1	64.5	0.668202	IQGAP3	Low
TCGA-MM-A564-01A-11R-A266-07	1	20.2333	0.669272	IQGAP3	Low
TCGA-B8-4154-01A-01R-1188-07	1	46	0.669941	IQGAP3	Low
TCGA-BP-4343-01A-02R-1289-07	2	11	0.671983	IQGAP3	Low
TCGA-B2-5635-01B-04R-A277-07	1	25.1667	0.672968	IQGAP3	Low
TCGA-BP-4355-01A-01R-1289-07	1	31.7667	0.678403	IQGAP3	Low
TCGA-B0-4849-01A-01R-1277-07	2	0.133333	0.679433	IQGAP3	Low
TCGA-B0-4842-01A-02R-1420-07	2	8.33333	0.682468	IQGAP3	Low
TCGA-B8-4153-01B-11R-1672-07	2	7.43333	0.685332	IQGAP3	Low
TCGA-B8-5552-01B-11R-1672-07	1	34.8667	0.685873	IQGAP3	Low
TCGA-BP-4165-01A-02R-1289-07	2	34.9667	0.686052	IQGAP3	Low
TCGA-BP-4763-01A-01R-1289-07	1	42.3333	0.690639	IQGAP3	Low
TCGA-CJ-4874-01A-01R-1305-07	1	76.1	0.691663	IQGAP3	Low
TCGA-B0-4694-01A-01R-1277-07	1	3.53333	0.69214	IQGAP3	Low
TCGA-CZ-5465-01A-01R-1503-07	1	85.4667	0.692447	IQGAP3	Low
TCGA-B0-5706-01A-11R-1541-07	1	106.833	0.696834	IQGAP3	Low
TCGA-B4-5844-01A-11R-1672-07	1	0.233333	0.698695	IQGAP3	Low
TCGA-CJ-5676-01A-11R-1541-07	2	73.9667	0.699536	IQGAP3	Low
TCGA-B0-4693-01A-01R-1277-07	1	2.56667	0.702973	IQGAP3	Low
TCGA-BP-4964-01A-01R-1334-07	1	62.0667	0.704318	IQGAP3	Low
TCGA-B4-5834-01A-11R-1672-07	1	1.26667	0.709454	IQGAP3	Low
TCGA-B0-5100-01A-01R-1420-07	2	47.5333	0.711442	IQGAP3	Low
TCGA-CJ-5675-01A-11R-1541-07	2	30	0.714883	IQGAP3	Low
TCGA-BP-4970-01A-01R-1334-07	1	14.4333	0.715309	IQGAP3	Low
TCGA-B0-4718-01A-01R-1277-07	2	25.6	0.722347	IQGAP3	Low
TCGA-BP-5177-01A-01R-1426-07	1	9.76667	0.728662	IQGAP3	Low
TCGA-AK-3434-01A-02R-1277-07	2	54.6667	0.734286	IQGAP3	Low
TCGA-EU-5907-01A-11R-1672-07	1	4.23333	0.734888	IQGAP3	Low
TCGA-B0-5697-01A-11R-1541-07	1	87.6667	0.738647	IQGAP3	Low
TCGA-BP-4782-01A-02R-1420-07	1	11.8	0.742141	IQGAP3	Low
TCGA-CZ-4853-01A-01R-1426-07	1	25.8	0.751631	IQGAP3	Low
TCGA-CZ-5460-01A-01R-1503-07	1	95.7667	0.75353	IQGAP3	Low
TCGA-B0-5712-01A-11R-1672-07	2	24.1667	0.755971	IQGAP3	Low
TCGA-CZ-5451-01A-01R-1503-07	1	64.3	0.756465	IQGAP3	Low
TCGA-CW-6093-01A-11R-1672-07	1	104.867	0.758826	IQGAP3	Low
TCGA-BP-4160-01A-02R-1289-07	1	96.0333	0.760001	IQGAP3	Low
TCGA-B2-3924-01A-02R-1325-07	1	36.4	0.761887	IQGAP3	Low
TCGA-CW-5583-01A-02R-1541-07	1	82.9667	0.764735	IQGAP3	Low
TCGA-B0-4823-01A-02R-1420-07	1	15.1333	0.764856	IQGAP3	Low
TCGA-CJ-5689-01A-11R-1541-07	1	54	0.765127	IQGAP3	Low
TCGA-A3-3335-01A-01R-0864-07	2	36.6	0.766089	IQGAP3	Low
TCGA-B0-5120-01A-01R-1420-07	1	38.9667	0.767136	IQGAP3	Low
TCGA-BP-4353-01A-02R-1289-07	1	12.5	0.767575	IQGAP3	Low
TCGA-BP-5168-01A-01R-1420-07	1	48.7667	0.771171	IQGAP3	Low
TCGA-CJ-4886-01A-01R-1305-07	1	65.0667	0.772811	IQGAP3	Low
TCGA-BP-5191-01A-01R-1426-07	1	32.2333	0.773364	IQGAP3	Low
TCGA-BP-4801-01A-02R-1420-07	1	37.4667	0.774297	IQGAP3	Low
TCGA-A3-3328-01A-01R-0864-07	1	46.1667	0.7765	IQGAP3	Low
TCGA-B8-A54F-01A-11R-A266-07	1	17.3	0.778422	IQGAP3	Low
TCGA-CZ-5463-01A-01R-1503-07	1	22.0667	0.778878	IQGAP3	Low
TCGA-CJ-4871-01A-01R-1305-07	2	5.63333	0.779047	IQGAP3	Low
TCGA-DV-5576-01A-01R-1541-07	2	24.2333	0.7827	IQGAP3	Low
TCGA-B8-5553-01A-01R-1541-07	1	14.5	0.783485	IQGAP3	Low
TCGA-B8-5164-01A-01R-1420-07	1	0.866667	0.783972	IQGAP3	Low
TCGA-CJ-6032-01A-11R-1672-07	1	121.3	0.791612	IQGAP3	Low
TCGA-CZ-5982-01A-11R-1672-07	1	81.3	0.795389	IQGAP3	Low
TCGA-MW-A4EC-01A-11R-A266-07	1	16.6	0.79745	IQGAP3	Low
TCGA-B0-4818-01A-01R-1503-07	2	4.23333	0.797821	IQGAP3	Low
TCGA-CW-6088-01A-11R-1672-07	1	107.4	0.799968	IQGAP3	Low
TCGA-BP-4166-01A-02R-1289-07	1	0.433333	0.800117	IQGAP3	Low
TCGA-BP-5006-01A-01R-1334-07	1	28	0.802	IQGAP3	Low
TCGA-B2-A4SR-01A-11R-A266-07	2	8.86667	0.803917	IQGAP3	Low
TCGA-B0-5690-01A-11R-1541-07	1	113.067	0.80971	IQGAP3	Low
TCGA-CZ-4865-01A-02R-1503-07	1	5.53333	0.810257	IQGAP3	Low
TCGA-AS-3777-01A-01R-0864-07	1	41.2667	0.811226	IQGAP3	Low
TCGA-BP-4762-01A-02R-1289-07	1	44.7667	0.815485	IQGAP3	Low
TCGA-BP-5194-01A-02R-1426-07	1	13.6	0.816756	IQGAP3	Low
TCGA-B0-5711-01A-11R-1672-07	2	125.533	0.818375	IQGAP3	Low
TCGA-AK-3431-01A-02R-1277-07	1	74.7	0.8223	IQGAP3	Low
TCGA-CJ-5672-01A-11R-1541-07	1	73	0.822631	IQGAP3	Low
TCGA-B0-5812-01A-11R-1672-07	1	127.8	0.822949	IQGAP3	Low
TCGA-CJ-4905-01A-02R-1426-07	1	49.8667	0.831919	IQGAP3	Low
TCGA-B2-5633-01A-01R-1541-07	1	32.1	0.832638	IQGAP3	Low
TCGA-CZ-4866-01A-01R-1503-07	1	108.9	0.833593	IQGAP3	Low
TCGA-AK-3436-01A-02R-1325-07	2	39.6333	0.83699	IQGAP3	Low
TCGA-MM-A84U-01A-11R-A37O-07	1	23.3333	0.837765	IQGAP3	Low
TCGA-B2-4101-01A-02R-1277-07	1	21.6	0.841626	IQGAP3	Low
TCGA-A3-A6NL-01A-11R-A33J-07	1	22.9667	0.84464	IQGAP3	Low
TCGA-CZ-5458-01A-01R-1503-07	1	92.9667	0.84524	IQGAP3	Low
TCGA-A3-3307-01A-01R-0864-07	1	47.8667	0.850115	IQGAP3	Low
TCGA-AK-3458-01A-01R-1503-07	1	38.9333	0.850259	IQGAP3	Low
TCGA-BP-4959-01A-01R-1334-07	1	88.6667	0.852231	IQGAP3	Low
TCGA-B0-5121-01A-02R-1420-07	1	49.5	0.85233	IQGAP3	Low
TCGA-CJ-5686-01A-11R-1672-07	1	67.9333	0.852437	IQGAP3	Low
TCGA-BP-4803-01A-01R-1305-07	1	6.8	0.852505	IQGAP3	Low
TCGA-B0-5700-01A-11R-1541-07	1	59.6667	0.85285	IQGAP3	Low
TCGA-A3-3359-01A-01R-0864-07	1	83.4667	0.85343	IQGAP3	Low
TCGA-CJ-4639-01A-02R-1325-07	1	107.633	0.853916	IQGAP3	Low
TCGA-B0-5705-01A-11R-1541-07	2	28.0667	0.854546	IQGAP3	Low
TCGA-BP-4999-01A-01R-1334-07	1	42.2	0.861727	IQGAP3	Low
TCGA-3Z-A93Z-01A-11R-A37O-07	1	12.8333	0.862304	IQGAP3	Low
TCGA-BP-5182-01A-01R-1426-07	1	38.8333	0.863434	IQGAP3	Low
TCGA-B0-5080-01A-01R-1503-07	2	3.43333	0.866381	IQGAP3	Low
TCGA-A3-3383-01A-02R-1325-07	1	28.7	0.866451	IQGAP3	Low
TCGA-BP-5009-01A-01R-1334-07	2	10.8	0.874306	IQGAP3	Low
TCGA-B0-4838-01A-01R-1305-07	1	27.8	0.874965	IQGAP3	Low
TCGA-CJ-4907-01A-01R-1426-07	1	49.9667	0.880128	IQGAP3	Low
TCGA-B8-A54K-01A-11R-A33J-07	1	15.6333	0.882311	IQGAP3	Low
TCGA-BP-4163-01A-02R-1325-07	1	94.6333	0.882422	IQGAP3	Low
TCGA-BP-5189-01A-02R-1426-07	2	21.1333	0.88695	IQGAP3	Low
TCGA-BP-5007-01A-01R-1334-07	1	38	0.890734	IQGAP3	Low
TCGA-BP-5186-01A-01R-1426-07	1	23.1	0.893754	IQGAP3	Low
TCGA-B8-A54J-01A-11R-A33J-07	1	17.6	0.895856	IQGAP3	Low
TCGA-CW-5591-01A-01R-1541-07	1	75.7	0.896571	IQGAP3	Low
TCGA-BP-4174-01A-02R-1289-07	1	62.6333	0.904765	IQGAP3	Low
TCGA-B8-5545-01A-01R-1672-07	1	50.8333	0.905451	IQGAP3	Low
TCGA-B2-4099-01A-02R-1188-07	1	32.4	0.908635	IQGAP3	Low
TCGA-EU-5905-01A-11R-1672-07	1	3.96667	0.909133	IQGAP3	Low
TCGA-CZ-4864-01A-01R-1503-07	1	94.3333	0.909391	IQGAP3	Low
TCGA-CJ-4634-01A-02R-1325-07	1	116.6	0.912553	IQGAP3	Low
TCGA-A3-3352-01A-01R-0864-07	1	18.7	0.913191	IQGAP3	Low
TCGA-BP-4985-01A-01R-1334-07	2	6.83333	0.914729	IQGAP3	Low
TCGA-B8-5549-01A-01R-1541-07	1	6.46667	0.916064	IQGAP3	Low
TCGA-CJ-4916-01A-01R-1426-07	1	45.7667	0.92701	IQGAP3	Low
TCGA-BP-4758-01A-01R-1289-07	1	73.6	0.930728	IQGAP3	Low
TCGA-CJ-4904-01A-02R-1426-07	2	9.26667	0.931996	IQGAP3	Low
TCGA-BP-4759-01A-01R-1289-07	1	79.0667	0.934081	IQGAP3	Low
TCGA-B0-5691-01A-11R-1541-07	2	108.333	0.93434	IQGAP3	Low
TCGA-CJ-4918-01A-01R-1426-07	2	1.1	0.93521	IQGAP3	Low
TCGA-BP-5202-01A-02R-1426-07	1	0.966667	0.937085	IQGAP3	Low
TCGA-BP-4968-01A-01R-1334-07	1	58.2	0.938152	IQGAP3	Low
TCGA-DV-5574-01A-01R-1541-07	2	11.9	0.938429	IQGAP3	Low
TCGA-CJ-6030-01A-11R-1672-07	1	76.6333	0.940132	IQGAP3	Low
TCGA-BP-4962-01A-01R-1334-07	1	59.5	0.940163	IQGAP3	Low
TCGA-B2-4102-01A-02R-1325-07	1	31.7333	0.950578	IQGAP3	Low
TCGA-A3-3374-01A-02R-1325-07	1	43.8	0.955386	IQGAP3	Low
TCGA-BP-4975-01A-01R-1334-07	1	47.7667	0.956275	IQGAP3	Low
TCGA-A3-3373-01A-02R-1420-07	1	54.0333	0.960484	IQGAP3	Low
TCGA-CJ-5682-01A-11R-1541-07	2	1.83333	0.962913	IQGAP3	Low
TCGA-CW-5585-01A-01R-1541-07	1	86.9667	0.964932	IQGAP3	Low
TCGA-BP-4756-01A-01R-1289-07	1	12.4667	0.965403	IQGAP3	Low
TCGA-A3-A6NN-01A-12R-A33J-07	1	0.1	0.965706	IQGAP3	Low
TCGA-B4-5836-01A-11R-1672-07	1	4.7	0.967729	IQGAP3	Low
TCGA-CJ-4908-01A-01R-1426-07	1	51.0333	0.969651	IQGAP3	Low
TCGA-A3-3343-01A-01R-0864-07	1	31.5	0.970572	IQGAP3	Low
TCGA-B0-5693-01A-11R-1541-07	1	135.8	0.970923	IQGAP3	Low
TCGA-BP-5196-01A-01R-1426-07	1	33.9333	0.974027	IQGAP3	Low
TCGA-BP-5008-01A-01R-1334-07	1	35.7	0.976081	IQGAP3	Low
TCGA-B0-5713-01A-11R-1672-07	1	92.7333	0.981341	IQGAP3	Low
TCGA-CJ-4876-01A-01R-1305-07	1	65.1667	0.981913	IQGAP3	Low
TCGA-GK-A6C7-01A-11R-A33J-07	1	2.03333	0.983304	IQGAP3	Low
TCGA-A3-3323-01A-02R-1325-07	1	36.8667	0.984514	IQGAP3	Low
TCGA-BP-4998-01A-01R-1334-07	1	31.0667	0.986509	IQGAP3	Low
TCGA-CW-5589-01A-01R-1541-07	1	79.2667	0.988666	IQGAP3	Low
TCGA-CZ-5455-01A-01R-1503-07	2	18.7	0.995551	IQGAP3	Low
TCGA-BP-4776-01A-01R-1289-07	1	13.7	1.0015	IQGAP3	Low
TCGA-CJ-4912-01A-01R-1426-07	1	55.2333	1.00404	IQGAP3	Low
TCGA-A3-A6NI-01A-11R-A33J-07	1	33.9333	1.00696	IQGAP3	Low
TCGA-BP-4167-01A-02R-1325-07	1	90.6	1.00745	IQGAP3	Low
TCGA-BP-4332-01A-01R-1289-07	1	37.7667	1.00875	IQGAP3	Low
TCGA-CJ-4892-01A-01R-1305-07	1	50.7	1.01084	IQGAP3	Low
TCGA-B0-4827-01A-02R-1420-07	2	22.2667	1.012	IQGAP3	High
TCGA-CZ-5986-01A-11R-1672-07	1	12.4333	1.01324	IQGAP3	High
TCGA-B0-4816-01A-01R-1503-07	2	45.7	1.01358	IQGAP3	High
TCGA-BP-5187-01A-01R-1426-07	1	13.5333	1.01393	IQGAP3	High
TCGA-DV-5575-01A-01R-1541-07	1	57.6333	1.01445	IQGAP3	High
TCGA-CZ-4859-01A-02R-1426-07	1	59.5667	1.01506	IQGAP3	High
TCGA-A3-3331-01A-02R-1325-07	1	49.5	1.01533	IQGAP3	High
TCGA-CW-5584-01A-01R-1541-07	2	3.4	1.01729	IQGAP3	High
TCGA-BP-5181-01A-01R-1426-07	1	49.8333	1.01802	IQGAP3	High
TCGA-BP-4164-01A-02R-1325-07	1	33.0667	1.02336	IQGAP3	High
TCGA-B2-5641-01A-01R-1541-07	1	21.8667	1.02443	IQGAP3	High
TCGA-BP-4327-01A-01R-1289-07	1	3.63333	1.02687	IQGAP3	High
TCGA-CW-5590-01A-01R-1541-07	2	22.4	1.02786	IQGAP3	High
TCGA-BP-5184-01A-01R-1426-07	1	37.7667	1.03371	IQGAP3	High
TCGA-B8-4622-01A-02R-1277-07	2	40.9	1.03807	IQGAP3	High
TCGA-CJ-6028-01A-11R-1672-07	2	4.56667	1.04139	IQGAP3	High
TCGA-B8-4620-01A-02R-1325-07	2	20.1333	1.04228	IQGAP3	High
TCGA-BP-4326-01A-01R-1289-07	2	31.9333	1.04259	IQGAP3	High
TCGA-CJ-4902-01A-01R-1426-07	1	50.6667	1.05221	IQGAP3	High
TCGA-B2-3924-01A-02R-A277-07	1	36.4	1.05273	IQGAP3	High
TCGA-BP-4807-01A-01R-1305-07	1	7.03333	1.05354	IQGAP3	High
TCGA-CZ-4862-01A-01R-1305-07	1	109.033	1.05399	IQGAP3	High
TCGA-DV-A4W0-05A-11R-A266-07	2	66.9333	1.05631	IQGAP3	High
TCGA-BP-4341-01A-01R-1289-07	2	52.9667	1.05921	IQGAP3	High
TCGA-A3-3306-01A-01R-0864-07	1	37.3333	1.07177	IQGAP3	High
TCGA-A3-3325-01A-01R-0864-07	1	39	1.07679	IQGAP3	High
TCGA-BP-5000-01A-01R-1334-07	1	18.7667	1.07878	IQGAP3	High
TCGA-BP-4335-01A-01R-1289-07	2	5.33333	1.08028	IQGAP3	High
TCGA-BP-4774-01A-01R-1289-07	1	62.8333	1.08166	IQGAP3	High
TCGA-BP-4162-01A-02R-1325-07	1	102.467	1.08621	IQGAP3	High
TCGA-BP-4330-01A-01R-1289-07	1	62.9333	1.09567	IQGAP3	High
TCGA-B8-A54G-01A-11R-A266-07	1	1.76667	1.09983	IQGAP3	High
TCGA-A3-3358-01A-01R-1541-07	1	43.5667	1.10466	IQGAP3	High
TCGA-B8-5159-01A-01R-1420-07	1	24.0667	1.10775	IQGAP3	High
TCGA-B8-4146-01B-11R-1672-07	1	17.0333	1.10897	IQGAP3	High
TCGA-A3-3349-01A-01R-1188-07	1	46.1667	1.11296	IQGAP3	High
TCGA-BP-4176-01A-02R-1289-07	1	65.1667	1.11714	IQGAP3	High
TCGA-CZ-4863-01A-01R-1503-07	1	64.2667	1.12017	IQGAP3	High
TCGA-BP-4337-01A-01R-1289-07	1	0.0666667	1.12092	IQGAP3	High
TCGA-B0-5099-01A-01R-1420-07	1	16.1667	1.12245	IQGAP3	High
TCGA-B0-5085-01A-01R-1334-07	1	25.6667	1.12459	IQGAP3	High
TCGA-CZ-5466-01A-01R-1503-07	1	22.8333	1.12703	IQGAP3	High
TCGA-A3-A8OU-01A-11R-A37O-07	1	0	1.12824	IQGAP3	High
TCGA-B0-4843-01A-01R-1277-07	2	10.6667	1.13022	IQGAP3	High
TCGA-B2-3924-01B-03R-A277-07	1	36.4	1.13671	IQGAP3	High
TCGA-BP-4777-01A-01R-1289-07	1	57.7	1.13727	IQGAP3	High
TCGA-A3-A8CQ-01A-11R-A37O-07	1	0.1	1.1376	IQGAP3	High
TCGA-BP-5174-01A-01R-1426-07	1	75.2333	1.14022	IQGAP3	High
TCGA-A3-A8OX-01A-11R-A37O-07	1	0	1.14183	IQGAP3	High
TCGA-BP-4987-01A-01R-1334-07	1	37.4667	1.14185	IQGAP3	High
TCGA-CW-5588-01A-01R-1541-07	1	67.2333	1.14603	IQGAP3	High
TCGA-A3-3362-01A-02R-1325-07	1	51.9667	1.15157	IQGAP3	High
TCGA-CJ-4899-01A-01R-1334-07	1	50.9333	1.15587	IQGAP3	High
TCGA-CJ-5683-01A-11R-1541-07	1	62.9667	1.15941	IQGAP3	High
TCGA-CJ-6031-01A-11R-1672-07	1	63.5333	1.16272	IQGAP3	High
TCGA-G6-A5PC-01A-11R-A33J-07	2	8.06667	1.16479	IQGAP3	High
TCGA-B0-4844-01A-01R-1277-07	2	2.06667	1.16806	IQGAP3	High
TCGA-BP-5180-01A-01R-1426-07	1	75.4333	1.16954	IQGAP3	High
TCGA-BP-5201-01A-01R-1426-07	2		1.16976	IQGAP3	High
TCGA-B2-5633-01B-04R-A277-07	1	32.1	1.17345	IQGAP3	High
TCGA-B0-4819-01A-01R-1277-07	1	6.1	1.17454	IQGAP3	High
TCGA-B2-5639-01A-01R-1541-07	2	5.43333	1.1796	IQGAP3	High
TCGA-BP-4991-01A-01R-1334-07	1	47.1	1.18086	IQGAP3	High
TCGA-DV-5568-01A-01R-1541-07	1	12.3333	1.18104	IQGAP3	High
TCGA-A3-3376-01A-02R-1420-07	1	56.5333	1.1825	IQGAP3	High
TCGA-B0-5399-01A-01R-1503-07	1	47.0333	1.18542	IQGAP3	High
TCGA-BP-5185-01A-01R-1426-07	2	24.5333	1.18838	IQGAP3	High
TCGA-B8-5162-01A-01R-1420-07	1	1.2	1.18963	IQGAP3	High
TCGA-BP-4768-01A-01R-1289-07	1	13.3333	1.19015	IQGAP3	High
TCGA-CZ-5459-01A-01R-1503-07	1	56.1	1.19427	IQGAP3	High
TCGA-B0-4837-01A-01R-1305-07	2	40.2667	1.198	IQGAP3	High
TCGA-AK-3461-01A-02R-1277-07	1	73.9	1.20122	IQGAP3	High
TCGA-CJ-4895-01A-01R-1305-07	2	2.03333	1.20184	IQGAP3	High
TCGA-A3-3372-01A-02R-1325-07	1	24.5	1.20188	IQGAP3	High
TCGA-BP-4974-01A-01R-1334-07	2	1.16667	1.20361	IQGAP3	High
TCGA-BP-4982-01A-01R-1334-07	1	33.8	1.20523	IQGAP3	High
TCGA-B0-5703-01A-11R-1541-07	1	74.8667	1.20951	IQGAP3	High
TCGA-BP-4158-01A-02R-1289-07	1	112.567	1.21189	IQGAP3	High
TCGA-B0-4714-01A-01R-1277-07	2	3.3	1.21441	IQGAP3	High
TCGA-CZ-4860-01A-01R-1305-07	2	6.86667	1.22017	IQGAP3	High
TCGA-BP-5183-01A-01R-1426-07	2	16.1667	1.22125	IQGAP3	High
TCGA-DV-5569-01A-01R-1541-07	1	11.8333	1.23076	IQGAP3	High
TCGA-BP-4765-01A-01R-1289-07	1	72.8	1.23355	IQGAP3	High
TCGA-CJ-4872-01A-01R-1305-07	1	47.8333	1.23547	IQGAP3	High
TCGA-B0-4817-01A-01R-1277-07	1	33.9667	1.23569	IQGAP3	High
TCGA-CJ-4901-01A-01R-1426-07	1	48.3333	1.2389	IQGAP3	High
TCGA-CZ-5456-01A-01R-1503-07	2	31.7	1.23892	IQGAP3	High
TCGA-CJ-5680-01A-11R-1541-07	2	5.1	1.24445	IQGAP3	High
TCGA-A3-3313-01A-02R-1325-07	1	24.5	1.24746	IQGAP3	High
TCGA-CJ-6027-01A-11R-1672-07	1	120.5	1.25537	IQGAP3	High
TCGA-B8-A54I-01A-21R-A33J-07	1	5	1.2559	IQGAP3	High
TCGA-B2-4098-01A-02R-1325-07	1	1.7	1.26082	IQGAP3	High
TCGA-BP-4345-01A-01R-1289-07	1	50.5333	1.26452	IQGAP3	High
TCGA-B0-5088-01A-01R-1334-07	1	18.7667	1.26678	IQGAP3	High
TCGA-B0-4833-01A-01R-1305-07	2	79.5333	1.26731	IQGAP3	High
TCGA-BP-4971-01A-01R-1334-07	1	49.5667	1.27187	IQGAP3	High
TCGA-B0-4710-01A-01R-1503-07	1	58.5	1.27502	IQGAP3	High
TCGA-BP-4960-01A-01R-1334-07	1	72.4	1.27637	IQGAP3	High
TCGA-BP-5173-01A-01R-1426-07	1	2.06667	1.27844	IQGAP3	High
TCGA-BP-4973-01A-01R-1334-07	1	46.1333	1.28321	IQGAP3	High
TCGA-CJ-6033-01A-11R-1672-07	2	4.8	1.28653	IQGAP3	High
TCGA-CJ-4869-01A-02R-1426-07	2	58.4667	1.28834	IQGAP3	High
TCGA-EU-5906-01A-11R-1672-07	1	6.86667	1.29028	IQGAP3	High
TCGA-DV-5573-01A-01R-1541-07	1	37.6667	1.29505	IQGAP3	High
TCGA-CJ-4888-01A-01R-1305-07	2	20.2667	1.29676	IQGAP3	High
TCGA-B0-4852-01A-01R-1503-07	2	28.6667	1.29928	IQGAP3	High
TCGA-BP-4986-01A-01R-1334-07	1	26.1667	1.30026	IQGAP3	High
TCGA-AK-3460-01A-02R-1277-07	1	83.6	1.30249	IQGAP3	High
TCGA-B8-5163-01A-01R-1420-07	1	27.4	1.30452	IQGAP3	High
TCGA-BP-4787-01A-01R-1305-07	2	8.63333	1.30544	IQGAP3	High
TCGA-A3-3357-01A-02R-1420-07	1	89.6	1.30614	IQGAP3	High
TCGA-B0-4824-01A-01R-1277-07	1	55.2333	1.30917	IQGAP3	High
TCGA-BP-5001-01A-01R-1334-07	1	39.2333	1.31221	IQGAP3	High
TCGA-BP-4347-01A-01R-1289-07	1	45.5667	1.32015	IQGAP3	High
TCGA-BP-4340-01A-01R-1289-07	1	18.7333	1.32029	IQGAP3	High
TCGA-BP-4775-01A-01R-1289-07	1	61.4333	1.32498	IQGAP3	High
TCGA-A3-3370-01A-02R-1420-07	1	75.8	1.32607	IQGAP3	High
TCGA-BP-4969-01A-01R-1334-07	1	59.8	1.32762	IQGAP3	High
TCGA-A3-3367-01A-02R-1420-07	1	75.6667	1.32906	IQGAP3	High
TCGA-BP-4797-01A-01R-1305-07	1	36.9	1.32947	IQGAP3	High
TCGA-CZ-5985-01A-11R-1672-07	1	66.5667	1.33319	IQGAP3	High
TCGA-A3-3351-01A-02R-1325-07	1	30.3333	1.33394	IQGAP3	High
TCGA-BP-4965-01A-01R-1334-07	1	62.3667	1.33396	IQGAP3	High
TCGA-BP-4331-01A-01R-1289-07	1	81.8	1.336	IQGAP3	High
TCGA-CJ-4884-01A-01R-1305-07	1	58.6333	1.33723	IQGAP3	High
TCGA-CJ-4890-01A-01R-1305-07	2	2.33333	1.3394	IQGAP3	High
TCGA-B0-5119-01A-02R-1420-07	1	51.7333	1.33989	IQGAP3	High
TCGA-BP-5199-01A-01R-1426-07	1	45.1667	1.34076	IQGAP3	High
TCGA-A3-3311-01A-02R-1325-07	1	39.7	1.3411	IQGAP3	High
TCGA-BP-4804-01A-02R-1305-07	2	9.83333	1.353	IQGAP3	High
TCGA-B0-4848-01A-01R-1277-07	2	16.4667	1.35335	IQGAP3	High
TCGA-B8-A7U6-01A-12R-A37O-07	1	16.5	1.35595	IQGAP3	High
TCGA-BP-5178-01A-01R-1426-07	2	13.2	1.36303	IQGAP3	High
TCGA-B0-4691-01A-01R-1277-07	2	4.63333	1.37113	IQGAP3	High
TCGA-CJ-4920-01A-01R-1426-07	1	4.63333	1.37181	IQGAP3	High
TCGA-BP-4989-01A-01R-1334-07	1	3.93333	1.37443	IQGAP3	High
TCGA-CJ-5671-01A-11R-1541-07	1	132.9	1.37532	IQGAP3	High
TCGA-A3-3382-01A-02R-1325-07	2	17.1333	1.38064	IQGAP3	High
TCGA-BP-5010-01A-02R-1420-07	2	19.4	1.3821	IQGAP3	High
TCGA-B0-4706-01A-01R-1503-07	1	2.16667	1.38324	IQGAP3	High
TCGA-CJ-4641-01A-02R-1325-07	2		1.38552	IQGAP3	High
TCGA-B0-5075-01A-01R-1334-07	1	21.2333	1.38581	IQGAP3	High
TCGA-B0-5115-01A-01R-1420-07	2	2.5	1.39974	IQGAP3	High
TCGA-B0-5077-01A-01R-1334-07	1	43.9	1.41344	IQGAP3	High
TCGA-BP-4161-01A-02R-1325-07	2	89.5	1.42867	IQGAP3	High
TCGA-CZ-4861-01A-01R-1305-07	2	14.8667	1.44123	IQGAP3	High
TCGA-A3-3378-01A-02R-1325-07	1	21	1.44739	IQGAP3	High
TCGA-BP-4977-01A-01R-1334-07	1	15.1333	1.45581	IQGAP3	High
TCGA-AS-3778-01A-01R-A32Z-07	1	1.43333	1.46232	IQGAP3	High
TCGA-CJ-4887-01A-01R-1305-07	2	10.7333	1.46266	IQGAP3	High
TCGA-B0-4813-01A-01R-1277-07	1	0.6	1.46801	IQGAP3	High
TCGA-DV-A4W0-01A-11R-A266-07	2	66.9333	1.48369	IQGAP3	High
TCGA-B0-5094-01A-01R-1420-07	2	2.5	1.49048	IQGAP3	High
TCGA-BP-4781-01A-01R-1305-07	1	69.3333	1.49832	IQGAP3	High
TCGA-A3-3308-01A-02R-1325-07	1	0.533333	1.50964	IQGAP3	High
TCGA-B8-4148-01A-02R-1325-07	1	50.6667	1.51621	IQGAP3	High
TCGA-CJ-4640-01A-02R-1325-07	1	116	1.52755	IQGAP3	High
TCGA-MM-A563-01A-11R-A266-07	1	19.7	1.52965	IQGAP3	High
TCGA-BP-4173-01A-02R-1289-07	1	63.1	1.53362	IQGAP3	High
TCGA-BP-4992-01A-01R-1334-07	1	16.7	1.53387	IQGAP3	High
TCGA-CJ-4873-01A-01R-1305-07	1	75.3	1.5375	IQGAP3	High
TCGA-BP-4798-01A-01R-1305-07	2	11.1333	1.54287	IQGAP3	High
TCGA-B0-4700-01A-02R-1541-07	2	66	1.54912	IQGAP3	High
TCGA-BP-4169-01A-02R-1289-07	2	2.6	1.56844	IQGAP3	High
TCGA-CJ-4636-01A-02R-1325-07	1	64.1333	1.57442	IQGAP3	High
TCGA-A3-3322-01A-02R-1325-07	1	49.2667	1.57455	IQGAP3	High
TCGA-CZ-5470-01A-01R-1503-07	1	12.8667	1.58179	IQGAP3	High
TCGA-BP-5175-01A-01R-1426-07	1	31.0667	1.61761	IQGAP3	High
TCGA-BP-4976-01A-01R-1334-07	1	54.4	1.62112	IQGAP3	High
TCGA-A3-3326-01A-01R-0864-07	1	37.9	1.62142	IQGAP3	High
TCGA-CJ-4894-01A-01R-1305-07	2	5.26667	1.62484	IQGAP3	High
TCGA-B0-4845-01A-01R-1277-07	2	24.9333	1.6332	IQGAP3	High
TCGA-BP-5169-01A-01R-1426-07	1	6.43333	1.63512	IQGAP3	High
TCGA-BP-5198-01A-01R-1426-07	1	20.1	1.64287	IQGAP3	High
TCGA-B8-A54D-01A-21R-A266-07	1	27.6667	1.6461	IQGAP3	High
TCGA-CJ-5681-01A-11R-1541-07	2	0.566667	1.64631	IQGAP3	High
TCGA-B0-5709-01A-11R-1541-07	1	132.467	1.6571	IQGAP3	High
TCGA-B0-5699-01A-11R-1541-07	2	3.13333	1.65835	IQGAP3	High
TCGA-AK-3445-01A-02R-1277-07	1	79.7333	1.66222	IQGAP3	High
TCGA-B0-4697-01A-01R-1277-07	2	19.2667	1.66503	IQGAP3	High
TCGA-B0-4847-01A-01R-1277-07	1	26.4333	1.67641	IQGAP3	High
TCGA-CJ-4875-01A-01R-1305-07	2	17.7	1.67979	IQGAP3	High
TCGA-CW-5580-01A-01R-1672-07	1	65.4667	1.70097	IQGAP3	High
TCGA-CJ-4882-01A-02R-1426-07	1	62.7667	1.70403	IQGAP3	High
TCGA-BP-4766-01A-01R-1289-07	1	48.7333	1.71623	IQGAP3	High
TCGA-CZ-5464-01A-01R-1503-07	1	70.9333	1.7163	IQGAP3	High
TCGA-CJ-4900-01A-01R-1334-07	2	57.1333	1.7195	IQGAP3	High
TCGA-A3-3387-01A-01R-1541-07	1	20.5667	1.72041	IQGAP3	High
TCGA-B0-4836-01A-01R-1305-07	2	41.2667	1.73643	IQGAP3	High
TCGA-B0-4701-01A-01R-1277-07	2	7.93333	1.73731	IQGAP3	High
TCGA-B8-5550-01A-01R-1541-07	2	23.1333	1.75341	IQGAP3	High
TCGA-BP-4967-01A-01R-1334-07	1	6.83333	1.75387	IQGAP3	High
TCGA-BP-4963-01A-01R-1334-07	1	61.1333	1.75458	IQGAP3	High
TCGA-BP-4325-01A-02R-1289-07	1	98.8	1.7556	IQGAP3	High
TCGA-AK-3453-01A-02R-1277-07	1	84.3667	1.77396	IQGAP3	High
TCGA-B4-5843-01A-11R-1672-07	1	0.366667	1.77601	IQGAP3	High
TCGA-A3-3317-01A-02R-1325-07	2	18.6667	1.77896	IQGAP3	High
TCGA-B4-5838-01A-11R-1672-07	1	5.53333	1.7817	IQGAP3	High
TCGA-B0-4814-01A-01R-1277-07	2	5.6	1.78592	IQGAP3	High
TCGA-B0-4810-01A-01R-1503-07	2	6.83333	1.78906	IQGAP3	High
TCGA-B0-5096-01A-01R-1420-07	1	2.26667	1.79725	IQGAP3	High
TCGA-CZ-5468-01A-01R-1503-07	2	1.96667	1.81423	IQGAP3	High
TCGA-CZ-5987-01A-11R-1672-07	2	12.5667	1.83371	IQGAP3	High
TCGA-B0-5701-01A-11R-1541-07	2	7.46667	1.84455	IQGAP3	High
TCGA-B0-5081-01A-01R-1334-07	2	7.1	1.84798	IQGAP3	High
TCGA-A3-3316-01A-01R-0864-07	1	49.7667	1.84923	IQGAP3	High
TCGA-B4-5835-01A-11R-1672-07	1	0.533333	1.86262	IQGAP3	High
TCGA-BP-5004-01A-01R-1334-07	1	37.5333	1.8722	IQGAP3	High
TCGA-DV-5566-01A-01R-1541-07	1	46.6	1.88168	IQGAP3	High
TCGA-BP-4761-01A-01R-1289-07	1	6.06667	1.88234	IQGAP3	High
TCGA-CZ-5988-01A-11R-1672-07	1	23.1	1.88317	IQGAP3	High
TCGA-CJ-5677-01A-11R-1541-07	2	9.6	1.88883	IQGAP3	High
TCGA-BP-4342-01A-01R-1289-07	2	8	1.89674	IQGAP3	High
TCGA-B0-4828-01A-01R-1277-07	2	10.2333	1.91057	IQGAP3	High
TCGA-CJ-4878-01A-01R-1305-07	1	72.8667	1.92816	IQGAP3	High
TCGA-B0-4713-01A-01R-1277-07	2	6.73333	1.93026	IQGAP3	High
TCGA-CJ-5679-01A-11R-1541-07	2	19.8333	1.93428	IQGAP3	High
TCGA-BP-4770-01A-01R-1503-07	2	5.63333	1.93585	IQGAP3	High
TCGA-BP-4346-01A-01R-1289-07	1	49.7667	1.94206	IQGAP3	High
TCGA-B0-4703-01A-01R-1277-07	2	6.06667	1.94953	IQGAP3	High
TCGA-BP-4771-01A-01R-1289-07	2	0.766667	1.95629	IQGAP3	High
TCGA-CZ-5984-01A-11R-1672-07	1	68.9	1.95821	IQGAP3	High
TCGA-BP-4338-01A-01R-1289-07	2	58.5667	1.97176	IQGAP3	High
TCGA-BP-4351-01A-01R-1289-07	2	29.1	1.97935	IQGAP3	High
TCGA-B0-4699-01A-01R-1277-07	1	3.66667	2.00544	IQGAP3	High
TCGA-B0-4707-01A-01R-1277-07	2	20	2.01287	IQGAP3	High
TCGA-B0-4712-01A-01R-1503-07	2	44.5667	2.01727	IQGAP3	High
TCGA-CJ-4881-01A-01R-1305-07	2	62.7	2.03611	IQGAP3	High
TCGA-A3-3385-01A-02R-1420-07	1	66.4333	2.04683	IQGAP3	High
TCGA-CZ-4854-01A-01R-1305-07	1	46.8	2.05311	IQGAP3	High
TCGA-B0-5097-01A-01R-1420-07	2	11.9667	2.06012	IQGAP3	High
TCGA-B0-5092-01A-01R-1420-07	2	15.3	2.06016	IQGAP3	High
TCGA-CZ-5452-01A-01R-1503-07	1	59.6333	2.06579	IQGAP3	High
TCGA-DV-A4VX-01A-11R-A266-07	2	54.2	2.07055	IQGAP3	High
TCGA-CJ-4635-01A-02R-1305-07	1	47.2	2.07058	IQGAP3	High
TCGA-B0-5095-01A-01R-1420-07	1	8.16667	2.11122	IQGAP3	High
TCGA-CZ-5469-01A-01R-1503-07	2	3.66667	2.14098	IQGAP3	High
TCGA-AK-3426-01A-02R-1325-07	2	8.53333	2.17518	IQGAP3	High
TCGA-CJ-4868-01A-01R-1305-07	2	1.23333	2.21932	IQGAP3	High
TCGA-B0-5116-01A-02R-1420-07	2	37.6333	2.23757	IQGAP3	High
TCGA-CJ-4637-01A-02R-1325-07	2	60.7	2.26445	IQGAP3	High
TCGA-B0-4821-01A-01R-1503-07	2	41	2.28903	IQGAP3	High
TCGA-B8-5158-01A-01R-1420-07	1	40.6	2.32605	IQGAP3	High
TCGA-CW-6087-01A-11R-1672-07	1	1.36667	2.37279	IQGAP3	High
TCGA-A3-3346-01A-01R-1766-07	2	3.8	2.39694	IQGAP3	High
TCGA-B0-4811-01A-01R-1503-07	2	15.2667	2.45151	IQGAP3	High
TCGA-A3-3319-01A-02R-1325-07	1	37.6667	2.46113	IQGAP3	High
TCGA-B0-4822-01A-01R-1277-07	2	37.0333	2.53902	IQGAP3	High
TCGA-CW-6097-01A-11R-1672-07	2	15.2333	2.54222	IQGAP3	High
TCGA-G6-A8L7-01A-11R-A37O-07	1	71.1	2.55544	IQGAP3	High
TCGA-AK-3454-01A-02R-1277-07	1	29.1333	2.55624	IQGAP3	High
TCGA-CZ-4857-01A-01R-1305-07	2	6.26667	2.6361	IQGAP3	High
TCGA-BP-4352-01A-01R-1289-07	2	0.433333	2.65358	IQGAP3	High
TCGA-BP-4354-01A-02R-1289-07	2	22.8333	2.74906	IQGAP3	High
TCGA-A3-3347-01A-02R-1325-07	2	20.3333	2.76592	IQGAP3	High
TCGA-B8-5551-01A-01R-1541-07	1	0.533333	2.79487	IQGAP3	High
TCGA-CZ-4858-01A-01R-1305-07	2	19.9	2.80796	IQGAP3	High
TCGA-B0-5107-01A-01R-1420-07	2	18.3	2.84711	IQGAP3	High
TCGA-B8-4143-01A-01R-1188-07	2	23.6333	2.85605	IQGAP3	High
TCGA-CJ-4638-01A-02R-1325-07	2	2.33333	2.88874	IQGAP3	High
TCGA-B0-4690-01A-01R-1277-07	2	1.43333	2.93109	IQGAP3	High
TCGA-CJ-4642-01B-01R-1305-07	1	106.833	2.98144	IQGAP3	High
TCGA-B0-5098-01A-01R-1420-07	1	52.8	2.9988	IQGAP3	High
TCGA-B0-4815-01A-01R-1503-07	2	52.9333	3.00596	IQGAP3	High
TCGA-B0-4696-01A-01R-1277-07	2	26.4667	3.08506	IQGAP3	High
TCGA-B0-4688-01A-01R-1277-07	2	3.36667	3.44683	IQGAP3	High
TCGA-B0-5109-01A-02R-1420-07	2	2.33333	3.46047	IQGAP3	High
TCGA-BP-4983-01A-01R-1334-07	1	47.1	3.55423	IQGAP3	High
TCGA-B0-4698-01A-01R-1503-07	2	1.4	3.90438	IQGAP3	High
TCGA-B0-5084-01A-01R-1334-07	2	2.16667	4.13659	IQGAP3	High
