# Supplementary material for: IQGAP3 in clear cell renal cell carcinoma contributes to drug resistance and genome stability
Source: PeerJ. 2022 Oct 18;10:e14201. doi: 10.7717/peerj.14201 (PMC9586079; doi:10.7717/peerj.14201)
Supplement: Supplemental Information 1 [file peerj-10-14201-s001.zip › Supplemental file Raw data-0824/Supplemental file-Raw data for Figure 3B.xlsx]

## Sheet: OS
sample_id	event	time	expr	gene	group
TCGA-AT-A5NU-01A-11R-A28H-07	1	2.23333	0.103896	IQGAP3	Low
TCGA-A4-8312-01A-11R-2404-07	1	23.6	0.144719	IQGAP3	Low
TCGA-5P-A9KH-01A-11R-A42S-07	1	68.3667	0.160603	IQGAP3	Low
TCGA-BQ-5884-01A-11R-1592-07	1	26.4	0.160834	IQGAP3	Low
TCGA-BQ-7055-01A-11R-1965-07	1	26.6333	0.199037	IQGAP3	Low
TCGA-2Z-A9JO-01A-11R-A42S-07	1	31.6333	0.211144	IQGAP3	Low
TCGA-BQ-7045-01A-31R-1965-07	2	48.9333	0.212255	IQGAP3	Low
TCGA-IZ-A6M9-01A-11R-A31O-07	1	12.5333	0.222006	IQGAP3	Low
TCGA-MH-A561-01A-11R-A26U-07	1	28.0333	0.223764	IQGAP3	Low
TCGA-IZ-A6M8-01A-11R-A31O-07	1	16.5667	0.224035	IQGAP3	Low
TCGA-IA-A83T-01A-11R-A355-07	2	89.4667	0.241817	IQGAP3	Low
TCGA-EV-5903-01A-11R-1592-07	1	25.2333	0.256267	IQGAP3	Low
TCGA-MH-A857-01A-11R-A355-07	1	29.6667	0.261045	IQGAP3	Low
TCGA-BQ-5883-01A-11R-1592-07	1	41.4	0.272133	IQGAP3	Low
TCGA-AL-3472-01A-01R-1193-07	1	67.6333	0.278281	IQGAP3	Low
TCGA-SX-A7SR-01A-12R-A36F-07	1	26.8333	0.279245	IQGAP3	Low
TCGA-BQ-5881-01A-11R-1592-07	1	48.4667	0.280756	IQGAP3	Low
TCGA-Y8-A898-01A-11R-A355-07	1	15.8333	0.283056	IQGAP3	Low
TCGA-B9-4113-01A-01R-1193-07	2	51.2	0.285433	IQGAP3	Low
TCGA-2Z-A9JQ-01A-11R-A42S-07	1	25.9333	0.289765	IQGAP3	Low
TCGA-5P-A9K8-01A-11R-A42S-07	1	43.6333	0.289894	IQGAP3	Low
TCGA-2Z-A9JT-01A-11R-A42S-07	1	22.8	0.293985	IQGAP3	Low
TCGA-BQ-7062-01A-11R-1965-07	1	3.86667	0.309543	IQGAP3	Low
TCGA-KV-A6GD-01A-11R-A31O-07	1	18.6667	0.312043	IQGAP3	Low
TCGA-UZ-A9PK-01A-11R-A38C-07	1	119.033	0.325117	IQGAP3	Low
TCGA-B9-A5W9-01A-11R-A28H-07	1	0.166667	0.343997	IQGAP3	Low
TCGA-HE-A5NK-01A-11R-A26U-07	1	74.2667	0.34995	IQGAP3	Low
TCGA-2Z-A9J9-01A-11R-A42S-07	1	76.4667	0.362637	IQGAP3	Low
TCGA-2Z-A9J5-01A-21R-A38C-07	1	101.667	0.366934	IQGAP3	Low
TCGA-DW-7839-01A-11R-2139-07	1	13.9667	0.367069	IQGAP3	Low
TCGA-GL-A4EM-01A-11R-A24Z-07	1	1.06667	0.368731	IQGAP3	Low
TCGA-AL-3467-01A-02R-1351-07	1	71.1667	0.369019	IQGAP3	Low
TCGA-HE-7128-01A-11R-1965-07	1		0.386671	IQGAP3	Low
TCGA-AL-3473-01A-01R-1193-07	1	63.5333	0.39732	IQGAP3	Low
TCGA-A4-A48D-01A-11R-A24Z-07	1	12.6333	0.399283	IQGAP3	Low
TCGA-BQ-7048-01A-11R-1965-07	1	94.6333	0.406209	IQGAP3	Low
TCGA-B1-A656-01A-11R-A31O-07	1	20.6	0.407758	IQGAP3	Low
TCGA-PJ-A5Z9-01A-11R-A28H-07	1	18	0.409423	IQGAP3	Low
TCGA-2Z-A9JD-01A-11R-A42S-07	1	35.3333	0.409575	IQGAP3	Low
TCGA-IA-A40U-01A-11R-A24Z-07	1	17.0333	0.412854	IQGAP3	Low
TCGA-PJ-A5Z8-01A-11R-A28H-07	1	20	0.416533	IQGAP3	Low
TCGA-DW-7838-01A-11R-2139-07	1	24.8	0.430677	IQGAP3	Low
TCGA-BQ-5886-01A-11R-1592-07	1	26.4	0.441518	IQGAP3	Low
TCGA-BQ-7060-01A-11R-1965-07	1	7.13333	0.448456	IQGAP3	Low
TCGA-B9-4617-01A-01R-1193-07	1	1.16667	0.460585	IQGAP3	Low
TCGA-DW-7834-01A-11R-2139-07	1	131.667	0.461926	IQGAP3	Low
TCGA-Y8-A8S1-01A-11R-A37K-07	1	13.4667	0.468937	IQGAP3	Low
TCGA-MH-A55W-01A-11R-A26U-07	1	34.7667	0.471588	IQGAP3	Low
TCGA-B1-7332-01A-11R-A32Z-07	1	38.0333	0.474346	IQGAP3	Low
TCGA-B9-4117-01A-02R-1351-07	1	0.466667	0.475472	IQGAP3	Low
TCGA-A4-A4ZT-01A-11R-A26U-07	1	17.2	0.476629	IQGAP3	Low
TCGA-P4-AAVO-01A-11R-A42S-07	1	80	0.48124	IQGAP3	Low
TCGA-B9-5155-01A-01R-1592-07	1	22.1667	0.481536	IQGAP3	Low
TCGA-UZ-A9PM-01A-21R-A38C-07	1	127.033	0.485617	IQGAP3	Low
TCGA-MH-A560-01A-11R-A26U-07	1	30.8	0.488523	IQGAP3	Low
TCGA-Y8-A8S0-01A-11R-A37K-07	1	6.1	0.490879	IQGAP3	Low
TCGA-MH-A55Z-01A-11R-A26U-07	1	28.1667	0.503737	IQGAP3	Low
TCGA-UZ-A9PX-01A-11R-A42S-07	1	66.0333	0.505632	IQGAP3	Low
TCGA-P4-A5E7-01A-31R-A28H-07	1	88.3	0.512388	IQGAP3	Low
TCGA-P4-A5ED-01A-11R-A28H-07	1	93.8667	0.515877	IQGAP3	Low
TCGA-SX-A71S-01A-11R-A33Z-07	1	50.1333	0.515895	IQGAP3	Low
TCGA-B9-A5W8-01A-11R-A28H-07	1	17.4667	0.525581	IQGAP3	Low
TCGA-IA-A83V-01A-11R-A355-07	2	98.0333	0.526271	IQGAP3	Low
TCGA-2Z-A9JP-01A-11R-A42S-07	1	29.7667	0.526738	IQGAP3	Low
TCGA-BQ-5887-01A-11R-1965-07	1	25.7	0.527609	IQGAP3	Low
TCGA-WN-AB4C-01A-11R-A42S-07	1	39.6	0.531272	IQGAP3	Low
TCGA-BQ-7059-01A-11R-1965-07	1	7.73333	0.534602	IQGAP3	Low
TCGA-GL-A59T-01A-21R-A28H-07	1	18.2	0.539445	IQGAP3	Low
TCGA-GL-8500-01A-11R-2404-07	1	28.0333	0.54155	IQGAP3	Low
TCGA-A4-8517-01A-11R-2404-07	1	19.9	0.541751	IQGAP3	Low
TCGA-B1-A657-01A-11R-A31O-07	1	21.3667	0.542069	IQGAP3	Low
TCGA-A4-A5XZ-01A-11R-A31O-07	1	15.9667	0.546797	IQGAP3	Low
TCGA-P4-A5EB-01A-11R-A28H-07	1	100.5	0.559337	IQGAP3	Low
TCGA-5P-A9K6-01A-11R-A42S-07	1	63.8	0.560398	IQGAP3	Low
TCGA-2K-A9WE-01A-11R-A38C-07	1	7.13333	0.568048	IQGAP3	Low
TCGA-SX-A7SS-01A-11R-A36F-07	1	53.8333	0.568353	IQGAP3	Low
TCGA-A4-A6HP-01A-11R-A31O-07	1	12.6333	0.572792	IQGAP3	Low
TCGA-B9-7268-01A-11R-A32Z-07	1	22.3667	0.584129	IQGAP3	Low
TCGA-HE-7129-01A-11R-1965-07	1	83.0667	0.585733	IQGAP3	Low
TCGA-SX-A71W-01A-12R-A355-07	1	35.8667	0.586515	IQGAP3	Low
TCGA-HE-A5NF-01A-11R-A26U-07	1	86.0667	0.593631	IQGAP3	Low
TCGA-A4-A5Y0-01A-11R-A31O-07	1	8.4	0.594452	IQGAP3	Low
TCGA-G7-6797-01A-11R-1965-07	1	25.5	0.596011	IQGAP3	Low
TCGA-GL-A9DD-01A-11R-A37K-07	1	11.3667	0.598161	IQGAP3	Low
TCGA-SX-A71V-01A-11R-A33Z-07	1	29.2	0.598505	IQGAP3	Low
TCGA-MH-A855-01A-11R-A355-07	1	12.3	0.599535	IQGAP3	Low
TCGA-5P-A9KE-01A-11R-A42S-07	1	27.4667	0.600568	IQGAP3	Low
TCGA-B1-A47O-01A-11R-A24Z-07	1	28.0667	0.602523	IQGAP3	Low
TCGA-P4-AAVM-01A-11R-A42S-07	1	51.3	0.61166	IQGAP3	Low
TCGA-GL-7773-01A-11R-A32Z-07	1	13.1	0.614845	IQGAP3	Low
TCGA-G7-7502-01A-11R-2204-07	1	26.2	0.615221	IQGAP3	Low
TCGA-SX-A7SP-01A-11R-A355-07	2	16.5333	0.619977	IQGAP3	Low
TCGA-Y8-A897-01A-11R-A36F-07	1	18.3	0.624319	IQGAP3	Low
TCGA-A4-8630-01A-11R-2404-07	1	14.5333	0.626621	IQGAP3	Low
TCGA-G7-6795-01A-11R-1965-07	1	39.8	0.626965	IQGAP3	Low
TCGA-2Z-A9JS-01A-21R-A42S-07	2	16.4	0.629872	IQGAP3	Low
TCGA-G7-A8LE-01A-11R-A36F-07	1	81.7667	0.630491	IQGAP3	Low
TCGA-B1-A47N-01A-11R-A24Z-07	1	37	0.638176	IQGAP3	Low
TCGA-BQ-7046-01A-11R-1965-07	1	98.2667	0.642342	IQGAP3	Low
TCGA-IZ-8195-01A-31R-2404-07	1	22.5667	0.647194	IQGAP3	Low
TCGA-DZ-6132-01A-11R-1965-07	1	82	0.649656	IQGAP3	Low
TCGA-2Z-A9JG-01A-11R-A42S-07	1	55.4	0.649876	IQGAP3	Low
TCGA-SX-A7SO-01A-11R-A355-07	1	41.9	0.650188	IQGAP3	Low
TCGA-F9-A7VF-01A-11R-A33Z-07	1	2.43333	0.653074	IQGAP3	Low
TCGA-G7-A8LC-01A-11R-A36F-07	1	23.4	0.655917	IQGAP3	Low
TCGA-HE-A5NL-01A-11R-A26U-07	1	25.5667	0.658887	IQGAP3	Low
TCGA-B1-A655-01A-11R-A31O-07	1	17	0.665105	IQGAP3	Low
TCGA-BQ-7050-01A-11R-1965-07	1	62.1333	0.666179	IQGAP3	Low
TCGA-2Z-A9JN-01A-21R-A42S-07	1	24.6667	0.670312	IQGAP3	Low
TCGA-4A-A93Y-01A-11R-A37K-07	1	11.7333	0.673322	IQGAP3	Low
TCGA-BQ-5880-01A-11R-1592-07	2	43.8	0.68745	IQGAP3	Low
TCGA-DW-7836-01A-11R-2139-07	1	36.4333	0.691636	IQGAP3	Low
TCGA-KV-A6GE-01A-11R-A31O-07	1	29.5	0.693845	IQGAP3	Low
TCGA-2Z-A9JR-01A-12R-A42S-07	1	5.36667	0.694484	IQGAP3	Low
TCGA-B1-A654-01A-11R-A31O-07	1	20.5333	0.702001	IQGAP3	Low
TCGA-O9-A75Z-01A-11R-A33Z-07	1	15.7	0.704229	IQGAP3	Low
TCGA-5P-A9JZ-01A-11R-A42S-07	1	91.4667	0.709968	IQGAP3	Low
TCGA-UZ-A9PJ-01A-11R-A38C-07	2	26.5667	0.711142	IQGAP3	Low
TCGA-A4-7828-01A-11R-2139-07	1	7.93333	0.712424	IQGAP3	Low
TCGA-SX-A7SL-01A-11R-A355-07	1	27.4333	0.715502	IQGAP3	Low
TCGA-B3-3926-01A-02R-1351-07	1	29.4333	0.720628	IQGAP3	Low
TCGA-UZ-A9PO-01A-11R-A38C-07	1	63.7	0.721521	IQGAP3	Low
TCGA-BQ-7051-01A-12R-1965-07	1	51.1	0.723005	IQGAP3	Low
TCGA-B9-A69E-01A-11R-A31O-07	1	15.0667	0.723344	IQGAP3	Low
TCGA-A4-7286-01A-11R-A32Z-07	1	18.4667	0.740722	IQGAP3	Low
TCGA-UZ-A9PZ-01A-11R-A42S-07	1	21.9	0.75018	IQGAP3	Low
TCGA-UZ-A9PR-01A-11R-A42S-07	1	87.5667	0.752272	IQGAP3	Low
TCGA-UZ-A9PU-01A-11R-A42S-07	2	31.1	0.753064	IQGAP3	Low
TCGA-BQ-7058-01A-11R-1965-07	2	11.4333	0.75443	IQGAP3	Low
TCGA-V9-A7HT-01A-11R-A33Z-07	1	32.1667	0.757691	IQGAP3	Low
TCGA-5P-A9JW-01A-11R-A42S-07	1	108.033	0.763499	IQGAP3	Low
TCGA-GL-A9DE-01A-11R-A37K-07	1	16.5333	0.768207	IQGAP3	Low
TCGA-J7-6720-01A-11R-2139-07	1	12.9333	0.768462	IQGAP3	Low
TCGA-2Z-A9J7-01A-11R-A38C-07	2	4.63333	0.77532	IQGAP3	Low
TCGA-B3-3925-01A-02R-1351-07	1	34.3	0.781472	IQGAP3	Low
TCGA-DW-7837-01A-11R-2139-07	1	38.0667	0.785242	IQGAP3	Low
TCGA-5P-A9KA-01A-11R-A42S-07	1	13.1667	0.785491	IQGAP3	Low
TCGA-5P-A9K0-01A-11R-A42S-07	1	22.5667	0.791718	IQGAP3	Low
TCGA-B3-8121-01A-21R-2404-07	1	12.6333	0.792389	IQGAP3	Low
TCGA-DW-7842-01A-11R-A32Z-07	1	3.06667	0.795311	IQGAP3	Low
TCGA-HE-A5NH-01A-11R-A26U-07	1	26.3667	0.796797	IQGAP3	Low
TCGA-UZ-A9Q1-01A-11R-A42S-07	1	52.0667	0.80622	IQGAP3	Low
TCGA-B9-A5W7-01A-11R-A31O-07	1	19.5	0.80816	IQGAP3	Low
TCGA-2Z-A9J1-01A-11R-A38C-07	1	76.6	0.814293	IQGAP3	Low
TCGA-UZ-A9PS-05A-11R-A42S-07	1	72.2333	0.830584	IQGAP3	High
TCGA-A4-8515-01A-11R-2404-07	1	23.6333	0.832348	IQGAP3	High
TCGA-GL-A59R-01A-11R-A26U-07	1	12.6	0.835703	IQGAP3	High
TCGA-P4-A5E6-01A-11R-A28H-07	1	101.167	0.836253	IQGAP3	High
TCGA-Y8-A895-01A-11R-A36F-07	1	16.1333	0.838547	IQGAP3	High
TCGA-BQ-7049-01A-11R-1965-07	2	45.4667	0.842062	IQGAP3	High
TCGA-IA-A83S-01A-11R-A355-07	2	86.9667	0.848673	IQGAP3	High
TCGA-B9-A8YI-01A-21R-A37K-07	1	12.4667	0.848888	IQGAP3	High
TCGA-G7-6790-01A-11R-1965-07	1	52.5	0.85568	IQGAP3	High
TCGA-2Z-A9J2-01A-11R-A38C-07	1	59.8333	0.857279	IQGAP3	High
TCGA-A4-8311-01A-11R-2404-07	1	24.3	0.863872	IQGAP3	High
TCGA-MH-A562-01A-11R-A26U-07	1	20.5333	0.864698	IQGAP3	High
TCGA-A4-7584-01A-11R-2139-07	1	21.6667	0.870376	IQGAP3	High
TCGA-A4-A772-01A-11R-A33Z-07	1	0	0.874434	IQGAP3	High
TCGA-SX-A71U-01A-12R-A33Z-07	1	45.2333	0.876733	IQGAP3	High
TCGA-F9-A7Q0-01A-11R-A36F-07	1	13.2667	0.880554	IQGAP3	High
TCGA-5P-A9K2-01A-11R-A42S-07	1	79.7333	0.881603	IQGAP3	High
TCGA-Y8-A8RZ-01A-11R-A37K-07	1	6.83333	0.882561	IQGAP3	High
TCGA-SX-A7SN-01A-11R-A355-07	1	19.2667	0.897729	IQGAP3	High
TCGA-DZ-6134-01A-11R-1965-07	1	61.8667	0.898411	IQGAP3	High
TCGA-UZ-A9PS-01A-11R-A42S-07	1	72.2333	0.905217	IQGAP3	High
TCGA-4A-A93W-01A-11R-A37K-07	1	0.133333	0.907614	IQGAP3	High
TCGA-A4-7996-01A-11R-2204-07	1	16.8667	0.910713	IQGAP3	High
TCGA-A4-7734-01A-11R-A32Z-07	1	0.9	0.911562	IQGAP3	High
TCGA-DW-7963-01B-11R-A28H-07	1	41.3333	0.919821	IQGAP3	High
TCGA-2Z-A9JM-01A-12R-A42S-07	1	31.1333	0.926473	IQGAP3	High
TCGA-2Z-A9J6-01A-11R-A38C-07	1	57.7	0.933094	IQGAP3	High
TCGA-P4-AAVL-01A-11R-A42S-07	2	16.2333	0.940496	IQGAP3	High
TCGA-A4-8518-01A-11R-2404-07	1	20	0.948747	IQGAP3	High
TCGA-5P-A9JV-01A-12R-A42S-07	1	68.1	0.949368	IQGAP3	High
TCGA-P4-AAVK-01A-11R-A42S-07	1	53	0.950991	IQGAP3	High
TCGA-B1-5398-01A-02R-1592-07	1	41.7	0.95358	IQGAP3	High
TCGA-DW-7840-01A-11R-A32Z-07	1	3.8	0.954351	IQGAP3	High
TCGA-G7-6796-01A-11R-1965-07	1	72.4333	0.956898	IQGAP3	High
TCGA-A4-7583-01A-11R-A32Z-07	1	0.1	0.988871	IQGAP3	High
TCGA-EV-5902-01A-11R-1592-07	1	19.2667	0.989291	IQGAP3	High
TCGA-SX-A7SU-01A-11R-A36F-07	1	44.3667	0.999132	IQGAP3	High
TCGA-BQ-5885-01A-11R-1592-07	1	30.7	1.00922	IQGAP3	High
TCGA-F9-A97G-01A-11R-A38C-07	1	0.433333	1.00953	IQGAP3	High
TCGA-DZ-6133-01A-11R-1965-07	2	51.9	1.00986	IQGAP3	High
TCGA-B9-4115-01A-01R-1193-07	1	26.7667	1.01297	IQGAP3	High
TCGA-BQ-7053-01A-11R-1965-07	1	50.5333	1.01364	IQGAP3	High
TCGA-AL-3468-01A-02R-1351-07	2	77.7	1.01665	IQGAP3	High
TCGA-AL-3471-01A-02R-1351-07	2	50	1.01781	IQGAP3	High
TCGA-IZ-8196-01A-11R-2404-07	1	21.6333	1.01859	IQGAP3	High
TCGA-B1-A47M-01A-11R-A24Z-07	1	21.9667	1.02524	IQGAP3	High
TCGA-B3-A6W5-01A-12R-A33Z-07	1	10.3	1.03111	IQGAP3	High
TCGA-UN-AAZ9-01A-11R-A38C-07	1	18.2667	1.04164	IQGAP3	High
TCGA-Y8-A8RY-01A-11R-A37K-07	1	25.6333	1.04732	IQGAP3	High
TCGA-HE-A5NI-01A-11R-A26U-07	1	12	1.05311	IQGAP3	High
TCGA-B3-4103-01A-02R-1351-07	1	31	1.05484	IQGAP3	High
TCGA-G7-6789-01A-11R-1965-07	2	4.06667	1.06391	IQGAP3	High
TCGA-2Z-A9JL-01A-11R-A42S-07	1	33.5333	1.06542	IQGAP3	High
TCGA-EV-5901-01A-11R-1592-07	1	34.6667	1.06664	IQGAP3	High
TCGA-5P-A9KF-01A-11R-A42S-07	1	28.1667	1.07196	IQGAP3	High
TCGA-SX-A71R-01A-12R-A33Z-07	1	48.5667	1.07519	IQGAP3	High
TCGA-IA-A40X-01A-11R-A24Z-07	1	20.2667	1.09504	IQGAP3	High
TCGA-4A-A93X-01A-11R-A37K-07	1	13	1.11288	IQGAP3	High
TCGA-G7-A4TM-01A-11R-A31O-07	1	25.6	1.13366	IQGAP3	High
TCGA-A4-7288-01A-11R-A32Z-07	1	61.9	1.13782	IQGAP3	High
TCGA-A4-7585-01A-11R-2139-07	2	35.6667	1.14979	IQGAP3	High
TCGA-Y8-A894-01A-11R-A36F-07	1	18.9	1.15173	IQGAP3	High
TCGA-DW-7841-01A-11R-A32Z-07	1	14.8333	1.17641	IQGAP3	High
TCGA-BQ-5888-01A-11R-1592-07	1	13.4333	1.19311	IQGAP3	High
TCGA-DZ-6135-01A-11R-1965-07	1	75.6333	1.20274	IQGAP3	High
TCGA-KV-A74V-01A-11R-A33Z-07	1	11.5667	1.21132	IQGAP3	High
TCGA-UZ-A9Q0-01A-12R-A42S-07	1	112.267	1.2327	IQGAP3	High
TCGA-AL-7173-01A-11R-2139-07	1	68.6667	1.23376	IQGAP3	High
TCGA-BQ-5875-01A-11R-1592-07	1	87.9667	1.23531	IQGAP3	High
TCGA-Q2-A5QZ-01A-11R-A28H-07	1	14.2667	1.24014	IQGAP3	High
TCGA-BQ-5892-01A-11R-1592-07	1	12.1333	1.24238	IQGAP3	High
TCGA-A4-A5DU-01A-11R-A28H-07	1	16.5333	1.26227	IQGAP3	High
TCGA-2Z-A9J8-01A-11R-A42S-07	1	93	1.26728	IQGAP3	High
TCGA-MH-A854-01A-11R-A355-07	1	17.8667	1.27549	IQGAP3	High
TCGA-F9-A8NY-01A-11R-A36F-07	1	1.2	1.2802	IQGAP3	High
TCGA-BQ-5878-01A-11R-1592-07	1	64.6	1.29151	IQGAP3	High
TCGA-A4-7732-01A-11R-2139-07	1	19.4	1.29286	IQGAP3	High
TCGA-G7-A8LB-01A-11R-A36F-07	1	18.2333	1.3021	IQGAP3	High
TCGA-5P-A9JY-01A-11R-A42S-07	2	50.2667	1.30433	IQGAP3	High
TCGA-B9-A8YH-01A-11R-A37K-07	1	17.7333	1.31221	IQGAP3	High
TCGA-SX-A7SQ-01A-12R-A36F-07	1	42.2	1.31276	IQGAP3	High
TCGA-A4-8516-01A-11R-2404-07	1	0.766667	1.32829	IQGAP3	High
TCGA-UZ-A9PV-01A-11R-A42S-07	1	48.1333	1.34667	IQGAP3	High
TCGA-SX-A7SM-01A-11R-A355-07	2	12.1	1.36716	IQGAP3	High
TCGA-UZ-A9PP-01A-11R-A42S-07	1	100.333	1.37337	IQGAP3	High
TCGA-DW-5561-01A-01R-1592-07	1	13.8	1.38936	IQGAP3	High
TCGA-2Z-A9JE-01A-11R-A42S-07	1	57.6	1.42981	IQGAP3	High
TCGA-IA-A83W-01A-11R-A355-07	2	68.1	1.4395	IQGAP3	High
TCGA-2Z-A9JJ-01A-11R-A42S-07	1	40.4333	1.43963	IQGAP3	High
TCGA-GL-A9DC-01A-11R-A37K-07	1	13.0667	1.44867	IQGAP3	High
TCGA-Y8-A896-01A-11R-A36F-07	1	18.9	1.47964	IQGAP3	High
TCGA-A4-8098-01A-11R-2404-07	1	29.8667	1.49291	IQGAP3	High
TCGA-GL-6846-01A-11R-1965-07	1	197.5	1.51818	IQGAP3	High
TCGA-P4-A5EA-01A-11R-A28H-07	2	6.7	1.52424	IQGAP3	High
TCGA-WN-A9G9-01A-12R-A37K-07	1	26.3667	1.53228	IQGAP3	High
TCGA-BQ-5877-01A-11R-1592-07	2	9	1.53534	IQGAP3	High
TCGA-DW-5560-01A-01R-1592-07	1	49.5333	1.55091	IQGAP3	High
TCGA-2Z-A9JK-01A-11R-A42S-07	1	39.5333	1.60325	IQGAP3	High
TCGA-BQ-5889-01A-11R-1592-07	2	10.9667	1.62521	IQGAP3	High
TCGA-P4-A5E8-01A-11R-A28H-07	2	43.5333	1.6257	IQGAP3	High
TCGA-BQ-7061-01A-11R-1965-07	1	7.26667	1.64756	IQGAP3	High
TCGA-HE-A5NJ-01A-11R-A26U-07	1	57.5333	1.6682	IQGAP3	High
TCGA-UZ-A9PL-01A-11R-A38C-07	1	105.067	1.68802	IQGAP3	High
TCGA-B9-4116-01A-02R-1351-07	1	20.9	1.70276	IQGAP3	High
TCGA-UZ-A9PQ-01A-11R-A42S-07	2	87.4667	1.74189	IQGAP3	High
TCGA-G7-6792-01A-21R-1965-07	1	92.1667	1.75497	IQGAP3	High
TCGA-AL-A5DJ-01A-11R-A26U-07	2	49.9333	1.77781	IQGAP3	High
TCGA-BQ-5876-01A-11R-1592-07	1	19.5333	1.78603	IQGAP3	High
TCGA-A4-7997-01A-11R-2204-07	1	30.9	1.81934	IQGAP3	High
TCGA-BQ-5879-01A-11R-1592-07	2	23.2333	1.82647	IQGAP3	High
TCGA-5P-A9K4-01A-11R-A42S-07	1	72.8	1.83191	IQGAP3	High
TCGA-BQ-5890-01A-11R-1592-07	1	7.76667	1.84221	IQGAP3	High
TCGA-A4-8310-01A-11R-2404-07	1	26	1.85564	IQGAP3	High
TCGA-UZ-A9PN-01A-11R-A38C-07	2	37.8667	1.89066	IQGAP3	High
TCGA-B9-5156-01A-01R-1592-07	1	44.6	1.89653	IQGAP3	High
TCGA-5P-A9KC-01A-11R-A42S-07	1	12.5667	1.95114	IQGAP3	High
TCGA-A4-A7UZ-01A-12R-A355-07	1	0	1.963	IQGAP3	High
TCGA-5P-A9JU-01A-11R-A42S-07	1	12.4333	1.96513	IQGAP3	High
TCGA-BQ-7044-01A-11R-1965-07	1	125.333	1.97483	IQGAP3	High
TCGA-B9-A44B-01A-11R-A24Z-07	1	12.0333	2.02479	IQGAP3	High
TCGA-B3-4104-01A-02R-1351-07	1	34.9667	2.16011	IQGAP3	High
TCGA-J7-A8I2-01A-12R-A36F-07	1	10.2333	2.16853	IQGAP3	High
TCGA-A4-A57E-01A-11R-A26U-07	2	8.6	2.18752	IQGAP3	High
TCGA-BQ-5893-01A-11R-1592-07	2	8.03333	2.20279	IQGAP3	High
TCGA-MH-A856-01A-11R-A355-07	1	31.5667	2.24911	IQGAP3	High
TCGA-5P-A9K3-01A-11R-A42S-07	2	15.7	2.2757	IQGAP3	High
TCGA-2Z-A9JI-01A-11R-A42S-07	1	52.2333	2.30916	IQGAP3	High
TCGA-BQ-5882-01A-11R-1592-07	2	21.9333	2.31766	IQGAP3	High
TCGA-G7-6793-01A-11R-1965-07	2	11.2	2.48326	IQGAP3	High
TCGA-BQ-5894-01A-11R-1592-07	1	2.8	2.58434	IQGAP3	High
TCGA-J7-8537-01A-11R-2404-07	2	10.7	2.68066	IQGAP3	High
TCGA-BQ-5891-01A-11R-1592-07	1	0.966667	2.69192	IQGAP3	High
TCGA-F9-A4JJ-01A-11R-A24Z-07	2	10.8333	2.72446	IQGAP3	High
TCGA-5P-A9K9-01A-11R-A42S-07	2	19.6333	2.7335	IQGAP3	High
TCGA-BQ-7056-01A-11R-1965-07	1	20.4	2.73591	IQGAP3	High
TCGA-G7-7501-01A-11R-2204-07	2	20.8	2.74542	IQGAP3	High
TCGA-GL-7966-01A-11R-2204-07	1	3.73333	2.89121	IQGAP3	High
TCGA-A4-7915-01A-11R-2204-07	1	0.233333	3.00167	IQGAP3	High
TCGA-IA-A40Y-01A-11R-A24Z-07	1	2.06667	3.0672	IQGAP3	High
TCGA-A4-A5Y1-01A-11R-A28H-07	2	13.1667	3.19805	IQGAP3	High
TCGA-2Z-A9J3-01A-12R-A38C-07	2	59.0333	3.22614	IQGAP3	High
TCGA-AL-3466-01A-02R-1351-07	2	9.76667	3.47229	IQGAP3	High
TCGA-HE-7130-01A-11R-1965-07	1	59	3.49741	IQGAP3	High
TCGA-A4-7287-01A-11R-2139-07	2	19.9	3.49777	IQGAP3	High
TCGA-G7-A8LD-01A-11R-A36F-07	2	17.1333	3.68935	IQGAP3	High

## Sheet: DSS
sample_id	event	time	expr	gene	group
TCGA-AT-A5NU-01A-11R-A28H-07	1	2.23333	0.103896	IQGAP3	Low
TCGA-A4-8312-01A-11R-2404-07	1	23.6	0.144719	IQGAP3	Low
TCGA-5P-A9KH-01A-11R-A42S-07	1	68.3667	0.160603	IQGAP3	Low
TCGA-BQ-5884-01A-11R-1592-07	1	26.4	0.160834	IQGAP3	Low
TCGA-BQ-7055-01A-11R-1965-07	1	26.6333	0.199037	IQGAP3	Low
TCGA-2Z-A9JO-01A-11R-A42S-07	1	31.6333	0.211144	IQGAP3	Low
TCGA-BQ-7045-01A-31R-1965-07	1	48.9333	0.212255	IQGAP3	Low
TCGA-IZ-A6M9-01A-11R-A31O-07	1	12.5333	0.222006	IQGAP3	Low
TCGA-MH-A561-01A-11R-A26U-07	1	28.0333	0.223764	IQGAP3	Low
TCGA-IZ-A6M8-01A-11R-A31O-07	1	16.5667	0.224035	IQGAP3	Low
TCGA-IA-A83T-01A-11R-A355-07		89.4667	0.241817	IQGAP3	Low
TCGA-EV-5903-01A-11R-1592-07	1	25.2333	0.256267	IQGAP3	Low
TCGA-MH-A857-01A-11R-A355-07	1	29.6667	0.261045	IQGAP3	Low
TCGA-BQ-5883-01A-11R-1592-07	1	41.4	0.272133	IQGAP3	Low
TCGA-AL-3472-01A-01R-1193-07	1	67.6333	0.278281	IQGAP3	Low
TCGA-SX-A7SR-01A-12R-A36F-07	1	26.8333	0.279245	IQGAP3	Low
TCGA-BQ-5881-01A-11R-1592-07	1	48.4667	0.280756	IQGAP3	Low
TCGA-Y8-A898-01A-11R-A355-07	1	15.8333	0.283056	IQGAP3	Low
TCGA-B9-4113-01A-01R-1193-07	1	51.2	0.285433	IQGAP3	Low
TCGA-2Z-A9JQ-01A-11R-A42S-07	1	25.9333	0.289765	IQGAP3	Low
TCGA-5P-A9K8-01A-11R-A42S-07	1	43.6333	0.289894	IQGAP3	Low
TCGA-2Z-A9JT-01A-11R-A42S-07	1	22.8	0.293985	IQGAP3	Low
TCGA-BQ-7062-01A-11R-1965-07	1	3.86667	0.309543	IQGAP3	Low
TCGA-KV-A6GD-01A-11R-A31O-07	1	18.6667	0.312043	IQGAP3	Low
TCGA-UZ-A9PK-01A-11R-A38C-07	1	119.033	0.325117	IQGAP3	Low
TCGA-B9-A5W9-01A-11R-A28H-07	1	0.166667	0.343997	IQGAP3	Low
TCGA-HE-A5NK-01A-11R-A26U-07	1	74.2667	0.34995	IQGAP3	Low
TCGA-2Z-A9J9-01A-11R-A42S-07	1	76.4667	0.362637	IQGAP3	Low
TCGA-2Z-A9J5-01A-21R-A38C-07	1	101.667	0.366934	IQGAP3	Low
TCGA-DW-7839-01A-11R-2139-07	1	13.9667	0.367069	IQGAP3	Low
TCGA-GL-A4EM-01A-11R-A24Z-07	1	1.06667	0.368731	IQGAP3	Low
TCGA-AL-3467-01A-02R-1351-07	1	71.1667	0.369019	IQGAP3	Low
TCGA-HE-7128-01A-11R-1965-07	1		0.386671	IQGAP3	Low
TCGA-AL-3473-01A-01R-1193-07	1	63.5333	0.39732	IQGAP3	Low
TCGA-A4-A48D-01A-11R-A24Z-07	1	12.6333	0.399283	IQGAP3	Low
TCGA-BQ-7048-01A-11R-1965-07	1	94.6333	0.406209	IQGAP3	Low
TCGA-B1-A656-01A-11R-A31O-07	1	20.6	0.407758	IQGAP3	Low
TCGA-PJ-A5Z9-01A-11R-A28H-07	1	18	0.409423	IQGAP3	Low
TCGA-2Z-A9JD-01A-11R-A42S-07	1	35.3333	0.409575	IQGAP3	Low
TCGA-IA-A40U-01A-11R-A24Z-07	1	17.0333	0.412854	IQGAP3	Low
TCGA-PJ-A5Z8-01A-11R-A28H-07	1	20	0.416533	IQGAP3	Low
TCGA-DW-7838-01A-11R-2139-07	1	24.8	0.430677	IQGAP3	Low
TCGA-BQ-5886-01A-11R-1592-07	1	26.4	0.441518	IQGAP3	Low
TCGA-BQ-7060-01A-11R-1965-07	1	7.13333	0.448456	IQGAP3	Low
TCGA-B9-4617-01A-01R-1193-07	1	1.16667	0.460585	IQGAP3	Low
TCGA-DW-7834-01A-11R-2139-07	1	131.667	0.461926	IQGAP3	Low
TCGA-Y8-A8S1-01A-11R-A37K-07	1	13.4667	0.468937	IQGAP3	Low
TCGA-MH-A55W-01A-11R-A26U-07	1	34.7667	0.471588	IQGAP3	Low
TCGA-B1-7332-01A-11R-A32Z-07	1	38.0333	0.474346	IQGAP3	Low
TCGA-B9-4117-01A-02R-1351-07	1	0.466667	0.475472	IQGAP3	Low
TCGA-A4-A4ZT-01A-11R-A26U-07	1	17.2	0.476629	IQGAP3	Low
TCGA-P4-AAVO-01A-11R-A42S-07	1	80	0.48124	IQGAP3	Low
TCGA-B9-5155-01A-01R-1592-07	1	22.1667	0.481536	IQGAP3	Low
TCGA-UZ-A9PM-01A-21R-A38C-07	1	127.033	0.485617	IQGAP3	Low
TCGA-MH-A560-01A-11R-A26U-07	1	30.8	0.488523	IQGAP3	Low
TCGA-Y8-A8S0-01A-11R-A37K-07	1	6.1	0.490879	IQGAP3	Low
TCGA-MH-A55Z-01A-11R-A26U-07	1	28.1667	0.503737	IQGAP3	Low
TCGA-UZ-A9PX-01A-11R-A42S-07	1	66.0333	0.505632	IQGAP3	Low
TCGA-P4-A5E7-01A-31R-A28H-07	1	88.3	0.512388	IQGAP3	Low
TCGA-P4-A5ED-01A-11R-A28H-07	1	93.8667	0.515877	IQGAP3	Low
TCGA-SX-A71S-01A-11R-A33Z-07	1	50.1333	0.515895	IQGAP3	Low
TCGA-B9-A5W8-01A-11R-A28H-07	1	17.4667	0.525581	IQGAP3	Low
TCGA-IA-A83V-01A-11R-A355-07		98.0333	0.526271	IQGAP3	Low
TCGA-2Z-A9JP-01A-11R-A42S-07	1	29.7667	0.526738	IQGAP3	Low
TCGA-BQ-5887-01A-11R-1965-07	1	25.7	0.527609	IQGAP3	Low
TCGA-WN-AB4C-01A-11R-A42S-07	1	39.6	0.531272	IQGAP3	Low
TCGA-BQ-7059-01A-11R-1965-07	1	7.73333	0.534602	IQGAP3	Low
TCGA-GL-A59T-01A-21R-A28H-07	1	18.2	0.539445	IQGAP3	Low
TCGA-GL-8500-01A-11R-2404-07	1	28.0333	0.54155	IQGAP3	Low
TCGA-A4-8517-01A-11R-2404-07	1	19.9	0.541751	IQGAP3	Low
TCGA-B1-A657-01A-11R-A31O-07	1	21.3667	0.542069	IQGAP3	Low
TCGA-A4-A5XZ-01A-11R-A31O-07	1	15.9667	0.546797	IQGAP3	Low
TCGA-P4-A5EB-01A-11R-A28H-07	1	100.5	0.559337	IQGAP3	Low
TCGA-5P-A9K6-01A-11R-A42S-07	1	63.8	0.560398	IQGAP3	Low
TCGA-2K-A9WE-01A-11R-A38C-07	1	7.13333	0.568048	IQGAP3	Low
TCGA-SX-A7SS-01A-11R-A36F-07	1	53.8333	0.568353	IQGAP3	Low
TCGA-A4-A6HP-01A-11R-A31O-07	1	12.6333	0.572792	IQGAP3	Low
TCGA-B9-7268-01A-11R-A32Z-07	1	22.3667	0.584129	IQGAP3	Low
TCGA-HE-7129-01A-11R-1965-07	1	83.0667	0.585733	IQGAP3	Low
TCGA-SX-A71W-01A-12R-A355-07	1	35.8667	0.586515	IQGAP3	Low
TCGA-HE-A5NF-01A-11R-A26U-07	1	86.0667	0.593631	IQGAP3	Low
TCGA-A4-A5Y0-01A-11R-A31O-07	1	8.4	0.594452	IQGAP3	Low
TCGA-G7-6797-01A-11R-1965-07	1	25.5	0.596011	IQGAP3	Low
TCGA-GL-A9DD-01A-11R-A37K-07	1	11.3667	0.598161	IQGAP3	Low
TCGA-SX-A71V-01A-11R-A33Z-07	1	29.2	0.598505	IQGAP3	Low
TCGA-MH-A855-01A-11R-A355-07	1	12.3	0.599535	IQGAP3	Low
TCGA-5P-A9KE-01A-11R-A42S-07	1	27.4667	0.600568	IQGAP3	Low
TCGA-B1-A47O-01A-11R-A24Z-07	1	28.0667	0.602523	IQGAP3	Low
TCGA-P4-AAVM-01A-11R-A42S-07	1	51.3	0.61166	IQGAP3	Low
TCGA-GL-7773-01A-11R-A32Z-07	1	13.1	0.614845	IQGAP3	Low
TCGA-G7-7502-01A-11R-2204-07	1	26.2	0.615221	IQGAP3	Low
TCGA-SX-A7SP-01A-11R-A355-07	1	16.5333	0.619977	IQGAP3	Low
TCGA-Y8-A897-01A-11R-A36F-07	1	18.3	0.624319	IQGAP3	Low
TCGA-A4-8630-01A-11R-2404-07	1	14.5333	0.626621	IQGAP3	Low
TCGA-G7-6795-01A-11R-1965-07	1	39.8	0.626965	IQGAP3	Low
TCGA-2Z-A9JS-01A-21R-A42S-07	1	16.4	0.629872	IQGAP3	Low
TCGA-G7-A8LE-01A-11R-A36F-07	1	81.7667	0.630491	IQGAP3	Low
TCGA-B1-A47N-01A-11R-A24Z-07	1	37	0.638176	IQGAP3	Low
TCGA-BQ-7046-01A-11R-1965-07	1	98.2667	0.642342	IQGAP3	Low
TCGA-IZ-8195-01A-31R-2404-07	1	22.5667	0.647194	IQGAP3	Low
TCGA-DZ-6132-01A-11R-1965-07	1	82	0.649656	IQGAP3	Low
TCGA-2Z-A9JG-01A-11R-A42S-07	1	55.4	0.649876	IQGAP3	Low
TCGA-SX-A7SO-01A-11R-A355-07	1	41.9	0.650188	IQGAP3	Low
TCGA-F9-A7VF-01A-11R-A33Z-07	1	2.43333	0.653074	IQGAP3	Low
TCGA-G7-A8LC-01A-11R-A36F-07	1	23.4	0.655917	IQGAP3	Low
TCGA-HE-A5NL-01A-11R-A26U-07	1	25.5667	0.658887	IQGAP3	Low
TCGA-B1-A655-01A-11R-A31O-07	1	17	0.665105	IQGAP3	Low
TCGA-BQ-7050-01A-11R-1965-07	1	62.1333	0.666179	IQGAP3	Low
TCGA-2Z-A9JN-01A-21R-A42S-07	1	24.6667	0.670312	IQGAP3	Low
TCGA-4A-A93Y-01A-11R-A37K-07	1	11.7333	0.673322	IQGAP3	Low
TCGA-BQ-5880-01A-11R-1592-07	2	43.8	0.68745	IQGAP3	Low
TCGA-DW-7836-01A-11R-2139-07	1	36.4333	0.691636	IQGAP3	Low
TCGA-KV-A6GE-01A-11R-A31O-07	1	29.5	0.693845	IQGAP3	Low
TCGA-2Z-A9JR-01A-12R-A42S-07	1	5.36667	0.694484	IQGAP3	Low
TCGA-B1-A654-01A-11R-A31O-07	1	20.5333	0.702001	IQGAP3	Low
TCGA-O9-A75Z-01A-11R-A33Z-07	1	15.7	0.704229	IQGAP3	Low
TCGA-5P-A9JZ-01A-11R-A42S-07	1	91.4667	0.709968	IQGAP3	Low
TCGA-UZ-A9PJ-01A-11R-A38C-07		26.5667	0.711142	IQGAP3	Low
TCGA-A4-7828-01A-11R-2139-07	1	7.93333	0.712424	IQGAP3	Low
TCGA-SX-A7SL-01A-11R-A355-07	1	27.4333	0.715502	IQGAP3	Low
TCGA-B3-3926-01A-02R-1351-07	1	29.4333	0.720628	IQGAP3	Low
TCGA-UZ-A9PO-01A-11R-A38C-07	1	63.7	0.721521	IQGAP3	Low
TCGA-BQ-7051-01A-12R-1965-07	1	51.1	0.723005	IQGAP3	Low
TCGA-B9-A69E-01A-11R-A31O-07	1	15.0667	0.723344	IQGAP3	Low
TCGA-A4-7286-01A-11R-A32Z-07	1	18.4667	0.740722	IQGAP3	Low
TCGA-UZ-A9PZ-01A-11R-A42S-07	1	21.9	0.75018	IQGAP3	Low
TCGA-UZ-A9PR-01A-11R-A42S-07	1	87.5667	0.752272	IQGAP3	Low
TCGA-UZ-A9PU-01A-11R-A42S-07	1	31.1	0.753064	IQGAP3	Low
TCGA-BQ-7058-01A-11R-1965-07	2	11.4333	0.75443	IQGAP3	Low
TCGA-V9-A7HT-01A-11R-A33Z-07	1	32.1667	0.757691	IQGAP3	Low
TCGA-5P-A9JW-01A-11R-A42S-07	1	108.033	0.763499	IQGAP3	Low
TCGA-GL-A9DE-01A-11R-A37K-07	1	16.5333	0.768207	IQGAP3	Low
TCGA-J7-6720-01A-11R-2139-07	1	12.9333	0.768462	IQGAP3	Low
TCGA-2Z-A9J7-01A-11R-A38C-07	2	4.63333	0.77532	IQGAP3	Low
TCGA-B3-3925-01A-02R-1351-07	1	34.3	0.781472	IQGAP3	Low
TCGA-DW-7837-01A-11R-2139-07	1	38.0667	0.785242	IQGAP3	Low
TCGA-5P-A9KA-01A-11R-A42S-07	1	13.1667	0.785491	IQGAP3	Low
TCGA-5P-A9K0-01A-11R-A42S-07	1	22.5667	0.791718	IQGAP3	Low
TCGA-B3-8121-01A-21R-2404-07	1	12.6333	0.792389	IQGAP3	Low
TCGA-DW-7842-01A-11R-A32Z-07	1	3.06667	0.795311	IQGAP3	Low
TCGA-HE-A5NH-01A-11R-A26U-07	1	26.3667	0.796797	IQGAP3	Low
TCGA-UZ-A9Q1-01A-11R-A42S-07	1	52.0667	0.80622	IQGAP3	Low
TCGA-B9-A5W7-01A-11R-A31O-07	1	19.5	0.80816	IQGAP3	Low
TCGA-2Z-A9J1-01A-11R-A38C-07	1	76.6	0.814293	IQGAP3	Low
TCGA-UZ-A9PS-05A-11R-A42S-07	1	72.2333	0.830584	IQGAP3	High
TCGA-A4-8515-01A-11R-2404-07	1	23.6333	0.832348	IQGAP3	High
TCGA-GL-A59R-01A-11R-A26U-07	1	12.6	0.835703	IQGAP3	High
TCGA-P4-A5E6-01A-11R-A28H-07	1	101.167	0.836253	IQGAP3	High
TCGA-Y8-A895-01A-11R-A36F-07	1	16.1333	0.838547	IQGAP3	High
TCGA-BQ-7049-01A-11R-1965-07	1	45.4667	0.842062	IQGAP3	High
TCGA-IA-A83S-01A-11R-A355-07		86.9667	0.848673	IQGAP3	High
TCGA-B9-A8YI-01A-21R-A37K-07	1	12.4667	0.848888	IQGAP3	High
TCGA-G7-6790-01A-11R-1965-07	1	52.5	0.85568	IQGAP3	High
TCGA-2Z-A9J2-01A-11R-A38C-07	1	59.8333	0.857279	IQGAP3	High
TCGA-A4-8311-01A-11R-2404-07	1	24.3	0.863872	IQGAP3	High
TCGA-MH-A562-01A-11R-A26U-07	1	20.5333	0.864698	IQGAP3	High
TCGA-A4-7584-01A-11R-2139-07	1	21.6667	0.870376	IQGAP3	High
TCGA-A4-A772-01A-11R-A33Z-07	1	0	0.874434	IQGAP3	High
TCGA-SX-A71U-01A-12R-A33Z-07	1	45.2333	0.876733	IQGAP3	High
TCGA-F9-A7Q0-01A-11R-A36F-07	1	13.2667	0.880554	IQGAP3	High
TCGA-5P-A9K2-01A-11R-A42S-07	1	79.7333	0.881603	IQGAP3	High
TCGA-Y8-A8RZ-01A-11R-A37K-07	1	6.83333	0.882561	IQGAP3	High
TCGA-SX-A7SN-01A-11R-A355-07	1	19.2667	0.897729	IQGAP3	High
TCGA-DZ-6134-01A-11R-1965-07	1	61.8667	0.898411	IQGAP3	High
TCGA-UZ-A9PS-01A-11R-A42S-07	1	72.2333	0.905217	IQGAP3	High
TCGA-4A-A93W-01A-11R-A37K-07	1	0.133333	0.907614	IQGAP3	High
TCGA-A4-7996-01A-11R-2204-07	1	16.8667	0.910713	IQGAP3	High
TCGA-A4-7734-01A-11R-A32Z-07	1	0.9	0.911562	IQGAP3	High
TCGA-DW-7963-01B-11R-A28H-07	1	41.3333	0.919821	IQGAP3	High
TCGA-2Z-A9JM-01A-12R-A42S-07	1	31.1333	0.926473	IQGAP3	High
TCGA-2Z-A9J6-01A-11R-A38C-07	1	57.7	0.933094	IQGAP3	High
TCGA-P4-AAVL-01A-11R-A42S-07	2	16.2333	0.940496	IQGAP3	High
TCGA-A4-8518-01A-11R-2404-07	1	20	0.948747	IQGAP3	High
TCGA-5P-A9JV-01A-12R-A42S-07	1	68.1	0.949368	IQGAP3	High
TCGA-P4-AAVK-01A-11R-A42S-07	1	53	0.950991	IQGAP3	High
TCGA-B1-5398-01A-02R-1592-07	1	41.7	0.95358	IQGAP3	High
TCGA-DW-7840-01A-11R-A32Z-07	1	3.8	0.954351	IQGAP3	High
TCGA-G7-6796-01A-11R-1965-07	1	72.4333	0.956898	IQGAP3	High
TCGA-A4-7583-01A-11R-A32Z-07	1	0.1	0.988871	IQGAP3	High
TCGA-EV-5902-01A-11R-1592-07	1	19.2667	0.989291	IQGAP3	High
TCGA-SX-A7SU-01A-11R-A36F-07	1	44.3667	0.999132	IQGAP3	High
TCGA-BQ-5885-01A-11R-1592-07	1	30.7	1.00922	IQGAP3	High
TCGA-F9-A97G-01A-11R-A38C-07	1	0.433333	1.00953	IQGAP3	High
TCGA-DZ-6133-01A-11R-1965-07	1	51.9	1.00986	IQGAP3	High
TCGA-B9-4115-01A-01R-1193-07	1	26.7667	1.01297	IQGAP3	High
TCGA-BQ-7053-01A-11R-1965-07	1	50.5333	1.01364	IQGAP3	High
TCGA-AL-3468-01A-02R-1351-07	1	77.7	1.01665	IQGAP3	High
TCGA-AL-3471-01A-02R-1351-07	1	50	1.01781	IQGAP3	High
TCGA-IZ-8196-01A-11R-2404-07	1	21.6333	1.01859	IQGAP3	High
TCGA-B1-A47M-01A-11R-A24Z-07	1	21.9667	1.02524	IQGAP3	High
TCGA-B3-A6W5-01A-12R-A33Z-07	1	10.3	1.03111	IQGAP3	High
TCGA-UN-AAZ9-01A-11R-A38C-07	1	18.2667	1.04164	IQGAP3	High
TCGA-Y8-A8RY-01A-11R-A37K-07	1	25.6333	1.04732	IQGAP3	High
TCGA-HE-A5NI-01A-11R-A26U-07	1	12	1.05311	IQGAP3	High
TCGA-B3-4103-01A-02R-1351-07	1	31	1.05484	IQGAP3	High
TCGA-G7-6789-01A-11R-1965-07	2	4.06667	1.06391	IQGAP3	High
TCGA-2Z-A9JL-01A-11R-A42S-07	1	33.5333	1.06542	IQGAP3	High
TCGA-EV-5901-01A-11R-1592-07	1	34.6667	1.06664	IQGAP3	High
TCGA-5P-A9KF-01A-11R-A42S-07	1	28.1667	1.07196	IQGAP3	High
TCGA-SX-A71R-01A-12R-A33Z-07	1	48.5667	1.07519	IQGAP3	High
TCGA-IA-A40X-01A-11R-A24Z-07	1	20.2667	1.09504	IQGAP3	High
TCGA-4A-A93X-01A-11R-A37K-07	1	13	1.11288	IQGAP3	High
TCGA-G7-A4TM-01A-11R-A31O-07	1	25.6	1.13366	IQGAP3	High
TCGA-A4-7288-01A-11R-A32Z-07	1	61.9	1.13782	IQGAP3	High
TCGA-A4-7585-01A-11R-2139-07	1	35.6667	1.14979	IQGAP3	High
TCGA-Y8-A894-01A-11R-A36F-07	1	18.9	1.15173	IQGAP3	High
TCGA-DW-7841-01A-11R-A32Z-07	1	14.8333	1.17641	IQGAP3	High
TCGA-BQ-5888-01A-11R-1592-07	1	13.4333	1.19311	IQGAP3	High
TCGA-DZ-6135-01A-11R-1965-07	1	75.6333	1.20274	IQGAP3	High
TCGA-KV-A74V-01A-11R-A33Z-07	1	11.5667	1.21132	IQGAP3	High
TCGA-UZ-A9Q0-01A-12R-A42S-07	1	112.267	1.2327	IQGAP3	High
TCGA-AL-7173-01A-11R-2139-07	1	68.6667	1.23376	IQGAP3	High
TCGA-BQ-5875-01A-11R-1592-07	1	87.9667	1.23531	IQGAP3	High
TCGA-Q2-A5QZ-01A-11R-A28H-07	1	14.2667	1.24014	IQGAP3	High
TCGA-BQ-5892-01A-11R-1592-07	1	12.1333	1.24238	IQGAP3	High
TCGA-A4-A5DU-01A-11R-A28H-07	1	16.5333	1.26227	IQGAP3	High
TCGA-2Z-A9J8-01A-11R-A42S-07	1	93	1.26728	IQGAP3	High
TCGA-MH-A854-01A-11R-A355-07	1	17.8667	1.27549	IQGAP3	High
TCGA-F9-A8NY-01A-11R-A36F-07	1	1.2	1.2802	IQGAP3	High
TCGA-BQ-5878-01A-11R-1592-07	1	64.6	1.29151	IQGAP3	High
TCGA-A4-7732-01A-11R-2139-07	1	19.4	1.29286	IQGAP3	High
TCGA-G7-A8LB-01A-11R-A36F-07	1	18.2333	1.3021	IQGAP3	High
TCGA-5P-A9JY-01A-11R-A42S-07	1	50.2667	1.30433	IQGAP3	High
TCGA-B9-A8YH-01A-11R-A37K-07	1	17.7333	1.31221	IQGAP3	High
TCGA-SX-A7SQ-01A-12R-A36F-07	1	42.2	1.31276	IQGAP3	High
TCGA-A4-8516-01A-11R-2404-07	1	0.766667	1.32829	IQGAP3	High
TCGA-UZ-A9PV-01A-11R-A42S-07	1	48.1333	1.34667	IQGAP3	High
TCGA-SX-A7SM-01A-11R-A355-07	2	12.1	1.36716	IQGAP3	High
TCGA-UZ-A9PP-01A-11R-A42S-07	1	100.333	1.37337	IQGAP3	High
TCGA-DW-5561-01A-01R-1592-07	1	13.8	1.38936	IQGAP3	High
TCGA-2Z-A9JE-01A-11R-A42S-07	1	57.6	1.42981	IQGAP3	High
TCGA-IA-A83W-01A-11R-A355-07	1	68.1	1.4395	IQGAP3	High
TCGA-2Z-A9JJ-01A-11R-A42S-07	1	40.4333	1.43963	IQGAP3	High
TCGA-GL-A9DC-01A-11R-A37K-07	1	13.0667	1.44867	IQGAP3	High
TCGA-Y8-A896-01A-11R-A36F-07	1	18.9	1.47964	IQGAP3	High
TCGA-A4-8098-01A-11R-2404-07	1	29.8667	1.49291	IQGAP3	High
TCGA-GL-6846-01A-11R-1965-07	1	197.5	1.51818	IQGAP3	High
TCGA-P4-A5EA-01A-11R-A28H-07	2	6.7	1.52424	IQGAP3	High
TCGA-WN-A9G9-01A-12R-A37K-07	1	26.3667	1.53228	IQGAP3	High
TCGA-BQ-5877-01A-11R-1592-07	2	9	1.53534	IQGAP3	High
TCGA-DW-5560-01A-01R-1592-07	1	49.5333	1.55091	IQGAP3	High
TCGA-2Z-A9JK-01A-11R-A42S-07	1	39.5333	1.60325	IQGAP3	High
TCGA-BQ-5889-01A-11R-1592-07	2	10.9667	1.62521	IQGAP3	High
TCGA-P4-A5E8-01A-11R-A28H-07	2	43.5333	1.6257	IQGAP3	High
TCGA-BQ-7061-01A-11R-1965-07	1	7.26667	1.64756	IQGAP3	High
TCGA-HE-A5NJ-01A-11R-A26U-07	1	57.5333	1.6682	IQGAP3	High
TCGA-UZ-A9PL-01A-11R-A38C-07	1	105.067	1.68802	IQGAP3	High
TCGA-B9-4116-01A-02R-1351-07	1	20.9	1.70276	IQGAP3	High
TCGA-UZ-A9PQ-01A-11R-A42S-07	2	87.4667	1.74189	IQGAP3	High
TCGA-G7-6792-01A-21R-1965-07	1	92.1667	1.75497	IQGAP3	High
TCGA-AL-A5DJ-01A-11R-A26U-07	2	49.9333	1.77781	IQGAP3	High
TCGA-BQ-5876-01A-11R-1592-07	1	19.5333	1.78603	IQGAP3	High
TCGA-A4-7997-01A-11R-2204-07	1	30.9	1.81934	IQGAP3	High
TCGA-BQ-5879-01A-11R-1592-07	2	23.2333	1.82647	IQGAP3	High
TCGA-5P-A9K4-01A-11R-A42S-07	1	72.8	1.83191	IQGAP3	High
TCGA-BQ-5890-01A-11R-1592-07	1	7.76667	1.84221	IQGAP3	High
TCGA-A4-8310-01A-11R-2404-07	1	26	1.85564	IQGAP3	High
TCGA-UZ-A9PN-01A-11R-A38C-07	2	37.8667	1.89066	IQGAP3	High
TCGA-B9-5156-01A-01R-1592-07	1	44.6	1.89653	IQGAP3	High
TCGA-5P-A9KC-01A-11R-A42S-07	1	12.5667	1.95114	IQGAP3	High
TCGA-A4-A7UZ-01A-12R-A355-07	1	0	1.963	IQGAP3	High
TCGA-5P-A9JU-01A-11R-A42S-07	1	12.4333	1.96513	IQGAP3	High
TCGA-BQ-7044-01A-11R-1965-07	1	125.333	1.97483	IQGAP3	High
TCGA-B9-A44B-01A-11R-A24Z-07	1	12.0333	2.02479	IQGAP3	High
TCGA-B3-4104-01A-02R-1351-07	1	34.9667	2.16011	IQGAP3	High
TCGA-J7-A8I2-01A-12R-A36F-07	1	10.2333	2.16853	IQGAP3	High
TCGA-A4-A57E-01A-11R-A26U-07	2	8.6	2.18752	IQGAP3	High
TCGA-BQ-5893-01A-11R-1592-07	2	8.03333	2.20279	IQGAP3	High
TCGA-MH-A856-01A-11R-A355-07	1	31.5667	2.24911	IQGAP3	High
TCGA-5P-A9K3-01A-11R-A42S-07	2	15.7	2.2757	IQGAP3	High
TCGA-2Z-A9JI-01A-11R-A42S-07	1	52.2333	2.30916	IQGAP3	High
TCGA-BQ-5882-01A-11R-1592-07	2	21.9333	2.31766	IQGAP3	High
TCGA-G7-6793-01A-11R-1965-07	2	11.2	2.48326	IQGAP3	High
TCGA-BQ-5894-01A-11R-1592-07	1	2.8	2.58434	IQGAP3	High
TCGA-J7-8537-01A-11R-2404-07	2	10.7	2.68066	IQGAP3	High
TCGA-BQ-5891-01A-11R-1592-07	1	0.966667	2.69192	IQGAP3	High
TCGA-F9-A4JJ-01A-11R-A24Z-07	2	10.8333	2.72446	IQGAP3	High
TCGA-5P-A9K9-01A-11R-A42S-07	2	19.6333	2.7335	IQGAP3	High
TCGA-BQ-7056-01A-11R-1965-07	1	20.4	2.73591	IQGAP3	High
TCGA-G7-7501-01A-11R-2204-07	2	20.8	2.74542	IQGAP3	High
TCGA-GL-7966-01A-11R-2204-07	1	3.73333	2.89121	IQGAP3	High
TCGA-A4-7915-01A-11R-2204-07	1	0.233333	3.00167	IQGAP3	High
TCGA-IA-A40Y-01A-11R-A24Z-07	1	2.06667	3.0672	IQGAP3	High
TCGA-A4-A5Y1-01A-11R-A28H-07	2	13.1667	3.19805	IQGAP3	High
TCGA-2Z-A9J3-01A-12R-A38C-07	2	59.0333	3.22614	IQGAP3	High
TCGA-AL-3466-01A-02R-1351-07	2	9.76667	3.47229	IQGAP3	High
TCGA-HE-7130-01A-11R-1965-07	1	59	3.49741	IQGAP3	High
TCGA-A4-7287-01A-11R-2139-07	2	19.9	3.49777	IQGAP3	High
TCGA-G7-A8LD-01A-11R-A36F-07	2	17.1333	3.68935	IQGAP3	High

## Sheet: PFI
sample_id	event	time	expr	gene	group
TCGA-AT-A5NU-01A-11R-A28H-07	1	2.23333	0.103896	IQGAP3	Low
TCGA-A4-8312-01A-11R-2404-07	1	23.6	0.144719	IQGAP3	Low
TCGA-5P-A9KH-01A-11R-A42S-07	1	68.3667	0.160603	IQGAP3	Low
TCGA-BQ-5884-01A-11R-1592-07	1	26.4	0.160834	IQGAP3	Low
TCGA-BQ-7055-01A-11R-1965-07	1	26.6333	0.199037	IQGAP3	Low
TCGA-2Z-A9JO-01A-11R-A42S-07	1	31.6333	0.211144	IQGAP3	Low
TCGA-BQ-7045-01A-31R-1965-07	1	48.9333	0.212255	IQGAP3	Low
TCGA-IZ-A6M9-01A-11R-A31O-07	1	12.5333	0.222006	IQGAP3	Low
TCGA-MH-A561-01A-11R-A26U-07	1	28.0333	0.223764	IQGAP3	Low
TCGA-IZ-A6M8-01A-11R-A31O-07	1	16.5667	0.224035	IQGAP3	Low
TCGA-IA-A83T-01A-11R-A355-07	1	89.4667	0.241817	IQGAP3	Low
TCGA-EV-5903-01A-11R-1592-07	1	25.2333	0.256267	IQGAP3	Low
TCGA-MH-A857-01A-11R-A355-07	1	29.6667	0.261045	IQGAP3	Low
TCGA-BQ-5883-01A-11R-1592-07	1	41.4	0.272133	IQGAP3	Low
TCGA-AL-3472-01A-01R-1193-07	1	67.6333	0.278281	IQGAP3	Low
TCGA-SX-A7SR-01A-12R-A36F-07	1	26.8333	0.279245	IQGAP3	Low
TCGA-BQ-5881-01A-11R-1592-07	1	48.4667	0.280756	IQGAP3	Low
TCGA-Y8-A898-01A-11R-A355-07	1	15.8333	0.283056	IQGAP3	Low
TCGA-B9-4113-01A-01R-1193-07	1	51.2	0.285433	IQGAP3	Low
TCGA-2Z-A9JQ-01A-11R-A42S-07	2	20	0.289765	IQGAP3	Low
TCGA-5P-A9K8-01A-11R-A42S-07	1	43.6333	0.289894	IQGAP3	Low
TCGA-2Z-A9JT-01A-11R-A42S-07	1	22.8	0.293985	IQGAP3	Low
TCGA-BQ-7062-01A-11R-1965-07	1	3.86667	0.309543	IQGAP3	Low
TCGA-KV-A6GD-01A-11R-A31O-07	1	18.6667	0.312043	IQGAP3	Low
TCGA-UZ-A9PK-01A-11R-A38C-07	2	105.233	0.325117	IQGAP3	Low
TCGA-B9-A5W9-01A-11R-A28H-07	1	0.166667	0.343997	IQGAP3	Low
TCGA-HE-A5NK-01A-11R-A26U-07	1	74.2667	0.34995	IQGAP3	Low
TCGA-2Z-A9J9-01A-11R-A42S-07	1	76.4667	0.362637	IQGAP3	Low
TCGA-2Z-A9J5-01A-21R-A38C-07	1	101.667	0.366934	IQGAP3	Low
TCGA-DW-7839-01A-11R-2139-07	1	13.9667	0.367069	IQGAP3	Low
TCGA-GL-A4EM-01A-11R-A24Z-07	1	1.06667	0.368731	IQGAP3	Low
TCGA-AL-3467-01A-02R-1351-07	1	71.1667	0.369019	IQGAP3	Low
TCGA-HE-7128-01A-11R-1965-07	1		0.386671	IQGAP3	Low
TCGA-AL-3473-01A-01R-1193-07	1	63.5333	0.39732	IQGAP3	Low
TCGA-A4-A48D-01A-11R-A24Z-07	1	12.6333	0.399283	IQGAP3	Low
TCGA-BQ-7048-01A-11R-1965-07	2	7.63333	0.406209	IQGAP3	Low
TCGA-B1-A656-01A-11R-A31O-07	1	20.6	0.407758	IQGAP3	Low
TCGA-PJ-A5Z9-01A-11R-A28H-07	1	18	0.409423	IQGAP3	Low
TCGA-2Z-A9JD-01A-11R-A42S-07	1	35.3333	0.409575	IQGAP3	Low
TCGA-IA-A40U-01A-11R-A24Z-07	1	17.0333	0.412854	IQGAP3	Low
TCGA-PJ-A5Z8-01A-11R-A28H-07	1	20	0.416533	IQGAP3	Low
TCGA-DW-7838-01A-11R-2139-07	2	12.6667	0.430677	IQGAP3	Low
TCGA-BQ-5886-01A-11R-1592-07	1	26.4	0.441518	IQGAP3	Low
TCGA-BQ-7060-01A-11R-1965-07	1	7.13333	0.448456	IQGAP3	Low
TCGA-B9-4617-01A-01R-1193-07	1	1.16667	0.460585	IQGAP3	Low
TCGA-DW-7834-01A-11R-2139-07	1	131.667	0.461926	IQGAP3	Low
TCGA-Y8-A8S1-01A-11R-A37K-07	1	13.4667	0.468937	IQGAP3	Low
TCGA-MH-A55W-01A-11R-A26U-07	1	34.7667	0.471588	IQGAP3	Low
TCGA-B1-7332-01A-11R-A32Z-07	1	38.0333	0.474346	IQGAP3	Low
TCGA-B9-4117-01A-02R-1351-07	1	0.466667	0.475472	IQGAP3	Low
TCGA-A4-A4ZT-01A-11R-A26U-07	1	17.2	0.476629	IQGAP3	Low
TCGA-P4-AAVO-01A-11R-A42S-07	1	80	0.48124	IQGAP3	Low
TCGA-B9-5155-01A-01R-1592-07	1	22.1667	0.481536	IQGAP3	Low
TCGA-UZ-A9PM-01A-21R-A38C-07	1	127.033	0.485617	IQGAP3	Low
TCGA-MH-A560-01A-11R-A26U-07	1	30.8	0.488523	IQGAP3	Low
TCGA-Y8-A8S0-01A-11R-A37K-07	1	6.1	0.490879	IQGAP3	Low
TCGA-MH-A55Z-01A-11R-A26U-07	1	28.1667	0.503737	IQGAP3	Low
TCGA-UZ-A9PX-01A-11R-A42S-07	2	10.2667	0.505632	IQGAP3	Low
TCGA-P4-A5E7-01A-31R-A28H-07	1	88.3	0.512388	IQGAP3	Low
TCGA-P4-A5ED-01A-11R-A28H-07	1	93.8667	0.515877	IQGAP3	Low
TCGA-SX-A71S-01A-11R-A33Z-07	1	50.1333	0.515895	IQGAP3	Low
TCGA-B9-A5W8-01A-11R-A28H-07	1	17.4667	0.525581	IQGAP3	Low
TCGA-IA-A83V-01A-11R-A355-07	1	98.0333	0.526271	IQGAP3	Low
TCGA-2Z-A9JP-01A-11R-A42S-07	1	29.7667	0.526738	IQGAP3	Low
TCGA-BQ-5887-01A-11R-1965-07	1	25.7	0.527609	IQGAP3	Low
TCGA-WN-AB4C-01A-11R-A42S-07	2	38.5667	0.531272	IQGAP3	Low
TCGA-BQ-7059-01A-11R-1965-07	1	7.73333	0.534602	IQGAP3	Low
TCGA-GL-A59T-01A-21R-A28H-07	1	18.2	0.539445	IQGAP3	Low
TCGA-GL-8500-01A-11R-2404-07	1	28.0333	0.54155	IQGAP3	Low
TCGA-A4-8517-01A-11R-2404-07	1	19.9	0.541751	IQGAP3	Low
TCGA-B1-A657-01A-11R-A31O-07	1	21.3667	0.542069	IQGAP3	Low
TCGA-A4-A5XZ-01A-11R-A31O-07	1	15.9667	0.546797	IQGAP3	Low
TCGA-P4-A5EB-01A-11R-A28H-07	1	100.5	0.559337	IQGAP3	Low
TCGA-5P-A9K6-01A-11R-A42S-07	1	63.8	0.560398	IQGAP3	Low
TCGA-2K-A9WE-01A-11R-A38C-07	1	7.13333	0.568048	IQGAP3	Low
TCGA-SX-A7SS-01A-11R-A36F-07	1	53.8333	0.568353	IQGAP3	Low
TCGA-A4-A6HP-01A-11R-A31O-07	1	12.6333	0.572792	IQGAP3	Low
TCGA-B9-7268-01A-11R-A32Z-07	1	22.3667	0.584129	IQGAP3	Low
TCGA-HE-7129-01A-11R-1965-07	2	79.9667	0.585733	IQGAP3	Low
TCGA-SX-A71W-01A-12R-A355-07	1	35.8667	0.586515	IQGAP3	Low
TCGA-HE-A5NF-01A-11R-A26U-07	1	86.0667	0.593631	IQGAP3	Low
TCGA-A4-A5Y0-01A-11R-A31O-07	1	8.4	0.594452	IQGAP3	Low
TCGA-G7-6797-01A-11R-1965-07	1	25.5	0.596011	IQGAP3	Low
TCGA-GL-A9DD-01A-11R-A37K-07	1	11.3667	0.598161	IQGAP3	Low
TCGA-SX-A71V-01A-11R-A33Z-07	1	29.2	0.598505	IQGAP3	Low
TCGA-MH-A855-01A-11R-A355-07	2	0	0.599535	IQGAP3	Low
TCGA-5P-A9KE-01A-11R-A42S-07	1	27.4667	0.600568	IQGAP3	Low
TCGA-B1-A47O-01A-11R-A24Z-07	1	28.0667	0.602523	IQGAP3	Low
TCGA-P4-AAVM-01A-11R-A42S-07	1	51.3	0.61166	IQGAP3	Low
TCGA-GL-7773-01A-11R-A32Z-07	1	13.1	0.614845	IQGAP3	Low
TCGA-G7-7502-01A-11R-2204-07	1	26.2	0.615221	IQGAP3	Low
TCGA-SX-A7SP-01A-11R-A355-07	1	16.5333	0.619977	IQGAP3	Low
TCGA-Y8-A897-01A-11R-A36F-07	2	15	0.624319	IQGAP3	Low
TCGA-A4-8630-01A-11R-2404-07	1	14.5333	0.626621	IQGAP3	Low
TCGA-G7-6795-01A-11R-1965-07	1	39.8	0.626965	IQGAP3	Low
TCGA-2Z-A9JS-01A-21R-A42S-07	1	16.4	0.629872	IQGAP3	Low
TCGA-G7-A8LE-01A-11R-A36F-07	2	48.2333	0.630491	IQGAP3	Low
TCGA-B1-A47N-01A-11R-A24Z-07	1	37	0.638176	IQGAP3	Low
TCGA-BQ-7046-01A-11R-1965-07	1	98.2667	0.642342	IQGAP3	Low
TCGA-IZ-8195-01A-31R-2404-07	1	22.5667	0.647194	IQGAP3	Low
TCGA-DZ-6132-01A-11R-1965-07	1	82	0.649656	IQGAP3	Low
TCGA-2Z-A9JG-01A-11R-A42S-07	1	55.4	0.649876	IQGAP3	Low
TCGA-SX-A7SO-01A-11R-A355-07	1	41.9	0.650188	IQGAP3	Low
TCGA-F9-A7VF-01A-11R-A33Z-07	1	2.43333	0.653074	IQGAP3	Low
TCGA-G7-A8LC-01A-11R-A36F-07	1	23.4	0.655917	IQGAP3	Low
TCGA-HE-A5NL-01A-11R-A26U-07	1	25.5667	0.658887	IQGAP3	Low
TCGA-B1-A655-01A-11R-A31O-07	1	17	0.665105	IQGAP3	Low
TCGA-BQ-7050-01A-11R-1965-07	1	62.1333	0.666179	IQGAP3	Low
TCGA-2Z-A9JN-01A-21R-A42S-07	1	24.6667	0.670312	IQGAP3	Low
TCGA-4A-A93Y-01A-11R-A37K-07	1	11.7333	0.673322	IQGAP3	Low
TCGA-BQ-5880-01A-11R-1592-07	2	32.4	0.68745	IQGAP3	Low
TCGA-DW-7836-01A-11R-2139-07	1	36.4333	0.691636	IQGAP3	Low
TCGA-KV-A6GE-01A-11R-A31O-07	1	29.5	0.693845	IQGAP3	Low
TCGA-2Z-A9JR-01A-12R-A42S-07	1	5.36667	0.694484	IQGAP3	Low
TCGA-B1-A654-01A-11R-A31O-07	1	20.5333	0.702001	IQGAP3	Low
TCGA-O9-A75Z-01A-11R-A33Z-07	1	15.7	0.704229	IQGAP3	Low
TCGA-5P-A9JZ-01A-11R-A42S-07	1	91.4667	0.709968	IQGAP3	Low
TCGA-UZ-A9PJ-01A-11R-A38C-07	1	26.5667	0.711142	IQGAP3	Low
TCGA-A4-7828-01A-11R-2139-07	1	7.93333	0.712424	IQGAP3	Low
TCGA-SX-A7SL-01A-11R-A355-07	1	27.4333	0.715502	IQGAP3	Low
TCGA-B3-3926-01A-02R-1351-07	1	29.4333	0.720628	IQGAP3	Low
TCGA-UZ-A9PO-01A-11R-A38C-07	1	63.7	0.721521	IQGAP3	Low
TCGA-BQ-7051-01A-12R-1965-07	1	51.1	0.723005	IQGAP3	Low
TCGA-B9-A69E-01A-11R-A31O-07	1	15.0667	0.723344	IQGAP3	Low
TCGA-A4-7286-01A-11R-A32Z-07	1	18.4667	0.740722	IQGAP3	Low
TCGA-UZ-A9PZ-01A-11R-A42S-07	1	21.9	0.75018	IQGAP3	Low
TCGA-UZ-A9PR-01A-11R-A42S-07	2	83.1333	0.752272	IQGAP3	Low
TCGA-UZ-A9PU-01A-11R-A42S-07	1	31.1	0.753064	IQGAP3	Low
TCGA-BQ-7058-01A-11R-1965-07	2	1.66667	0.75443	IQGAP3	Low
TCGA-V9-A7HT-01A-11R-A33Z-07	1	32.1667	0.757691	IQGAP3	Low
TCGA-5P-A9JW-01A-11R-A42S-07	2	107.6	0.763499	IQGAP3	Low
TCGA-GL-A9DE-01A-11R-A37K-07	1	16.5333	0.768207	IQGAP3	Low
TCGA-J7-6720-01A-11R-2139-07	1	12.9333	0.768462	IQGAP3	Low
TCGA-2Z-A9J7-01A-11R-A38C-07	2	3.2	0.77532	IQGAP3	Low
TCGA-B3-3925-01A-02R-1351-07	1	34.3	0.781472	IQGAP3	Low
TCGA-DW-7837-01A-11R-2139-07	1	38.0667	0.785242	IQGAP3	Low
TCGA-5P-A9KA-01A-11R-A42S-07	1	13.1667	0.785491	IQGAP3	Low
TCGA-5P-A9K0-01A-11R-A42S-07	1	22.5667	0.791718	IQGAP3	Low
TCGA-B3-8121-01A-21R-2404-07	1	12.6333	0.792389	IQGAP3	Low
TCGA-DW-7842-01A-11R-A32Z-07	1	3.06667	0.795311	IQGAP3	Low
TCGA-HE-A5NH-01A-11R-A26U-07	1	26.3667	0.796797	IQGAP3	Low
TCGA-UZ-A9Q1-01A-11R-A42S-07	1	52.0667	0.80622	IQGAP3	Low
TCGA-B9-A5W7-01A-11R-A31O-07	2	18.8	0.80816	IQGAP3	Low
TCGA-2Z-A9J1-01A-11R-A38C-07	1	76.6	0.814293	IQGAP3	Low
TCGA-UZ-A9PS-05A-11R-A42S-07	2	1.83333	0.830584	IQGAP3	High
TCGA-A4-8515-01A-11R-2404-07	1	23.6333	0.832348	IQGAP3	High
TCGA-GL-A59R-01A-11R-A26U-07	1	12.6	0.835703	IQGAP3	High
TCGA-P4-A5E6-01A-11R-A28H-07	1	101.167	0.836253	IQGAP3	High
TCGA-Y8-A895-01A-11R-A36F-07	1	16.1333	0.838547	IQGAP3	High
TCGA-BQ-7049-01A-11R-1965-07	1	45.4667	0.842062	IQGAP3	High
TCGA-IA-A83S-01A-11R-A355-07	1	86.9667	0.848673	IQGAP3	High
TCGA-B9-A8YI-01A-21R-A37K-07	1	12.4667	0.848888	IQGAP3	High
TCGA-G7-6790-01A-11R-1965-07	2	51.9333	0.85568	IQGAP3	High
TCGA-2Z-A9J2-01A-11R-A38C-07	1	59.8333	0.857279	IQGAP3	High
TCGA-A4-8311-01A-11R-2404-07	1	24.3	0.863872	IQGAP3	High
TCGA-MH-A562-01A-11R-A26U-07	1	20.5333	0.864698	IQGAP3	High
TCGA-A4-7584-01A-11R-2139-07	1	21.6667	0.870376	IQGAP3	High
TCGA-A4-A772-01A-11R-A33Z-07	1	0	0.874434	IQGAP3	High
TCGA-SX-A71U-01A-12R-A33Z-07	1	45.2333	0.876733	IQGAP3	High
TCGA-F9-A7Q0-01A-11R-A36F-07	1	13.2667	0.880554	IQGAP3	High
TCGA-5P-A9K2-01A-11R-A42S-07	1	79.7333	0.881603	IQGAP3	High
TCGA-Y8-A8RZ-01A-11R-A37K-07	1	6.83333	0.882561	IQGAP3	High
TCGA-SX-A7SN-01A-11R-A355-07	1	19.2667	0.897729	IQGAP3	High
TCGA-DZ-6134-01A-11R-1965-07	1	61.8667	0.898411	IQGAP3	High
TCGA-UZ-A9PS-01A-11R-A42S-07	2	1.83333	0.905217	IQGAP3	High
TCGA-4A-A93W-01A-11R-A37K-07	1	0.133333	0.907614	IQGAP3	High
TCGA-A4-7996-01A-11R-2204-07	2	16.4333	0.910713	IQGAP3	High
TCGA-A4-7734-01A-11R-A32Z-07	1	0.9	0.911562	IQGAP3	High
TCGA-DW-7963-01B-11R-A28H-07	1	41.3333	0.919821	IQGAP3	High
TCGA-2Z-A9JM-01A-12R-A42S-07	1	31.1333	0.926473	IQGAP3	High
TCGA-2Z-A9J6-01A-11R-A38C-07	1	57.7	0.933094	IQGAP3	High
TCGA-P4-AAVL-01A-11R-A42S-07	2	1.36667	0.940496	IQGAP3	High
TCGA-A4-8518-01A-11R-2404-07	1	20	0.948747	IQGAP3	High
TCGA-5P-A9JV-01A-12R-A42S-07	1	68.1	0.949368	IQGAP3	High
TCGA-P4-AAVK-01A-11R-A42S-07	2	7.73333	0.950991	IQGAP3	High
TCGA-B1-5398-01A-02R-1592-07	1	41.7	0.95358	IQGAP3	High
TCGA-DW-7840-01A-11R-A32Z-07	1	3.8	0.954351	IQGAP3	High
TCGA-G7-6796-01A-11R-1965-07	1	72.4333	0.956898	IQGAP3	High
TCGA-A4-7583-01A-11R-A32Z-07	1	0.1	0.988871	IQGAP3	High
TCGA-EV-5902-01A-11R-1592-07	1	19.2667	0.989291	IQGAP3	High
TCGA-SX-A7SU-01A-11R-A36F-07	1	44.3667	0.999132	IQGAP3	High
TCGA-BQ-5885-01A-11R-1592-07	1	30.7	1.00922	IQGAP3	High
TCGA-F9-A97G-01A-11R-A38C-07	1	0.433333	1.00953	IQGAP3	High
TCGA-DZ-6133-01A-11R-1965-07	1	51.9	1.00986	IQGAP3	High
TCGA-B9-4115-01A-01R-1193-07	1	26.7667	1.01297	IQGAP3	High
TCGA-BQ-7053-01A-11R-1965-07	1	50.5333	1.01364	IQGAP3	High
TCGA-AL-3468-01A-02R-1351-07	1	77.7	1.01665	IQGAP3	High
TCGA-AL-3471-01A-02R-1351-07	1	50	1.01781	IQGAP3	High
TCGA-IZ-8196-01A-11R-2404-07	1	21.6333	1.01859	IQGAP3	High
TCGA-B1-A47M-01A-11R-A24Z-07	2	13.6	1.02524	IQGAP3	High
TCGA-B3-A6W5-01A-12R-A33Z-07	1	10.3	1.03111	IQGAP3	High
TCGA-UN-AAZ9-01A-11R-A38C-07	1	18.2667	1.04164	IQGAP3	High
TCGA-Y8-A8RY-01A-11R-A37K-07	1	25.6333	1.04732	IQGAP3	High
TCGA-HE-A5NI-01A-11R-A26U-07	1	12	1.05311	IQGAP3	High
TCGA-B3-4103-01A-02R-1351-07	1	31	1.05484	IQGAP3	High
TCGA-G7-6789-01A-11R-1965-07	2	4.06667	1.06391	IQGAP3	High
TCGA-2Z-A9JL-01A-11R-A42S-07	1	33.5333	1.06542	IQGAP3	High
TCGA-EV-5901-01A-11R-1592-07	1	34.6667	1.06664	IQGAP3	High
TCGA-5P-A9KF-01A-11R-A42S-07	2	24.2667	1.07196	IQGAP3	High
TCGA-SX-A71R-01A-12R-A33Z-07	1	48.5667	1.07519	IQGAP3	High
TCGA-IA-A40X-01A-11R-A24Z-07	1	20.2667	1.09504	IQGAP3	High
TCGA-4A-A93X-01A-11R-A37K-07	1	13	1.11288	IQGAP3	High
TCGA-G7-A4TM-01A-11R-A31O-07	1	25.6	1.13366	IQGAP3	High
TCGA-A4-7288-01A-11R-A32Z-07	1	61.9	1.13782	IQGAP3	High
TCGA-A4-7585-01A-11R-2139-07	1	35.6667	1.14979	IQGAP3	High
TCGA-Y8-A894-01A-11R-A36F-07	1	18.9	1.15173	IQGAP3	High
TCGA-DW-7841-01A-11R-A32Z-07	1	14.8333	1.17641	IQGAP3	High
TCGA-BQ-5888-01A-11R-1592-07	1	13.4333	1.19311	IQGAP3	High
TCGA-DZ-6135-01A-11R-1965-07	1	75.6333	1.20274	IQGAP3	High
TCGA-KV-A74V-01A-11R-A33Z-07	1	11.5667	1.21132	IQGAP3	High
TCGA-UZ-A9Q0-01A-12R-A42S-07	1	112.267	1.2327	IQGAP3	High
TCGA-AL-7173-01A-11R-2139-07	2	11.0667	1.23376	IQGAP3	High
TCGA-BQ-5875-01A-11R-1592-07	1	87.9667	1.23531	IQGAP3	High
TCGA-Q2-A5QZ-01A-11R-A28H-07	2	13.7333	1.24014	IQGAP3	High
TCGA-BQ-5892-01A-11R-1592-07	1	12.1333	1.24238	IQGAP3	High
TCGA-A4-A5DU-01A-11R-A28H-07	1	16.5333	1.26227	IQGAP3	High
TCGA-2Z-A9J8-01A-11R-A42S-07	2	16.8667	1.26728	IQGAP3	High
TCGA-MH-A854-01A-11R-A355-07	1	17.8667	1.27549	IQGAP3	High
TCGA-F9-A8NY-01A-11R-A36F-07	1	1.2	1.2802	IQGAP3	High
TCGA-BQ-5878-01A-11R-1592-07	2	34.0667	1.29151	IQGAP3	High
TCGA-A4-7732-01A-11R-2139-07	1	19.4	1.29286	IQGAP3	High
TCGA-G7-A8LB-01A-11R-A36F-07	1	18.2333	1.3021	IQGAP3	High
TCGA-5P-A9JY-01A-11R-A42S-07	1	50.2667	1.30433	IQGAP3	High
TCGA-B9-A8YH-01A-11R-A37K-07	1	17.7333	1.31221	IQGAP3	High
TCGA-SX-A7SQ-01A-12R-A36F-07	1	42.2	1.31276	IQGAP3	High
TCGA-A4-8516-01A-11R-2404-07	1	0.766667	1.32829	IQGAP3	High
TCGA-UZ-A9PV-01A-11R-A42S-07	1	48.1333	1.34667	IQGAP3	High
TCGA-SX-A7SM-01A-11R-A355-07	2	12.1	1.36716	IQGAP3	High
TCGA-UZ-A9PP-01A-11R-A42S-07	1	100.333	1.37337	IQGAP3	High
TCGA-DW-5561-01A-01R-1592-07	1	13.8	1.38936	IQGAP3	High
TCGA-2Z-A9JE-01A-11R-A42S-07	1	57.6	1.42981	IQGAP3	High
TCGA-IA-A83W-01A-11R-A355-07	2	46.9333	1.4395	IQGAP3	High
TCGA-2Z-A9JJ-01A-11R-A42S-07	1	40.4333	1.43963	IQGAP3	High
TCGA-GL-A9DC-01A-11R-A37K-07	1	13.0667	1.44867	IQGAP3	High
TCGA-Y8-A896-01A-11R-A36F-07	1	18.9	1.47964	IQGAP3	High
TCGA-A4-8098-01A-11R-2404-07	1	29.8667	1.49291	IQGAP3	High
TCGA-GL-6846-01A-11R-1965-07	1	197.5	1.51818	IQGAP3	High
TCGA-P4-A5EA-01A-11R-A28H-07	2	1.46667	1.52424	IQGAP3	High
TCGA-WN-A9G9-01A-12R-A37K-07	2	26.3667	1.53228	IQGAP3	High
TCGA-BQ-5877-01A-11R-1592-07	2	4.23333	1.53534	IQGAP3	High
TCGA-DW-5560-01A-01R-1592-07	1	49.5333	1.55091	IQGAP3	High
TCGA-2Z-A9JK-01A-11R-A42S-07	2	10.8	1.60325	IQGAP3	High
TCGA-BQ-5889-01A-11R-1592-07	2		1.62521	IQGAP3	High
TCGA-P4-A5E8-01A-11R-A28H-07	2	1.4	1.6257	IQGAP3	High
TCGA-BQ-7061-01A-11R-1965-07	1	7.26667	1.64756	IQGAP3	High
TCGA-HE-A5NJ-01A-11R-A26U-07	1	57.5333	1.6682	IQGAP3	High
TCGA-UZ-A9PL-01A-11R-A38C-07	1	105.067	1.68802	IQGAP3	High
TCGA-B9-4116-01A-02R-1351-07	1	20.9	1.70276	IQGAP3	High
TCGA-UZ-A9PQ-01A-11R-A42S-07	2	71.6	1.74189	IQGAP3	High
TCGA-G7-6792-01A-21R-1965-07	1	92.1667	1.75497	IQGAP3	High
TCGA-AL-A5DJ-01A-11R-A26U-07	2	49.9333	1.77781	IQGAP3	High
TCGA-BQ-5876-01A-11R-1592-07	1	19.5333	1.78603	IQGAP3	High
TCGA-A4-7997-01A-11R-2204-07	1	30.9	1.81934	IQGAP3	High
TCGA-BQ-5879-01A-11R-1592-07	2	4.33333	1.82647	IQGAP3	High
TCGA-5P-A9K4-01A-11R-A42S-07	1	72.8	1.83191	IQGAP3	High
TCGA-BQ-5890-01A-11R-1592-07	1	7.76667	1.84221	IQGAP3	High
TCGA-A4-8310-01A-11R-2404-07	1	26	1.85564	IQGAP3	High
TCGA-UZ-A9PN-01A-11R-A38C-07	2	22.6333	1.89066	IQGAP3	High
TCGA-B9-5156-01A-01R-1592-07	1	44.6	1.89653	IQGAP3	High
TCGA-5P-A9KC-01A-11R-A42S-07	1	12.5667	1.95114	IQGAP3	High
TCGA-A4-A7UZ-01A-12R-A355-07	1	0	1.963	IQGAP3	High
TCGA-5P-A9JU-01A-11R-A42S-07	1	12.4333	1.96513	IQGAP3	High
TCGA-BQ-7044-01A-11R-1965-07	1	125.333	1.97483	IQGAP3	High
TCGA-B9-A44B-01A-11R-A24Z-07	1	12.0333	2.02479	IQGAP3	High
TCGA-B3-4104-01A-02R-1351-07	1	34.9667	2.16011	IQGAP3	High
TCGA-J7-A8I2-01A-12R-A36F-07	2	8.93333	2.16853	IQGAP3	High
TCGA-A4-A57E-01A-11R-A26U-07	2	8.6	2.18752	IQGAP3	High
TCGA-BQ-5893-01A-11R-1592-07	2	6.26667	2.20279	IQGAP3	High
TCGA-MH-A856-01A-11R-A355-07	1	31.5667	2.24911	IQGAP3	High
TCGA-5P-A9K3-01A-11R-A42S-07	2	0.566667	2.2757	IQGAP3	High
TCGA-2Z-A9JI-01A-11R-A42S-07	2	9.53333	2.30916	IQGAP3	High
TCGA-BQ-5882-01A-11R-1592-07	2	11.3333	2.31766	IQGAP3	High
TCGA-G7-6793-01A-11R-1965-07	2	11.2	2.48326	IQGAP3	High
TCGA-BQ-5894-01A-11R-1592-07	1	2.8	2.58434	IQGAP3	High
TCGA-J7-8537-01A-11R-2404-07	2	7.33333	2.68066	IQGAP3	High
TCGA-BQ-5891-01A-11R-1592-07	1	0.966667	2.69192	IQGAP3	High
TCGA-F9-A4JJ-01A-11R-A24Z-07	2	3.63333	2.72446	IQGAP3	High
TCGA-5P-A9K9-01A-11R-A42S-07	2	18.2667	2.7335	IQGAP3	High
TCGA-BQ-7056-01A-11R-1965-07	2	4.76667	2.73591	IQGAP3	High
TCGA-G7-7501-01A-11R-2204-07	2	3.66667	2.74542	IQGAP3	High
TCGA-GL-7966-01A-11R-2204-07	1	3.73333	2.89121	IQGAP3	High
TCGA-A4-7915-01A-11R-2204-07	1	0.233333	3.00167	IQGAP3	High
TCGA-IA-A40Y-01A-11R-A24Z-07	1	2.06667	3.0672	IQGAP3	High
TCGA-A4-A5Y1-01A-11R-A28H-07	2	9.86667	3.19805	IQGAP3	High
TCGA-2Z-A9J3-01A-12R-A38C-07	2	26.3333	3.22614	IQGAP3	High
TCGA-AL-3466-01A-02R-1351-07	2	4.6	3.47229	IQGAP3	High
TCGA-HE-7130-01A-11R-1965-07	1	59	3.49741	IQGAP3	High
TCGA-A4-7287-01A-11R-2139-07	2	7.8	3.49777	IQGAP3	High
TCGA-G7-A8LD-01A-11R-A36F-07	2	6.96667	3.68935	IQGAP3	High
