# Supplementary material for: IQGAP3 in clear cell renal cell carcinoma contributes to drug resistance and genome stability
Source: PeerJ. 2022 Oct 18;10:e14201. doi: 10.7717/peerj.14201 (PMC9586079; doi:10.7717/peerj.14201)
Supplement: Supplemental Information 1 [file peerj-10-14201-s001.zip › Supplemental file Raw data-0824/Supplemental file-Raw data for Figure 4A-3.xlsx]

## Sheet: Sheet1
∆Ct		sicon	g3-1	g3-2
		13.0319	12.9985	12.821
	GAPDH	13.1154	13.0611	12.9428
		13.152	13.1664	12.8789
		21.9518	22.3715	23.0258
	IQGAP3	21.8258	22.1838	23.0384
		21.6465	22.3266	23.163
