# Supplementary material for: IQGAP3 in clear cell renal cell carcinoma contributes to drug resistance and genome stability
Source: PeerJ. 2022 Oct 18;10:e14201. doi: 10.7717/peerj.14201 (PMC9586079; doi:10.7717/peerj.14201)
Supplement: Supplemental Information 1 [file peerj-10-14201-s001.zip › Supplemental file Raw data-0824/Supplemental file-Raw data for Figure 4A-6.xlsx]

## Sheet: Sheet1
∆Ct		sicon	g3-1	g3-2
		15.464	13.4191	15.4258
	GAPDH	15.5456	13.5273	15.2974
		Undetermined	13.661	15.3698
		23.5736	24.357	26.069
	IQGAP3	23.5644	23.6685	25.902
		23.5067	23.5514	25.7398
