# Supplementary material for: IQGAP3 in clear cell renal cell carcinoma contributes to drug resistance and genome stability
Source: PeerJ. 2022 Oct 18;10:e14201. doi: 10.7717/peerj.14201 (PMC9586079; doi:10.7717/peerj.14201)
Supplement: Supplemental Information 1 [file peerj-10-14201-s001.zip › Supplemental file Raw data-0824/Supplemental file-Raw data for Figure 4B.xlsx]

## Sheet: Sheet1
786-O
	Scramble															siIQGAP3-1															siIQGAP3-2
Day 1	0.984364	1.02243	0.967369	1.00612	1.0571	0.973487	1.01632	0.959211	1.00272	1.05914	0.954453	1.02039	0.936778	0.988443	1.05235	1.00232	0.991284	1.0122	0.98373	1.02963	0.995933	0.993027	1.00523	0.986055	1.02731	0.990703	0.98896	0.990122	0.976177	1.02731	1.02638	1.00063	0.937186	1.02261	1.03518	1.02575	0.992462	0.937814	1.01633	1.03141	1.02638	0.987437	0.926508	1.00503	1.02764
Day 2	3.10945	3.10877	3.12712	3.07682	2.92318	3.09313	3.06798	3.08838	3.02855	2.90415	3.18423	3.0571	3.06594	2.94426	2.85996	3.08077	3.01685	3.00116	3.09123	2.79721	3.07844	3.01627	3.00291	3.07786	2.77223	3.10866	3.03486	3.04067	3.09413	2.7455	3.11809	3.06658	2.78957	2.61872	2.87249	3.12751	3.07098	2.80276	2.63631	2.86558	3.15704	3.08354	2.78832	2.60239	2.82789
Day 3	5.53229	5.24813	5.19375	5.26105	5.50578	5.5826	5.24405	5.1414	5.26445	5.5017	5.78858	4.99388	5.03603	5.23793	5.49286	4.71703	4.93957	4.9204	5.17838	5.10517	4.6903	4.9785	4.9785	5.19407	5.12725	4.71238	4.85706	4.89309	5.23417	5.17664	4.70289	4.84234	4.85364	4.50503	4.81658	4.68279	4.81533	4.85176	4.44661	4.85804	4.68028	4.80967	4.77764	4.38693	4.86746
Day 4	8.90687	9.18695	9.07682	9.73012	9.16723	8.76139	9.19375	9.07206	9.69477	9.2019	8.35554	9.22706	9.04895	9.69545	9.29844	7.54329	7.29227	7.00291	7.44567	7.43347	7.66531	7.34631	7.08716	7.4846	7.41487	7.45381	7.42592	7.1993	7.59326	7.52063	8.674	8.48995	8.43467	8.92965	8.09987	8.64259	8.5245	8.49498	8.92023	8.11244	8.52701	8.63568	8.54271	8.93279	8.12123
Day 5	14.5561	13.8144	13.7675	13.7356	13.9687	14.4521	13.7444	13.692	13.6723	13.8708	14.2658	13.499	13.4833	13.5595	13.707	11.3794	11.6165	11.3759	11.1644	11.4863	11.2499	11.4974	11.3324	11.1348	11.4317	11.0976	11.3992	11.2406	11.1278	11.4457	11.7626	11.2368	10.7481	10.816	11.1872	11.7312	11.2487	10.7268	10.7619	11.1313	11.7186	11.1765	10.8097	10.8788	11.1363
Day 6	16.6254	16.1693	15.9565	16.0693	16.174	16.5547	15.9708	15.7199	15.7954	16.0252	16.1734	15.3644	14.9986	15.1183	15.5534	13.5671	13.6119	13.1877	13.3771	13.563	13.4858	13.5253	12.989	13.2063	13.4282	13.3056	13.3039	12.7391	12.9111	13.1703	14.456	14.26	14.1382	13.9768	14.4692	14.3505	14.1451	14.0685	13.8599	14.3467	14.1702	14.0044	13.7827	13.7123	14.2406
ACHN
		Scramble			siIQGAP3-1			siIQGAP3-2
Day 1	0.98091	1.02496	0.995595	1.04704	1.06209	0.889934	1.00147	1.22043	0.77737
Day 2	3.23642	3.5301	2.68869	2.25118	2.41957	1.74506	2.89713	2.55621	2.11095
Day 3	5.22907	4.45815	3.9486	2.58608	2.42333	1.95202	3.02204	3.03453	3.0529
Day 4	5.95742	5.76799	5.05286	3.95579	4.13076	3.12982	4.08891	4.70757	4.16532
