# Supplementary material for: IQGAP3 in clear cell renal cell carcinoma contributes to drug resistance and genome stability
Source: PeerJ. 2022 Oct 18;10:e14201. doi: 10.7717/peerj.14201 (PMC9586079; doi:10.7717/peerj.14201)
Supplement: Supplemental Information 1 [file peerj-10-14201-s001.zip › Supplemental file Raw data-0824/Supplemental file-Raw data for Figure 4E.xlsx]

## Sheet: Sheet1
	Scramble
786_O	0.791249	0.537083	2.56135	0.174068	0.142633	0.254614	0.89663	2.18458	0.196442	0.830627	2.0123	0.192415	1.43148	0.793487	0.311331	1.51213	2.24592	2.64481	1.18301	0.807955	0.181563	0.11433
ACHN	0.465449	0.354886	0.242383	0.25342	0.281686	0.199798	1.14524	1.35872	1.32602	0.233098	1.11235	1.78431	1.26748	0.398328	0.547561	0.995485	0.726999	0.651152	0.699517	1.0597	0.320318	2.75067	0.687509	0.163851	0.986013	1.05299	0.772716	0.627287	0.459931	0.408993	1.65096	3.00226	0.946896	0.860571	0.383114	0.365364	0.818396	1.30007	1.18201	1.13361	0.605435	2.09971	2.6419	0.787632	1.39049	0.276838	0.375432	0.702351	0.26856
[truncated: 269 more columns]
