# Supplementary material for: IQGAP3 in clear cell renal cell carcinoma contributes to drug resistance and genome stability
Source: PeerJ. 2022 Oct 18;10:e14201. doi: 10.7717/peerj.14201 (PMC9586079; doi:10.7717/peerj.14201)
Supplement: Supplemental Information 1 [file peerj-10-14201-s001.zip › Supplemental file Raw data-0824/Supplemental file-Raw data for Figure 5D-4.xlsx]

## Sheet: Sheet1
Scramble	siIQGAP3-1	siIQGAP3-2
0.903294	2.25859	2.0296
1.21967	2.36778	1.91954
0.938636	2.3808	2.00502
1.05455	2.32654	2.27335
0.965113	2.11046	2.00479
1.3528	2.579	2.39572
0.62056	2.60366	2.14896
0.927396	2.60255	2.02505
1.19996	2.48885	1.88
0.695161	2.63928	2.08802
1.21864	2.54924	2.25598
1.00952	2.37594	2.34886
0.899851	2.46886	1.64504
1.28164	2.5359	2.45956
1.07648	2.59175	2.44611
1.15833	2.39117	2.02699
0.932858	2.80194	2.14865
0.894864	2.34293	2.14105
0.892608	2.16329	1.87478
1.04161	2.63556	2.00467
1.14879
0.912713
0.794102
0.937488
0.923359
