# Supplementary material for: IQGAP3 in clear cell renal cell carcinoma contributes to drug resistance and genome stability
Source: PeerJ. 2022 Oct 18;10:e14201. doi: 10.7717/peerj.14201 (PMC9586079; doi:10.7717/peerj.14201)
Supplement: Supplemental Information 1 [file peerj-10-14201-s001.zip › Supplemental file Raw data-0824/Supplemental file-Raw data for Figure 5E.xlsx]

## Sheet: Sheet1
Scramble	siIQGAP3-1	siIQGAP3-2
31	56	65
23	78	26
22	54	48
36	73	39
22	40	28
48	37	61
16	70	66
13	50	70
46	47	28
22	59	58
51	71	53
13	52	65
27	46	68
21	35	20
35	34	52
17	40	9
37	62	46
10	26	38
6	48	21
11	50	26
35	57	30
7	65	39
5	46	66
26	85	51
23	30	29
16	31	83
46	31	34
27	25	23
50	42	17
48	20	39
22	45	25
29	44	68
35	70	31
8	69	74
34	47	38
87	46	38
42	56	57
38	36	42
45	31	41
30	61	54
48	40	28
29	55	54
38	39	21
28	64	97
15	52	16
29	102	21
17	38	43
29	45	34
12	32	77
23	46	18
32	62	38
19	31	32
12	53	31
32	41	37
24	33	69
42	31	37
7	43	21
50	36	27
23	52	76
17	39	58
13	56	58
47	57	58
14	50	47
36	25	44
38	56	49
22	24	39
11	35	39
27	43	65
39	40	46
26	105	37
16	42	25
26	42	59
30	26	54
13	42	33
15	20	30
24	48	23
46	39	51
13	57	37
51	56	68
40	18	78
33	47	23
30	21	51
43	19	27
98	57	35
11	74	51
43	48	31
34	93	30
25	41	58
22	47	31
13	31	36
25	43	27
29	43	13
27	38	40
16	47	35
23	28	57
22	42	42
29	44	57
16	43	57
23	43	37
25	46	77
29	35	64
15	36	23
25	46	65
12	36	15
19	73	63
25	42	32
3	37	79
65	69	48
33	45	33
34	23	41
19	70	55
13	46	34
16	37	53
12	59	71
51	52	68
60	44	58
22	41	32
33	26	27
35	93	37
17	38	35
15	45	70
12	35	83
23	29	38
9	44	82
30	50	33
25	49	52
56	45	34
28	55	52
24	50	29
13	61	38
52	93	37
29	50	27
10	83	43
12	33	59
33	85	21
43	80	42
28	49	24
	94	32
	51	26
	53	103
	49	48
	61	71
	43	37
	50	17
	56	39
	47	22
	35	52
	60	45
	33	62
	49	42
	68	45
	45	59
	56	16
	68	48
	47	74
	60	107
	40	67
	41	72
	53	87
	35	83
	43	40
	42	39
	65	112
	66	42
	78	87
	43	62
	48	42
	28	51
	22	64
	18	83
		48
		29
		36
		54
		60
		72
		31
		22
		49
