# Supplementary material for: IQGAP3 in clear cell renal cell carcinoma contributes to drug resistance and genome stability
Source: PeerJ. 2022 Oct 18;10:e14201. doi: 10.7717/peerj.14201 (PMC9586079; doi:10.7717/peerj.14201)
Supplement: Supplemental Information 1 [file peerj-10-14201-s001.zip › Supplemental file Raw data-0824/Supplemental file-Raw data for Figure 6A.xlsx]

## Sheet: Sheet 1
trt	0Gy	2Gy	4Gy	6Gy
Scramble	0.926829	0.97561	0.341463	0.243902
Scramble	1.07317	0.731707	0.390244	0.146341
siIQGAP3-1	0.774194	0.322581	0.193548	0
siIQGAP3-1	1.22581	0.451613	0.258065	0.0645161
siIQGAP3-2	1.16667	0.5	0.125	0.0833333
siIQGAP3-2	0.833333	0.375	0.0416667	0
