# Supplementary material for: IQGAP3 in clear cell renal cell carcinoma contributes to drug resistance and genome stability
Source: PeerJ. 2022 Oct 18;10:e14201. doi: 10.7717/peerj.14201 (PMC9586079; doi:10.7717/peerj.14201)
Supplement: Supplemental Information 1 [file peerj-10-14201-s001.zip › Supplemental file Raw data-0824/Supplemental file-Raw data for Figure 6B.xlsx]

## Sheet: 786-O_Cisplatin
	Scramble									siIQGAP3-1									siIQGAP3-2
0	103.813	101.49	98.0934	103.283	100.518	97.9672	100.341	98.3586	96.1616	109.025	98.5372	91.59	108.43	98.8731	92.6743	108.661	99.2377	92.9718	110.191	101.384	92.7794	109.856	100.308	92.1714	104.416	96.8011	92.0935
0.1	105.745	101.288	95.5303	105.379	100.366	95.1136	103.952	98.1187	94.596	97.1363	89.7381	86.6003	97.9999	90.5153	87.1281	98.71	91.1294	87.2432	104.057	102.311	92.5533	103.2	101.906	92.1636	102.491	101.08	91.5869
0.2	95.9596	94.9874	97.8283	94.8232	95.4419	97.2601	92.9798	94.8864	96.1995	75.882	78.233	63.5709	73.5503	77.4845	62.9663	73.3104	76.477	62.5921	82.429	75.1728	74.4869	82.8654	75.6093	74.7363	83.7072	77.9397	76.9732
0.4	68.5732	72.9419	70.7955	69.5076	73.8763	71.7803	71.0353	75.745	72.2096	61.5366	57.5544	59.8286	60.9225	57.1226	58.3988	60.7786	57.0075	57.8519	64.8692	65.2277	49.1877	64.7912	65.0484	49.2968	65.1342	65.1108	49.6632
0.8	58.5606	58.4217	57.4621	59.2803	58.7121	57.8662	58.5859	59.8485	57.1591	56.0479	48.6593	45.6943	55.4242	48.6113	45.2721	55.0788	48.5442	44.2069	59.6706	55.267	49.6943	59.39	55.041	49.6632	58.369	54.8539	50.0451
1	31.9571	32.9293	26.7046	32.2475	33.3586	26.7046	32.2349	32.9798	26.3131	24.7854	24.2865	23.4708	24.6511	24.6991	23.5092	24.488	24.4016	23.8067	29.0247	32.3216	29.5703	29.165	32.493	29.6171	29.2196	32.2125	29.5781
2	11.0227	10.1768	9.49495	11.4394	10.8081	9.81061	11.9444	11.4899	10.4293	7.99314	7.14872	7.96435	7.37902	6.40027	7.24468	6.87045	5.87251	6.85126	6.18841	5.95459	5.64283	6.70281	6.40664	6.11047	7.33412	6.90545	6.61708
4	1.64141	1.09848	1.57828	2.23485	1.7298	2.13384	2.91667	2.48738	2.86616	2.02467	2.05346	2.88828	1.51611	1.50651	2.37971	1.06511	1.10349	1.94791	1.58997	1.12233	1.56659	1.97967	1.48085	1.90173	2.34598	1.99526	2.3226

## Sheet: ACHN_Cisplatin
	Scramble			siIQGAP3-1			siIQGAP3-2
0	99.588	97.6619	102.75	98.0907	97.1015	104.808	100.062	105.793	94.1435
0.02	95.1681	88.9802	96.7061	83.2526	87.0978	87.4009	89.0474	88.2553	87.4707
0.1	74.6209	74.1969	68.9936	57.9322	59.7511	61.7614	70.0827	65.8384	48.1067
0.2	52.931	47.6775	47.7781	44.4503	46.3171	48.455	45.3867	30.2703	30.7709
0.4	30.1632	26.3685	24.1549	22.3528	22.8315	22.991	22.9325	18.9722	20.6908
1	11.657	8.75357	7.56055	8.72733	7.80194	7.57857	13.495	9.10126	7.15099
2	6.53283	5.54824	6.00819	3.38244	2.7921	3.58985	14.4813	6.86704	6.47848
4	5.64885	6.06569	5.70635	3.46221	3.38244	2.99952	16.2149	6.79232	6.3664

## Sheet: 786-O_Camptothecin
	Scramble			siIQGAP3-1			siIQGAP3-1
0.5	107.163	104.369	99.2222	98.0488	87.5125	104.247	92.3898	94.888	96.1949
1	107.125	101.69	100.24	98.9291	95.5985	103.757	92.8343	92.4787	94.2301
2.5	105.243	98.0219	98.8189	90.716	87.5579	96.6149	92.8787	87.3311	91.963
5	97.9931	93.8448	92.7021	85.044	86.0241	88.5198	88.1401	86.4509	85.4908
10	85.1834	85.1834	82.7732	62.0292	61.8749	66.712	74.351	74.5555	74.7066
25	25.6194	22.5274	24.9088	18.8765	18.0869	18.9219	18.9545	18.51	19.9324
50	15.1527	14.759	14.711	12.8505	13.1772	15.0286	10.5352	10.553	9.77952

## Sheet: ACHN_Camptothecin
	Scramble			siIQGAP3-1			siIQGAP3-1
0	102.52	98.1794	99.3117	99.2994	102.319	98.3949	100.92	101.536	97.5439
0.1	94.9933	94.294	105.084	99.5796	94.8153	98.1529	100.23	96.8293	95.8682
0.5	86.9449	87.1892	86.8894	94.1274	87.3885	89.3121	91.9172	88.3687	88.8204
1	70.071	69.5382	69.7713	70.5605	72.0637	75.1592	72.5234	73.7145	76.9344
2	60.9569	64.909	56.4609	46.1146	42.1274	43.4267	49.1129	44.6197	45.0304
5	43.8721	40.464	52.8086	17.0573	17.6051	15.5669	17.4552	18.0549	15.3195

## Sheet: 786-O_Doxorubicin
	Scramble			siIQGAP3-1			siIQGAP3-2
0	99.1392	100.087	100.774	101.971	102.166	95.8624	100.224	100.266	99.5107
0.02	101.206	102.385	100.265	89.1899	92.0148	93.1141	97.6051	90.3286	82.8264
0.1	90.7816	91.7234	98.9852	77.2642	78.5096	73.4722	73.6444	64.8717	67.8571
0.2	86.4874	81.8081	80.2326	71.7745	66.1317	65.4568	68.5911	61.5828	62.3521
0.4	62.2441	62.3152	60.7041	46.7124	44.8617	46.2254	41.3908	38.6807	40.8474
1	38.676	42.1884	39.4579	33.9518	33.3187	33.4717	32.0395	26.9085	24.4454
2	35.7026	34.3462	34.5713	31.9201	31.0922	34.8355	27.6708	25.7652	22.5963
4	45.6297	43.5033	37.4025	38.3561	31.3566	32.6159	33.7968	31.5454	25.3841

## Sheet: ACHN_Doxorubicin
	Scramble			siIQGAP3-1			siIQGAP3-2
0	100.727	97.998	101.275	99.2135	98.7711	102.015	95.5142	100.843	103.643
0.02	95.262	97.3396	90.0168	77.905	76.6958	84.9096	90.9377	90.2816	83.4809
0.1	69.2702	77.7488	77.6317	53.7652	56.4491	59.2066	60.2704	60.4624	67.2472
0.2	56.7022	61.406	75.898	46.628	43.8704	44.8584	53.3497	55.918	50.0053
0.4	41.347	43.8562	48.165	41.0391	38.0161	38.9304	47.045	42.0445	38.2601
1	25.8309	25.6407	27.6378	28.4015	27.9444	26.6467	23.8906	25.7387	23.9946
2	11.8364	11.2731	13.124	9.99803	10.8681	19.9518	10.7932	9.83305	13.0814
4	7.54225	7.60809		5.52989	6.03126	4.68934	7.55281	8.68093	7.32878
