# Supplementary material for: IQGAP3 in clear cell renal cell carcinoma contributes to drug resistance and genome stability
Source: PeerJ. 2022 Oct 18;10:e14201. doi: 10.7717/peerj.14201 (PMC9586079; doi:10.7717/peerj.14201)
Supplement: Supplemental Information 1 [file peerj-10-14201-s001.zip › Supplemental file Raw data-0824/Supplemental file-Raw data for Figure 6C.xlsx]

## Sheet: Sheet1
ID	Description	GeneRatio	BgRatio	pvalue	p.adjust	qvalue	geneID	Count
hsa05322	Systemic lupus erythematosus	11/83	133/7469	2.04e-07	3.47e-05	3.03e-05	C3/HLA-DOB/HIST1H3E/HIST1H4I/HIST1H2AC/HIST1H2BG/HIST1H2BD/HIST1H2BN/HIST1H2BO/HIST1H2BK/HIST2H2BE	11
hsa05034	Alcoholism	11/83	180/7469	4.19e-06	0.000356311	0.000311083	HIST1H3E/HIST1H4I/FOSB/HIST1H2AC/HIST1H2BG/HIST1H2BD/HIST1H2BN/HIST1H2BO/HIST1H2BK/HIST2H2BE/GRIN2C	11
hsa05165	Human papillomavirus infection	11/83	339/7469	0.00122937	0.0323998	0.0282871	HLA-F/ITGA11/NOTCH3/NOTCH4/TNXB/THBS1/PARD6A/HES1/MAML3/ITGB6/ITGA4	11
hsa04151	PI3K-Akt signaling pathway	10/83	354/7469	0.00559574	0.0634184	0.0553684	IL2RG/ITGA11/NGFR/TNXB/THBS1/CSF3/FGFR3/FGFR2/ITGB6/ITGA4	10
hsa05203	Viral carcinogenesis	9/83	201/7469	0.000363236	0.0205833	0.0179706	C3/HIST1H4I/HLA-F/HIST1H2BG/HIST1H2BD/HIST1H2BN/HIST1H2BO/HIST1H2BK/HIST2H2BE	9
hsa04810	Regulation of actin cytoskeleton	8/83	213/7469	0.00241172	0.0341661	0.0298292	ITGA11/TMSB4Y/IQGAP2/FGFR3/FGFR2/ITGAX/ITGB6/ITGA4	8
hsa04015	Rap1 signaling pathway	7/83	206/7469	0.00773996	0.0773996	0.0675749	F2RL3/NGFR/FPR1/THBS1/PARD6A/FGFR3/FGFR2	7
hsa00982	Drug metabolism - cytochrome P450	5/83	72/7469	0.00117214	0.0323998	0.0282871	GSTT2/CYP2E1/UGT2B4/UGT1A1/UGT1A6	5
hsa00980	Metabolism of xenobiotics by cytochrome P450	5/83	76/7469	0.00149508	0.0323998	0.0282871	GSTT2/CYP2E1/UGT2B4/UGT1A1/UGT1A6	5
hsa00983	Drug metabolism - other enzymes	5/83	79/7469	0.00177714	0.0323998	0.0282871	GSTT2/CYP2E1/UGT2B4/UGT1A1/UGT1A6	5
hsa04512	ECM-receptor interaction	5/83	82/7469	0.00209646	0.0323998	0.0282871	ITGA11/TNXB/THBS1/ITGB6/ITGA4	5
hsa05204	Chemical carcinogenesis	5/83	82/7469	0.00209646	0.0323998	0.0282871	GSTT2/CYP2E1/UGT2B4/UGT1A1/UGT1A6	5
hsa04514	Cell adhesion molecules (CAMs)	5/83	144/7469	0.0217026	0.159433	0.139195	HLA-DOB/HLA-F/CD34/CLDN4/ITGA4	5
hsa00040	Pentose and glucuronate interconversions	4/83	34/7469	0.000510143	0.0216811	0.018929	AKR1B10/UGT2B4/UGT1A1/UGT1A6	4
hsa04330	Notch signaling pathway	4/83	48/7469	0.00190237	0.0323998	0.0282871	NOTCH3/NOTCH4/HES1/MAML3	4
hsa00140	Steroid hormone biosynthesis	4/83	60/7469	0.00431087	0.0523463	0.0457017	CYP2E1/UGT2B4/UGT1A1/UGT1A6	4
hsa00830	Retinol metabolism	4/83	67/7469	0.00639052	0.0678993	0.0592805	BCO1/UGT2B4/UGT1A1/UGT1A6	4
hsa04610	Complement and coagulation cascades	4/83	79/7469	0.0113338	0.101407	0.0885352	C3/SERPINB2/F2RL3/ITGAX	4
hsa05410	Hypertrophic cardiomyopathy (HCM)	4/83	83/7469	0.0134079	0.113967	0.0995004	ITGA11/TNNC1/ITGB6/ITGA4	4
hsa05414	Dilated cardiomyopathy (DCM)	4/83	90/7469	0.0175903	0.142398	0.124323	ITGA11/TNNC1/ITGB6/ITGA4	4
